# Supplementary material for: Decreased SynMuv B gene activity in response to viral infection leads to activation of the antiviral RNAi pathway in C. elegans
Source: PLoS Biol. 2025 Jan 29;23(1):e3002748. doi: 10.1371/journal.pbio.3002748 (PMC11778786; doi:10.1371/journal.pbio.3002748)
Supplement: S1 Data — The siRNAs that are either Up or Down by a minimum factor of a 5-fold difference in the lin-15(n744) and lin-35(n745) mutant backgrounds are presented. See the labeled tabs for the genotype information. (XLSX) [file pbio.3002748.s018.xlsx]

## Sheet: lin-35null down
List of genes to which significantly downregulated small RNAs map in lin-35(-); glp-4(-) versus glp-4(-).
Wormbase ID	classifier	Gene name	glp-4(-)_1	glp-4(-)_2	lin-35(-); glp-4(-)_1	lin-35(-); glp-4(-)_2	log2 Fold Change	padj
WBGene00010964	ALG 26G	ctc-1	922.297	747.89	48.7643	32.657	-4.35939	1.02822e-41	mito
WBGene00000829	ALG 26G	ctb-1	107.801	140.373	15.2843	10.649	-3.26021	1.83291e-08
WBGene00010967	ALG 26G	nduo-5	201.229	227.819	41.486	9.22915	-3.08321	2.72845e-08
WBGene00010959	ALG 26G	nduo-1	122.174	154.18	24.0182	12.7788	-2.91194	4.92699e-11
WBGene00050943	ALG other	ZC412.10	19.1646	13.8072	0.727825	0	-5.51667	0.00552209
WBGene00002198	ALG other	kin-14	33.5381	16.1084	0	4.25961	-3.53142	0.00358235
WBGene00021969	ALG other	Y57G7A.6	11.9779	16.1084	1.45565	1.41987	-3.28925	0.0296361
WBGene00020635	ALG other	ztf-31	43.1204	34.518	2.18347	6.38941	-3.17169	6.58008e-06
WBGene00009416	ALG other	F35E2.9	11.9779	13.8072	0.727825	2.1298	-3.16972	0.0435168
WBGene00021287	ALG other	Y24D9B.1	23.9558	13.8072	3.63912	0.709934	-3.12238	0.0089071
WBGene00013310	ALG other	Y57G11C.14	16.769	25.3132	3.63912	1.41987	-3.06203	0.00770467
WBGene00015165	ALG other	B0361.11	1739.19	1244.95	184.14	212.98	-2.90956	5.03293e-08
WBGene00010082	ALG other	F55A11.11	33.5381	27.6144	3.63912	6.38941	-2.60475	0.00133313
WBGene00010964	ALG other	ctc-1	23646.7	24931.2	4318.91	4009	-2.54429	2.20811e-59
WBGene00010966	ALG other	nduo-3	519.84	563.794	89.5224	96.5511	-2.54195	1.00014e-25
WBGene00000829	ALG other	ctb-1	5289.44	5879.57	1010.22	973.32	-2.49342	2.56495e-47
WBGene00012605	ALG other	Y38F1A.1	28.7469	27.6144	5.09477	4.96954	-2.48537	0.00600962
WBGene00012784	ALG other	Y43C5A.4	23.9558	13.8072	1.45565	5.67948	-2.39779	0.0490134
WBGene00014103	ALG other	best-26	23.9558	13.8072	2.18347	4.96954	-2.39493	0.0348182
WBGene00016461	ALG other	C35E7.9	349.754	398.108	74.9659	67.4438	-2.3936	2.70573e-24
WBGene00017736	ALG other	F23C8.7	57.4939	36.8192	9.46172	8.51921	-2.38932	0.000310604
WBGene00007757	CSR 22G	C27A7.6	14.3735	16.1084	0	0	-6.84927	0.000714421
WBGene00003072	CSR 22G	lrp-2	71.8673	55.2288	4.36695	4.25961	-3.8801	2.88424e-08
WBGene00012966	CSR 22G	exos-1	14.3735	11.506	0	2.1298	-3.59086	0.0205745
WBGene00011986	CSR 22G	T24D1.3	16.769	20.7108	2.9113	1.41987	-3.11771	0.00808916
WBGene00000214	CSR 22G	asp-1	62.285	80.542	10.1895	6.38941	-3.11015	6.87007e-08
WBGene00013567	CSR 22G	Y75B12B.1	11.9779	18.4096	2.18347	1.41987	-3.08018	0.0188718
WBGene00020499	CSR 22G	mrps-18.C	21.5602	11.506	2.9113	1.41987	-2.933	0.0260409
WBGene00013094	CSR 22G	ndub-8	21.5602	32.2168	4.36695	3.54967	-2.76685	0.00275663
WBGene00016178	CSR 22G	mesp-1	59.8894	50.6264	9.46172	8.51921	-2.61952	0.000653859
WBGene00013380	CSR 22G	memi-2	14.3735	20.7108	2.18347	3.54967	-2.61309	0.0306876
WBGene00000867	CSR 22G	cyb-2.2	19.1646	18.4096	2.9113	4.25961	-2.38803	0.0454833
WBGene00006976	CSR other	zhp-3	651.597	842.239	83.6998	59.6345	-3.38303	2.25207e-43
WBGene00009946	CSR other	ogr-2	26.3514	11.506	1.45565	2.83974	-3.1331	0.00904606
WBGene00003072	CSR other	lrp-2	119.779	108.156	16.0121	11.359	-3.05904	9.61735e-12
WBGene00011320	CSR other	T01C3.3	31.1425	27.6144	5.09477	2.83974	-2.89069	0.00102174
WBGene00004241	CSR other	puf-5	38.3292	52.9276	7.27825	7.80928	-2.59751	0.000766288
WBGene00010353	CSR other	memi-3	62.285	66.7348	9.46172	12.7788	-2.53544	9.67465e-06
WBGene00000988	CSR other	dhs-25	67.0762	103.554	19.6513	9.93908	-2.53127	6.49913e-06
WBGene00000995	CSR other	die-1	21.5602	11.506	3.63912	2.1298	-2.5182	0.0320037
WBGene00012879	CSR other	fbxa-215	38.3292	43.7228	8.00607	7.09934	-2.44224	0.00550432
WBGene00018491	CSR other	mdh-1	28.7469	36.8192	8.7339	3.54967	-2.42095	0.00224983
WBGene00010080	CSR other	F55A11.7	14.3735	29.9156	6.55042	2.1298	-2.35757	0.0300031
WBGene00021191	CSR other	Y14H12B.1	21.5602	18.4096	2.9113	4.96954	-2.33966	0.0269963
WBGene00010781	CSR other	K11H3.4	50.3071	75.9396	12.373	12.7788	-2.32913	8.6873e-05
WBGene00185118	ERGO 26G	K02E2.11	35.9337	25.3132	2.18347	0	-4.82164	0.000192189
WBGene00012452	ERGO 26G	Y17D7B.4	47.9116	27.6144	2.9113	0	-4.70721	0.000112575
WBGene00020352	ERGO 26G	T08B6.2	59.8894	41.4216	2.18347	2.83974	-4.33105	4.30946e-07
WBGene00016635	ERGO 26G	C44B11.6	146.13	101.253	12.373	0	-4.32279	0.0378816
WBGene00022730	ERGO 26G	ZK402.3	59.8894	34.518	3.63912	1.41987	-4.22515	4.59379e-06
WBGene00195255	ERGO 26G	H16D19.7	71.8673	57.53	5.09477	3.54967	-3.90503	4.61598e-08
WBGene00010507	ERGO 26G	K02E2.6	177.273	186.397	15.2843	13.4888	-3.66067	1.75364e-20
WBGene00021018	ERGO 26G	W04B5.1	62.285	85.1444	8.7339	4.25961	-3.50843	7.74783e-08
WBGene00045366	ERGO 26G	Y17D7C.3	280.283	358.987	49.4921	9.93908	-3.42794	0.000666453
WBGene00018199	ERGO 26G	F39E9.7	256.327	216.313	28.3852	17.0384	-3.38079	4.28073e-21
WBGene00023036	ERGO 26G	F39E9.10	148.526	101.253	13.8287	10.649	-3.35095	2.8549e-12
WBGene00013779	ERGO 26G	Y116A8B.1	57.4939	13.8072	2.18347	5.67948	-3.17442	0.00289935
WBGene00012819	ERGO 26G	Y43F8B.9	23.9558	20.7108	3.63912	1.41987	-3.14577	0.00531279
WBGene00010965	ERGO 26G	ctc-2	76.6585	181.795	21.8347	7.80928	-3.12799	5.26161e-07
WBGene00077787	ERGO 26G	T05E12.10	76.6585	73.6384	5.09477	13.4888	-3.01239	4.50736e-06
WBGene00010102	ERGO 26G	F55C9.5	45.516	29.9156	9.46172	0.709934	-2.89471	0.00500415
WBGene00010960	ERGO 26G	atp-6	55.0983	101.253	14.5565	7.09934	-2.85635	3.13692e-06
WBGene00018688	ERGO 26G	F52D2.6	33.5381	27.6144	6.55042	2.1298	-2.81965	0.00500791
WBGene00013638	ERGO 26G	Y105C5A.14	45.516	75.9396	8.7339	8.51921	-2.81766	8.38213e-06
WBGene00020538	ERGO 26G	T16A1.9	618.059	460.24	103.351	50.4053	-2.81078	2.03268e-17
WBGene00007213	ERGO 26G	C01A2.1	47.9116	32.2168	8.00607	4.25961	-2.70851	0.000441265
WBGene00013816	ERGO 26G	Y116F11A.1	35.9337	39.1204	7.27825	4.25961	-2.7041	0.000683273
WBGene00219206	ERGO 26G	W05H12.4	126.966	52.9276	16.74	11.359	-2.67738	1.52551e-05
WBGene00194650	ERGO 26G	C36A4.14	23.9558	34.518	5.8226	4.25961	-2.53806	0.0175351
WBGene00017942	ERGO 26G	fbxc-37	47.9116	34.518	12.373	2.83974	-2.44044	0.00543975
WBGene00194680	ERGO 26G	Y17D7C.6	62.285	71.3372	13.1008	12.0689	-2.40928	2.64305e-05
WBGene00044559	ERGO 26G	ZK380.5	35.9337	75.9396	11.6452	10.649	-2.33015	0.000505246
WBGene00010960	ERGO other	atp-6	13221.2	13682.9	1844.31	1306.99	-3.0939	1.83092e-61
WBGene00016993	ERGO other	CD4.8	4151.54	4471.23	609.189	620.483	-2.80993	9.71537e-103
WBGene00010965	ERGO other	ctc-2	3169.35	3714.14	498.56	539.55	-2.7292	3.2662e-29
MIMAT0032795	miRNA	miR-8191-5p	488.698	602.914	4.36695	0	-7.98288	2.65124e-34	wow
MIMAT0011427	miRNA	miR-2208a-5p	158.108	103.554	3.63912	4.96954	-4.92255	5.78494e-16
MIMAT0011430	miRNA	miR-2208b-3p	697.113	867.552	56.0425	44.7259	-3.95805	1.4045e-59
MIMAT0011432	miRNA	miR-2209a-3p	864.804	872.155	73.5103	63.1842	-3.66821	1.0014e-77
MIMAT0011429	miRNA	miR-2208b-5p	416.831	471.746	53.859	27.6874	-3.44801	2.76736e-27
MIMAT0032806	miRNA	miR-8196a-3p	512.654	586.806	64.0486	38.3365	-3.42644	4.92129e-32
MIMAT0015121	miRNA	miR-360-5p	52.7027	62.1324	8.00607	2.83974	-3.41051	9.36879e-08
MIMAT0006771	miRNA	miR-1829c-5p	1252.89	1442.85	187.779	173.224	-2.90106	2.54343e-61
MIMAT0019998	miRNA	miR-4812-5p	31.1425	20.7108	2.9113	4.25961	-2.85047	0.00243814
MIMAT0020128	miRNA	miR-4922	11.9779	27.6144	3.63912	2.1298	-2.78434	0.0169883
MIMAT0011434	miRNA	miR-2209c-3p	35.9337	23.012	5.8226	2.83974	-2.76754	0.00375827
MIMAT0005033	miRNA	miR-1020-3p	1022.91	1058.55	142.654	163.995	-2.76261	2.62002e-63
MIMAT0020128_1	miRNA	miR-4922	11.9779	25.3132	3.63912	2.1298	-2.69773	0.0223698
MIMAT0032038	miRNA	miR-1829c-3p	189.251	165.686	32.0243	25.5576	-2.6242	2.33907e-14
MIMAT0032037	miRNA	miR-1829b-3p	189.251	165.686	32.0243	25.5576	-2.6242	2.52201e-14
MIMAT0000309	miRNA	miR-253-5p	62.285	52.9276	11.6452	7.09934	-2.62102	2.32987e-05
MIMAT0032826	miRNA	miR-8196b-3p	38.3292	82.8432	10.1895	9.93908	-2.59254	8.4091e-05
MIMAT0011435	miRNA	miR-2210-5p	153.317	89.7468	24.746	16.3285	-2.56458	8.07522e-08
MIMAT0015240	miRNA	miR-788-3p	6513.58	5214.52	978.924	1022.31	-2.55083	4.53827e-78
MIMAT0000050	miRNA	miR-78	38.3292	16.1084	3.63912	5.67948	-2.54146	0.00947916
MIMAT0000284	miRNA	miR-229-5p	20415.1	27602.9	5161	3209.61	-2.52022	2.23269e-30
MIMAT0000043	miRNA	miR-71-5p	8.15022e+06	7.10644e+06	1.30366e+06	1.38969e+06	-2.50197	1.29071e-93
MIMAT0000005	miRNA	miR-34-5p	9479.3	11384	2107.05	1681.12	-2.46152	3.24368e-60
MIMAT0020774	miRNA	miR-77-5p	52319.4	38777.5	8366.34	8346.7	-2.44641	3.82414e-45
MIMAT0015114	miRNA	miR-238-5p	2920.21	3442.6	636.847	548.779	-2.42438	2.90251e-65
MIMAT0020775	miRNA	miR-83-5p	4003.01	3838.4	790.418	672.308	-2.42257	2.74786e-69
MIMAT0004215	miRNA	miR-253-3p	5327.77	6259.26	1093.92	1123.83	-2.38543	1.4651e-64
MIMAT0000032	miRNA	miR-60-3p	29916	43771.1	8192.39	6302.8	-2.34587	1.29278e-32
WBGene00050662	piRNA	21ur-495	16.769	20.7108	1.45565	0.709934	-4.11892	0.00159001
WBGene00048844	piRNA	21ur-3587	11.9779	11.506	1.45565	0	-4.02435	0.0195185
WBGene00045796	piRNA	21ur-3106	33.5381	23.012	0	3.54967	-3.98225	0.000882576
WBGene00050697	piRNA	21ur-4557	47.9116	62.1324	2.18347	5.67948	-3.80308	6.69564e-07
WBGene00049058	piRNA	21ur-4800	33.5381	16.1084	1.45565	2.1298	-3.78651	0.000955994
WBGene00167100	piRNA	21ur-11898	361.732	335.975	26.9295	26.2676	-3.71307	1.58915e-37
WBGene00174006	piRNA	21ur-10824	359.337	335.975	26.9295	26.2676	-3.70813	1.94923e-37
WBGene00050145	piRNA	21ur-4600	38.3292	57.53	3.63912	4.25961	-3.60196	5.43833e-06
WBGene00046062	piRNA	21ur-3336	35.9337	11.506	0	4.25961	-3.46734	0.0138118
WBGene00166053	piRNA	21ur-5979	23.9558	13.8072	2.18347	1.41987	-3.38954	0.00948324
WBGene00047779	piRNA	21ur-4737	35.9337	20.7108	1.45565	4.25961	-3.30231	0.00129711
WBGene00050460	piRNA	21ur-4088	19.1646	16.1084	0.727825	2.83974	-3.29871	0.00899543
WBGene00047722	piRNA	21ur-2686	23.9558	16.1084	1.45565	2.83974	-3.21679	0.00791168
WBGene00167934	piRNA	21ur-9424	23.9558	16.1084	1.45565	2.83974	-3.21679	0.00791168
WBGene00168085	piRNA	21ur-15581	23.9558	16.1084	1.45565	2.83974	-3.21679	0.00791168
WBGene00046146	piRNA	21ur-3158	21.5602	18.4096	2.18347	2.1298	-3.21148	0.00608298
WBGene00046429	piRNA	21ur-5109	21.5602	18.4096	2.18347	2.1298	-3.21148	0.00608298
WBGene00168595	piRNA	21ur-7129	33.5381	18.4096	2.9113	2.83974	-3.17281	0.00200713
WBGene00046806	piRNA	21ur-526	74.2629	66.7348	10.9174	4.96954	-3.15258	6.25312e-07
WBGene00173994	piRNA	21ur-5622	86.2408	80.542	10.9174	8.51921	-3.10202	2.34225e-09
WBGene00047885	piRNA	21ur-226	23.9558	18.4096	2.18347	2.83974	-3.07374	0.00543765
WBGene00047858	piRNA	21ur-3651	19.1646	23.012	1.45565	3.54967	-3.07185	0.00781347
WBGene00046750	piRNA	21ur-3604	23.9558	29.9156	3.63912	2.83974	-3.05778	0.00212533
WBGene00046496	piRNA	21ur-4253	91.032	73.6384	10.9174	9.93908	-2.98061	1.42366e-07
WBGene00049114	piRNA	21ur-4864	28.7469	39.1204	6.55042	2.1298	-2.97216	0.00138189
WBGene00050440	piRNA	21ur-771	16.769	16.1084	0	4.25961	-2.9404	0.0386731
WBGene00050675	piRNA	21ur-3727	31.1425	11.506	2.9113	2.83974	-2.88755	0.0208872
WBGene00166811	piRNA	21ur-8662	26.3514	29.9156	5.09477	2.83974	-2.82937	0.00157065
WBGene00047641	piRNA	21ur-367	23.9558	20.7108	0.727825	5.67948	-2.79567	0.024436
WBGene00167425	piRNA	21ur-5662	11.9779	27.6144	1.45565	4.25961	-2.7916	0.0122527
WBGene00046333	piRNA	21ur-4319	33.5381	16.1084	3.63912	3.54967	-2.78476	0.00480544
WBGene00048383	piRNA	21ur-1424	33.5381	16.1084	3.63912	3.54967	-2.78476	0.00480544
WBGene00165172	piRNA	21ur-11737	184.459	197.903	17.4678	39.7563	-2.73837	2.9988e-10
WBGene00045992	piRNA	21ur-2309	91.032	55.2288	5.09477	17.0384	-2.71957	5.29812e-05
WBGene00047562	piRNA	21ur-4953	26.3514	16.1084	2.9113	3.54967	-2.71318	0.0111318
WBGene00172307	piRNA	21ur-11802	26.3514	16.1084	2.9113	3.54967	-2.71318	0.0111318
WBGene00046783	piRNA	21ur-47	71.8673	55.2288	10.9174	8.51921	-2.70893	2.79322e-06
WBGene00047810	piRNA	21ur-3187	16.769	11.506	3.63912	0.709934	-2.70488	0.0447224
WBGene00050670	piRNA	21ur-1061	19.1646	39.1204	5.8226	3.54967	-2.64147	0.00441091
WBGene00170214	piRNA	21ur-6382	19.1646	39.1204	5.8226	3.54967	-2.64147	0.00441091
WBGene00170826	piRNA	21ur-15598	19.1646	39.1204	5.8226	3.54967	-2.64147	0.00441091
WBGene00174269	piRNA	21ur-5543	14.3735	43.7228	5.09477	4.25961	-2.6394	0.00598886
WBGene00165189	piRNA	21ur-10414	35.9337	16.1084	3.63912	4.96954	-2.59182	0.0130739
WBGene00167526	piRNA	21ur-9780	35.9337	16.1084	3.63912	4.96954	-2.59182	0.0130739
WBGene00045994	piRNA	21ur-5323	86.2408	112.759	15.2843	17.7484	-2.59138	1.63877e-08
WBGene00049451	piRNA	21ur-3363	38.3292	34.518	2.18347	9.93908	-2.58248	0.00361144
WBGene00165083	piRNA	21ur-12052	38.3292	34.518	2.18347	9.93908	-2.58248	0.00361144
WBGene00171388	piRNA	21ur-13476	38.3292	34.518	2.18347	9.93908	-2.58248	0.00361144
WBGene00172188	piRNA	21ur-13183	38.3292	34.518	2.18347	9.93908	-2.58248	0.00361144
WBGene00045870	piRNA	21ur-2728	28.7469	29.9156	4.36695	5.67948	-2.54476	0.00169304
WBGene00049693	piRNA	21ur-4459	86.2408	110.458	16.0121	17.7484	-2.54315	3.35549e-07
WBGene00046415	piRNA	21ur-1906	14.3735	43.7228	2.18347	7.80928	-2.53934	0.0172878
WBGene00047014	piRNA	21ur-4589	35.9337	50.6264	5.8226	9.22915	-2.5235	0.000607975
WBGene00165114	piRNA	21ur-6548	11.9779	20.7108	2.9113	2.83974	-2.50956	0.0370171
WBGene00045838	piRNA	21ur-2719	38.3292	39.1204	8.00607	5.67948	-2.50208	0.000845621
WBGene00168419	piRNA	21ur-11601	38.3292	39.1204	8.00607	5.67948	-2.50208	0.000845621
WBGene00048389	piRNA	21ur-94	16.769	11.506	2.9113	2.1298	-2.48712	0.0449227
WBGene00168681	piRNA	21ur-13176	16.769	11.506	2.9113	2.1298	-2.48712	0.0449227
WBGene00165263	piRNA	21ur-5525	28.7469	11.506	4.36695	2.83974	-2.47955	0.0269132
WBGene00167573	piRNA	21ur-6159	28.7469	11.506	4.36695	2.83974	-2.47955	0.0269132
WBGene00048318	piRNA	21ur-2289	16.769	23.012	4.36695	2.83974	-2.46793	0.0211805
WBGene00168842	piRNA	21ur-13133	16.769	23.012	4.36695	2.83974	-2.46793	0.0211805
WBGene00046858	piRNA	21ur-628	47.9116	55.2288	9.46172	9.22915	-2.465	7.40497e-05
WBGene00169594	piRNA	21ur-13215	419.226	713.372	109.902	96.5511	-2.45689	4.93033e-18
WBGene00170306	piRNA	21ur-9719	826.474	904.372	165.944	151.926	-2.44545	2.98726e-42
WBGene00171777	piRNA	21ur-5778	11.9779	23.012	2.9113	3.54967	-2.43926	0.0378612
WBGene00166771	piRNA	21ur-5771	38.3292	27.6144	5.09477	7.09934	-2.43234	0.0035975
WBGene00169961	piRNA	21ur-11019	38.3292	27.6144	5.09477	7.09934	-2.43234	0.0035975
WBGene00045763	piRNA	21ur-3601	43.1204	36.8192	5.8226	9.22915	-2.40657	0.0013358
WBGene00173799	piRNA	21ur-10966	43.1204	36.8192	5.8226	9.22915	-2.40657	0.0013358
WBGene00046265	piRNA	21ur-2903	23.9558	13.8072	2.9113	4.25961	-2.3928	0.0334537
WBGene00173145	piRNA	21ur-5729	21.5602	46.024	11.6452	1.41987	-2.37668	0.0266815
WBGene00048293	piRNA	21ur-4286	28.7469	16.1084	6.55042	2.1298	-2.37075	0.0212976
WBGene00050780	piRNA	21ur-3442	28.7469	16.1084	6.55042	2.1298	-2.37075	0.0212976
WBGene00049690	piRNA	21ur-5330	14.3735	48.3252	6.55042	5.67948	-2.36226	0.0149405
WBGene00048764	piRNA	21ur-2917	50.3071	41.4216	8.00607	9.93908	-2.3522	0.000957485
WBGene00168781	piRNA	21ur-14852	50.3071	41.4216	8.00607	9.93908	-2.3522	0.000957485
WBGene00046470	piRNA	21ur-4814	19.1646	27.6144	3.63912	5.67948	-2.3277	0.0188324
WBGene00165986	piRNA	21ur-9778	19.1646	27.6144	3.63912	5.67948	-2.3277	0.0188324
WBGene00168002	piRNA	21ur-8091	19.1646	27.6144	3.63912	5.67948	-2.3277	0.0188324
WBGene00172236	piRNA	21ur-14467	19.1646	27.6144	3.63912	5.67948	-2.3277	0.0188324
WBGene00014472	risiRNA	MTCE.33	5986.55	5509.07	876.301	939.953	-2.66195	2.36283e-75
WBGene00014454	risiRNA	MTCE.7	4158.72	3958.06	693.617	815.005	-2.42758	3.42354e-33
WBGene00014681	unk 22G	C25D7.14	71.8673	62.1324	0	0	-8.98462	8.17725e-08
WBGene00044155	unk 22G	Y7A5A.11	26.3514	27.6144	0	0	-7.6731	3.31003e-05
WBGene00220250	unk 22G	C09B9.85	146.13	133.47	0.727825	0.709934	-7.60333	5.80836e-11
WBGene00020104	unk 22G	R148.5	23.9558	25.3132	0	0	-7.54179	4.30694e-05
WBGene00012420	unk 22G	Y7A9D.1	11.9779	13.8072	0	0	-6.60777	0.00515823
WBGene00006445	unk 22G	tag-68	165.295	108.156	0.727825	2.1298	-6.57146	6.16534e-14
WBGene00010057	unk 22G	F54D5.15	31.1425	32.2168	0	0.709934	-6.4628	0.00038055
WBGene00004773	unk 22G	sem-4	210.811	257.734	3.63912	2.1298	-6.34858	6.53283e-26
WBGene00011476	unk 22G	exc-12	28.7469	25.3132	0.727825	0	-6.23127	0.000794852
WBGene00219352	unk 22G	Y7A5A.21	81.4496	75.9396	1.45565	2.1298	-5.45309	2.64413e-10
WBGene00021116	unk 22G	ncs-6	47.9116	36.8192	0.727825	1.41987	-5.29628	2.79099e-06
WBGene00000980	unk 22G	dhs-17	11.9779	11.506	0	0.709934	-5.03168	0.0247337
WBGene00012626	unk 22G	famh-161	55.0983	94.3492	2.9113	2.1298	-4.89364	4.43273e-10
WBGene00012817	unk 22G	Y43F8B.6	213.206	195.602	7.27825	7.09934	-4.82941	1.93654e-25
WBGene00000232	unk 22G	avr-14	19.1646	20.7108	0.727825	0.709934	-4.79408	0.0017716
WBGene00305065	unk 22G	F14D2.20	131.757	186.397	4.36695	7.09934	-4.79234	9.98033e-20
WBGene00003356	unk 22G	mir-262	1269.66	1424.44	55.3147	43.306	-4.77325	2.48492e-124
WBGene00011474	unk 22G	aldo-1	26.3514	11.506	1.45565	0	-4.71111	0.00322662
WBGene00269383	unk 22G	ZK384.7	1672.11	1974.43	86.6111	62.4742	-4.61382	1.22139e-123
WBGene00009889	unk 22G	F49E11.2	57.4939	43.7228	2.18347	2.1298	-4.55134	3.34223e-08
WBGene00017714	unk 22G	F22F1.2	131.757	82.8432	3.63912	6.38941	-4.41527	8.02251e-12
WBGene00195170	unk 22G	linc-61	443.182	434.927	15.2843	26.9775	-4.37403	3.50982e-45
WBGene00012648	unk 22G	Y39A1A.9	421.622	407.312	22.5626	17.7484	-4.36321	1.77902e-44
WBGene00018198	unk 22G	F39E9.6	165.295	151.879	9.46172	7.80928	-4.19965	2.81085e-19
WBGene00022146	unk 22G	rml-5	33.5381	41.4216	1.45565	2.83974	-4.12228	2.65195e-05
WBGene00021174	unk 22G	fbxb-99	21.5602	27.6144	1.45565	1.41987	-4.09707	0.000994929
WBGene00021817	unk 22G	Y53G8B.1	122.174	98.9516	5.09477	7.80928	-4.09567	2.08477e-14
WBGene00002989	unk 22G	lim-7	23.9558	52.9276	2.9113	2.1298	-3.93526	3.98083e-05
WBGene00017033	unk 22G	nekl-4	14.3735	16.1084	0.727825	1.41987	-3.82372	0.0075648
WBGene00018910	unk 22G	F56A4.2	244.349	271.542	17.4678	19.1682	-3.81561	8.49746e-28
WBGene00021224	unk 22G	clec-209	244.349	271.542	17.4678	19.1682	-3.81561	8.49746e-28
WBGene00001368	unk 22G	exc-7	107.801	140.373	14.5565	3.54967	-3.78197	8.14761e-10
WBGene00021273	unk 22G	Y23H5B.2	16.769	20.7108	1.45565	1.41987	-3.70512	0.00719816
WBGene00003546	unk 22G	nas-28	79.0541	59.8312	4.36695	6.38941	-3.68754	1.44786e-08
WBGene00206390	unk 22G	F14F7.7	45.516	50.6264	2.18347	5.67948	-3.60785	5.3129e-06
WBGene00195037	unk 22G	F59H5.4	95.8231	140.373	11.6452	8.51921	-3.55271	1.08335e-11
WBGene00003671	unk 22G	nhr-81	21.5602	36.8192	2.9113	2.1298	-3.53718	0.000704486
WBGene00012570	unk 22G	Y37H2A.10	16.769	16.1084	2.18347	0.709934	-3.5117	0.00853618
WBGene00219748	unk 22G	linc-46	948.649	994.118	76.4216	94.4213	-3.50668	3.29018e-77
WBGene00013969	unk 22G	tep-1	26.3514	27.6144	2.18347	2.83974	-3.42413	0.000453949
WBGene00018628	unk 22G	F49D11.4	627.641	566.095	61.8651	53.2451	-3.3747	1.02212e-52
WBGene00269426	unk 22G	C49G7.14	1878.13	1785.73	184.14	181.033	-3.32666	9.17815e-113
WBGene00017731	unk 22G	F23C8.1	21.5602	64.4336	2.9113	5.67948	-3.32367	0.000570306
WBGene00305996	unk 22G	H09G03.5	2354.85	2305.8	234.36	232.858	-3.31834	7.17592e-138
WBGene00013592	unk 22G	Y81G3A.4	19.1646	16.1084	2.18347	1.41987	-3.29259	0.00772799
WBGene00044342	unk 22G	T05B11.7	14.3735	13.8072	2.18347	0.709934	-3.28897	0.020797
WBGene00017612	unk 22G	F19G12.4	141.339	165.686	16.0121	15.6186	-3.27971	4.73019e-16
WBGene00185076	unk 22G	Y7A9A.79	1988.33	2064.18	205.974	225.049	-3.23285	3.32104e-77
WBGene00012572	unk 22G	Y37H2B.1	57.4939	142.674	8.7339	12.7788	-3.21914	8.32463e-09
WBGene00219707	unk 22G	linc-8	13015.2	13961.4	1459.29	1490.15	-3.19321	7.66384e-219
WBGene00017490	unk 22G	pud-2.1	11.9779	13.8072	2.18347	0.709934	-3.16111	0.0393419
WBGene00017500	unk 22G	pud-2.2	11.9779	13.8072	2.18347	0.709934	-3.16111	0.0393419
WBGene00009953	unk 22G	F53A2.9	234.767	156.482	24.746	20.5881	-3.10881	1.85767e-16
WBGene00010907	unk 22G	M88.4	45.516	25.3132	2.9113	5.67948	-3.03792	0.000288036
WBGene00004256	unk 22G	pxn-1	14.3735	20.7108	2.18347	2.1298	-3.02558	0.0177516
WBGene00004923	unk 22G	snt-3	83.8452	43.7228	8.7339	7.09934	-3.00866	2.58843e-06
WBGene00000096	unk 22G	ahr-1	67.0762	82.8432	8.7339	9.93908	-3.00556	1.0375e-08
WBGene00220078	unk 22G	T21F2.3	76.6585	78.2408	8.7339	10.649	-2.99779	1.22138e-06
WBGene00018929	unk 22G	F56B3.3	11.9779	16.1084	2.9113	0.709934	-2.96206	0.0371795
WBGene00304908	unk 22G	F20D1.22	19.1646	25.3132	2.18347	3.54967	-2.95472	0.00595997
WBGene00018743	unk 22G	F53B3.5	16.769	16.1084	2.18347	2.1298	-2.93018	0.0258061
WBGene00219689	unk 22G	linc-41	3914.37	3792.38	486.187	537.42	-2.91228	3.19026e-108
WBGene00022529	unk 22G	srt-14	28.7469	25.3132	3.63912	3.54967	-2.91031	0.00295298
WBGene00018468	unk 22G	cla-1	91.032	59.8312	8.00607	12.7788	-2.85612	6.5277e-07
WBGene00015593	unk 22G	C08E3.1	88.6364	41.4216	10.1895	7.80928	-2.85148	7.59952e-06
WBGene00195233	unk 22G	F31E9.11	3629.3	3608.28	508.749	494.114	-2.85143	6.88083e-133
WBGene00012455	unk 22G	Y17D7C.1	141.339	170.289	29.8408	13.4888	-2.84918	7.80185e-10
WBGene00219493	unk 22G	C18D4.12	373.71	402.71	61.8651	46.8557	-2.83728	2.70271e-24
WBGene00013637	unk 22G	Y105C5A.13	306.634	156.482	34.2078	31.2371	-2.82175	2.58315e-12
WBGene00008964	unk 22G	mltn-9	21.5602	13.8072	2.9113	2.1298	-2.80993	0.0162183
WBGene00020106	unk 22G	R151.1	47.9116	32.2168	3.63912	7.80928	-2.80252	0.000403784
WBGene00194681	unk 22G	F40D4.16	3293.92	3741.75	502.927	516.122	-2.7876	6.25714e-113
WBGene00305405	unk 22G	F39E9.29	9599.08	9174.89	1382.87	1341.78	-2.78459	1.78509e-112
WBGene00219688	unk 22G	linc-21	3181.33	3341.34	478.181	504.763	-2.73026	3.69752e-97
WBGene00005552	unk 22G	sri-40	38.3292	27.6144	5.09477	4.96954	-2.7107	0.00174306
WBGene00219734	unk 22G	linc-128	19.1646	13.8072	2.9113	2.1298	-2.70923	0.0234407
WBGene00044467	unk 22G	R05C11.4	71.8673	101.253	16.0121	10.649	-2.70206	1.01819e-07
WBGene00195034	unk 22G	F40G9.20	251.536	193.301	37.8469	31.2371	-2.68663	2.24922e-14
WBGene00003404	unk 22G	mpz-1	52.7027	20.7108	8.7339	2.83974	-2.66564	0.00263442
WBGene00044160	unk 22G	W10C6.2	45.516	36.8192	9.46172	3.54967	-2.6643	0.000887156
WBGene00271716	unk 22G	F39E9.28	5600.86	5732.29	864.656	942.793	-2.64844	1.03041e-125
WBGene00021847	unk 22G	Y54F10AL.1	21.5602	23.012	2.9113	4.25961	-2.63451	0.00686307
WBGene00219661	unk 22G	linc-45	3289.13	2561.24	424.322	540.26	-2.60013	5.45078e-48
WBGene00195184	unk 22G	F19G12.8	392.875	556.89	90.9781	68.1537	-2.57884	1.53641e-21
WBGene00219699	unk 22G	linc-22	22017.8	21921.2	3588.18	3833.65	-2.56563	4.07752e-132
WBGene00195031	unk 22G	Y37E3.23	922.297	908.974	147.748	166.125	-2.54422	1.80013e-49
WBGene00235357	unk 22G	Y37E11B.16	11173	11211.4	1930.92	1936.7	-2.53298	1.53948e-168
WBGene00008812	unk 22G	F14F7.5	155.713	149.578	24.746	29.1073	-2.50226	4.5025e-12
WBGene00016208	unk 22G	C29E4.11	220.393	179.494	36.3912	34.7868	-2.4894	1.102e-14
WBGene00195029	unk 22G	Y37E11B.11	1166.65	1194.32	200.152	222.209	-2.48262	1.77966e-58
WBGene00022492	unk 22G	dss-1	19.1646	20.7108	2.18347	4.96954	-2.47595	0.0181474
WBGene00235158	unk 22G	Y37E3.30	6860.94	7520.32	1365.4	1271.49	-2.44742	1.04951e-109
WBGene00008018	unk 22G	tbc-8	45.516	55.2288	9.46172	9.22915	-2.43104	0.00119772
WBGene00017739	unk 22G	F23C8.11	38.3292	39.1204	8.00607	6.38941	-2.42866	0.000884638
WBGene00045133	unk 22G	M163.13	114.988	85.1444	21.1069	16.3285	-2.41814	2.29869e-07
WBGene00011272	unk 22G	dtmk-1	14.3735	16.1084	1.45565	4.25961	-2.41142	0.042528
WBGene00012755	unk 22G	Y41C4A.8	134.152	121.964	34.2078	14.9086	-2.38439	4.04761e-07
WBGene00195032	unk 22G	Y37E3.24	622.85	584.505	123.73	108.62	-2.37764	7.84227e-33
WBGene00004858	unk 22G	sma-4	297.052	248.53	52.4034	52.5351	-2.37744	1.25176e-19
WBGene00021375	unk 22G	Y37E11B.2	19998.3	20331.1	3933.89	3890.44	-2.36581	2.75436e-172
WBGene00220185	unk 22G	Y57G11C.1145	45.516	57.53	7.27825	12.7788	-2.36009	0.00019745
WBGene00007722	unk 22G	C25D7.15	52.7027	39.1204	6.55042	11.359	-2.35481	0.000637415
WBGene00219755	unk 26G	linc-17	47.9116	29.9156	0.727825	0.709934	-5.7569	1.89091e-05
WBGene00185076	unk 26G	Y7A9A.79	38.3292	34.518	0.727825	1.41987	-5.07905	1.53174e-05
WBGene00219490	unk 26G	Y116A8B.98	16.769	27.6144	0.727825	0.709934	-4.95003	0.00126985
WBGene00219699	unk 26G	linc-22	38.3292	25.3132	2.9113	0	-4.45975	0.000627457
WBGene00219589	unk 26G	anr-35	47.9116	25.3132	2.9113	0.709934	-4.34258	0.000142473
WBGene00269383	unk 26G	ZK384.7	23.9558	57.53	2.9113	1.41987	-4.24003	3.37046e-05
WBGene00219758	unk 26G	linc-11	354.546	271.542	28.3852	10.649	-4.00652	2.83986e-23
WBGene00003356	unk 26G	mir-262	19.1646	36.8192	2.18347	1.41987	-3.96228	0.000481214
WBGene00021375	unk 26G	Y37E11B.2	71.8673	103.554	6.55042	4.96954	-3.93105	1.86483e-09
WBGene00235357	unk 26G	Y37E11B.16	62.285	73.6384	5.8226	3.54967	-3.86151	1.85658e-08
WBGene00195031	unk 26G	Y37E3.23	19.1646	11.506	1.45565	0.709934	-3.82588	0.00975503
WBGene00219810	unk 26G	mir-8196.2	26.3514	13.8072	2.18347	0.709934	-3.79803	0.00342786
WBGene00235158	unk 26G	Y37E3.30	55.0983	59.8312	4.36695	4.25961	-3.7362	2.20675e-06
WBGene00007970	unk 26G	C36A4.10	21.5602	25.3132	1.45565	2.1298	-3.70736	0.00758328
WBGene00271716	unk 26G	F39E9.28	31.1425	25.3132	3.63912	0.709934	-3.70402	0.00164453
WBGene00194681	unk 26G	F40D4.16	67.0762	108.156	5.8226	8.51921	-3.61077	1.54867e-09
WBGene00022339	unk 26G	Y82E9BR.6	67.0762	52.9276	4.36695	7.09934	-3.38427	4.61662e-07
WBGene00305992	unk 26G	E02H9.13	38.3292	41.4216	3.63912	4.25961	-3.33534	4.95299e-05
WBGene00219771	unk 26G	linc-24	23.9558	18.4096	4.36695	0	-3.28519	0.0167203
WBGene00020363	unk 26G	fbxa-3	110.197	124.265	17.4678	7.80928	-3.21694	2.01065e-10
WBGene00235387	unk 26G	W04C9.8	50.3071	41.4216	4.36695	5.67948	-3.18865	2.50572e-05
WBGene00219728	unk 26G	linc-16	110.197	119.662	17.4678	7.80928	-3.18821	3.36407e-10
WBGene00020361	unk 26G	fbxc-19	103.01	105.855	16.74	7.80928	-3.09187	2.39993e-09
WBGene00219756	unk 26G	linc-68	11.9779	16.1084	1.45565	2.1298	-2.96922	0.0266343
WBGene00045311	unk 26G	Y57G11C.57	14.3735	13.8072	2.18347	1.41987	-2.96915	0.0287578
WBGene00305405	unk 26G	F39E9.29	150.921	103.554	20.3791	14.9086	-2.85023	1.04447e-07
WBGene00219707	unk 26G	linc-8	79.0541	75.9396	14.5565	7.80928	-2.79501	1.22138e-06
WBGene00269431	unk 26G	T16A1.10	270.7	278.445	42.2138	40.4663	-2.73186	9.95736e-23
WBGene00014456	unk 26G	MTCE.9	31.1425	41.4216	2.9113	8.51921	-2.66458	0.0144766
WBGene00219687	unk 26G	linc-12	126.966	73.6384	24.746	13.4888	-2.39136	1.31985e-05
WBGene00306003	unk 26G	W04B5.8	313.821	354.385	83.6998	45.4358	-2.3727	3.40005e-11
WBGene00018924	unk other	F56A11.4	11.9779	36.8192	0	0	-7.52991	0.000222223
WBGene00015058	unk other	B0222.10	19.1646	13.8072	0	0	-6.96123	0.00100053
WBGene00220250	unk other	C09B9.85	668.366	529.276	10.1895	0.709934	-6.78279	3.21932e-08
WBGene00014681	unk other	C25D7.14	95.8231	59.8312	0	1.41987	-6.75924	6.35362e-08
WBGene00000232	unk other	avr-14	33.5381	16.1084	0.727825	0	-6.10618	0.00116078
WBGene00012414	unk other	Y7A5A.8	26.3514	69.036	0.727825	0.709934	-6.05439	1.15029e-05
WBGene00002142	unk other	inx-20	19.1646	23.012	0	0.709934	-5.87649	0.00200731
WBGene00006445	unk other	tag-68	150.921	156.482	1.45565	4.96954	-5.57265	2.88835e-18
WBGene00004773	unk other	sem-4	229.975	204.807	2.9113	7.09934	-5.43409	1.30835e-28
WBGene00020236	unk other	lgc-1	16.769	11.506	0	0.709934	-5.29847	0.0158333
WBGene00015751	unk other	C14A11.6	14.3735	11.506	0.727825	0	-5.16726	0.0144014
WBGene00022146	unk other	rml-5	43.1204	73.6384	2.9113	0.709934	-5.02002	3.03664e-07
WBGene00003671	unk other	nhr-81	35.9337	29.9156	0.727825	1.41987	-4.93311	4.01708e-05
WBGene00017714	unk other	F22F1.2	110.197	82.8432	4.36695	2.1298	-4.89659	2.88576e-12
WBGene00017490	unk other	pud-2.1	38.3292	43.7228	1.45565	1.41987	-4.83527	6.808e-06
WBGene00017500	unk other	pud-2.2	38.3292	43.7228	1.45565	1.41987	-4.83527	6.808e-06
WBGene00007328	unk other	pho-10	21.5602	18.4096	0	1.41987	-4.80227	0.00400048
WBGene00219640	unk other	anr-56	50.3071	27.6144	1.45565	1.41987	-4.75843	2.26089e-05
WBGene00219352	unk other	Y7A5A.21	52.7027	59.8312	4.36695	0	-4.6993	1.3553e-06
WBGene00003356	unk other	mir-262	1631.39	1840.96	66.9599	76.6729	-4.59508	2.45283e-123
WBGene00015449	unk other	ugt-63	14.3735	18.4096	0.727825	0.709934	-4.5123	0.00420946
WBGene00012648	unk other	Y39A1A.9	400.062	356.686	23.2904	11.359	-4.4522	6.69951e-38
WBGene00012817	unk other	Y43F8B.6	325.799	292.252	13.1008	16.3285	-4.39117	6.95592e-27
WBGene00044160	unk other	W10C6.2	52.7027	82.8432	3.63912	2.83974	-4.3901	2.83536e-09
WBGene00003765	unk other	nlp-27	28.7469	29.9156	1.45565	1.41987	-4.35085	0.000178771
WBGene00018198	unk other	F39E9.6	268.305	292.252	16.74	11.359	-4.32069	3.54495e-32
WBGene00194828	unk other	mir-2214	1633.78	1162.11	70.599	69.5736	-4.31798	3.10343e-13
WBGene00008263	unk other	C53A5.2	28.7469	41.4216	3.63912	0	-4.28129	0.000136266
WBGene00194644	unk other	ZK795.6	129.361	105.855	5.09477	7.09934	-4.26732	1.69179e-13
WBGene00013393	unk other	Y62H9A.5	11.9779	27.6144	2.18347	0	-4.19366	0.00607115
WBGene00010907	unk other	M88.4	79.0541	73.6384	4.36695	4.25961	-4.14557	3.35709e-10
WBGene00001368	unk other	exc-7	167.69	124.265	11.6452	5.67948	-4.0776	7.68358e-17
WBGene00011476	unk other	exc-12	33.5381	36.8192	0.727825	3.54967	-4.0328	7.2538e-05
WBGene00021491	unk other	comt-4	11.9779	23.012	1.45565	0.709934	-4.01983	0.00984419
WBGene00013965	unk other	ZK287.4	19.1646	25.3132	1.45565	1.41987	-3.95286	0.000432098
WBGene00003385	unk other	moc-2	83.8452	59.8312	2.18347	7.09934	-3.94564	3.34223e-08
WBGene00009107	unk other	txt-10	16.769	16.1084	2.18347	0	-3.9228	0.0128721
WBGene00012626	unk other	famh-161	40.7248	66.7348	5.8226	1.41987	-3.89922	1.42797e-06
WBGene00269383	unk other	ZK384.7	11359.8	13036.3	922.154	823.524	-3.80497	7.66384e-219
WBGene00045183	unk other	T28C6.10	19.1646	29.9156	0.727825	2.83974	-3.77754	0.00168881
WBGene00195170	unk other	linc-61	1578.69	1394.53	106.99	112.17	-3.76152	6.9238e-112
WBGene00017489	unk other	F15E6.9	21.5602	25.3132	0.727825	2.83974	-3.71006	0.00179428
WBGene00009429	unk other	irg-5	23.9558	13.8072	2.18347	0.709934	-3.70945	0.00672124
WBGene00006650	unk other	tts-1	88.6364	87.4456	4.36695	9.22915	-3.69162	4.4185e-09
WBGene00044926	unk other	Y39G10AR.24	6159.03	4850.93	563.336	303.852	-3.66641	5.6089e-17
WBGene00195289	unk other	Y39G10AR.26	6159.03	4850.93	563.336	303.852	-3.66641	5.6089e-17
WBGene00023109	unk other	M01E10.t2	646.806	849.143	70.599	48.2755	-3.65517	6.27501e-45
WBGene00305065	unk other	F14D2.20	196.437	202.506	20.3791	11.359	-3.65472	1.60388e-20
WBGene00014387	unk other	F52E10.t4	325.799	414.216	34.9356	24.1378	-3.64915	3.96459e-32
WBGene00014586	unk other	rte-2	321.007	414.216	34.9356	24.1378	-3.63979	1.90162e-31
WBGene00196418	unk other	Y53C10A.17	321.007	414.216	34.9356	24.1378	-3.63979	1.90162e-31
WBGene00197177	unk other	Y53C10A.18	321.007	414.216	34.9356	24.1378	-3.63979	1.90162e-31
WBGene00014585	unk other	Y53C10A.t1	321.007	414.216	34.9356	24.1378	-3.63978	2.2523e-31
WBGene00014587	unk other	Y53C10A.t3	321.007	414.216	34.9356	24.1378	-3.63978	2.2523e-31
WBGene00195605	unk other	Y53C10A.16	321.007	414.216	34.9356	24.1378	-3.63978	2.2523e-31
WBGene00197894	unk other	F52E10.9	332.985	421.12	34.9356	26.2676	-3.62496	1.26167e-33
WBGene00010623	unk other	K07A12.5	16.769	18.4096	0.727825	2.1298	-3.61654	0.00452874
WBGene00023219	unk other	ZK783.t1	215.602	280.746	25.4739	15.6186	-3.59726	8.79543e-23
WBGene00202341	unk other	ZK783.8	215.602	280.746	25.4739	15.6186	-3.59726	8.79543e-23
WBGene00001618	unk other	glr-7	35.9337	16.1084	1.45565	2.83974	-3.59276	0.0015089
WBGene00014388	unk other	F52E10.t5	215.602	278.445	24.0182	17.0384	-3.5913	7.45147e-24
WBGene00196268	unk other	F52E10.7	215.602	278.445	24.0182	17.0384	-3.5913	7.45147e-24
WBGene00023102	unk other	K08B5.t2	215.602	278.445	24.746	17.0384	-3.56604	2.03993e-23
WBGene00023218	unk other	rte-4	323.403	416.517	36.3912	26.2676	-3.5638	1.3353e-31
WBGene00023108	unk other	M01E10.t1	323.403	416.517	37.1191	25.5576	-3.56354	3.47775e-31
WBGene00202187	unk other	M01E10.5	323.403	416.517	37.1191	25.5576	-3.56354	3.47775e-31
WBGene00197589	unk other	C39D10.14	323.403	416.517	37.1191	25.5576	-3.56354	3.94656e-31
WBGene00022956	unk other	C39D10.t1	323.403	416.517	37.1191	25.5576	-3.56353	6.23588e-31
WBGene00023171	unk other	Y22D7AL.t4	649.202	835.336	74.2381	51.8252	-3.55933	1.3581e-44
WBGene00201655	unk other	C39D10.17	323.403	418.818	37.1191	26.2676	-3.55171	1.13158e-31
WBGene00022957	unk other	C39D10.t2	323.403	418.818	37.1191	26.2676	-3.55169	2.705e-31
WBGene00014302	unk other	rte-5	323.403	418.818	37.1191	26.2676	-3.55168	3.52879e-31
WBGene00022994	unk other	F15A8.t2	323.403	418.818	37.1191	26.2676	-3.55168	3.52879e-31
WBGene00023111	unk other	M02F4.t2	323.403	418.818	37.1191	26.2676	-3.55168	3.52879e-31
WBGene00196210	unk other	F02D10.11	323.403	418.818	37.1191	26.2676	-3.55168	3.52879e-31
WBGene00201220	unk other	F15A8.15	323.403	418.818	37.1191	26.2676	-3.55168	3.52879e-31
WBGene00014386	unk other	F52E10.t3	323.403	418.818	37.1191	26.2676	-3.55166	6.05752e-31
WBGene00022993	unk other	F15A8.t1	323.403	418.818	37.1191	26.2676	-3.55166	6.05752e-31
WBGene00023016	unk other	rte-3	323.403	418.818	37.1191	26.2676	-3.55166	6.05752e-31
WBGene00198464	unk other	F52E10.10	323.403	418.818	37.1191	26.2676	-3.55166	6.05752e-31
WBGene00202062	unk other	F15A8.17	323.403	418.818	37.1191	26.2676	-3.55166	6.05752e-31
WBGene00195824	unk other	F27D9.9	323.403	418.818	37.8469	26.2676	-3.5352	7.17562e-30
WBGene00004708	unk other	rte-1	323.403	418.818	37.1191	27.6874	-3.51953	2.71139e-31
WBGene00196170	unk other	C04C11.8	323.403	418.818	37.1191	27.6874	-3.51953	2.71139e-31
WBGene00195573	unk other	K08B5.4	215.602	278.445	25.4739	17.7484	-3.51719	2.40574e-23
WBGene00014466	unk other	MTCE.24	105.405	82.8432	5.8226	10.649	-3.51157	2.39554e-08
WBGene00195349	unk other	ZK622.6	323.403	416.517	39.3025	26.2676	-3.49845	1.30685e-29
WBGene00194842	unk other	W10G6.5	215.602	278.445	24.746	19.1682	-3.49386	7.57053e-24
WBGene00202407	unk other	M02F4.12	335.381	425.722	41.486	26.2676	-3.49195	1.2394e-28
WBGene00018910	unk other	F56A4.2	407.248	324.469	32.0243	33.3669	-3.48327	1.64844e-32
WBGene00021224	unk other	clec-209	407.248	324.469	32.0243	33.3669	-3.48327	1.64844e-32
WBGene00271694	unk other	T10E9.14	16.769	23.012	0	3.54967	-3.47792	0.00796128
WBGene00020917	unk other	W01B11.6	47.9116	32.2168	7.27825	0	-3.46648	0.00201353
WBGene00010432	unk other	H39E23.2	11.9779	27.6144	2.18347	1.41987	-3.46339	0.0047289
WBGene00305402	unk other	F37H8.14	76.6585	64.4336	5.8226	7.09934	-3.44701	2.00356e-08
WBGene00013649	unk other	Y105C5B.8	21.5602	16.1084	1.45565	2.1298	-3.38992	0.00631378
WBGene00077490	unk other	M03A1.8	16.769	27.6144	0.727825	3.54967	-3.37083	0.00530939
WBGene00235152	unk other	Y7A5A.22	134.152	87.4456	11.6452	9.93908	-3.35925	6.06477e-10
WBGene00044940	unk other	H06I04.8	421.622	375.096	41.486	36.9166	-3.34521	2.65221e-37
WBGene00195037	unk other	F59H5.4	304.238	278.445	32.7521	26.2676	-3.3041	1.98993e-27
WBGene00008570	unk other	kcnl-2	14.3735	27.6144	2.18347	2.1298	-3.28552	0.00849687
WBGene00014400	unk other	F55G7.t1	158.108	167.988	15.2843	19.1682	-3.24188	1.70641e-14
WBGene00045132	unk other	ZK643.9	93.4275	69.036	8.7339	8.51921	-3.23403	3.83316e-09
WBGene00045133	unk other	M163.13	1753.56	1357.71	173.95	166.835	-3.19044	4.0365e-32
WBGene00004230	unk other	ptr-16	33.5381	25.3132	2.9113	3.54967	-3.18505	0.00075375
WBGene00022845	unk other	ZK1055.4	11.9779	13.8072	1.45565	1.41987	-3.16549	0.0244515
WBGene00000096	unk other	ahr-1	52.7027	87.4456	2.9113	12.7788	-3.15571	2.76345e-06
WBGene00019518	unk other	K08B5.1	225.184	280.746	33.4799	23.4278	-3.15442	8.17433e-22
WBGene00016627	unk other	C44B7.5	19.1646	25.3132	3.63912	1.41987	-3.14146	0.00507128
WBGene00022817	unk other	upp-1	225.184	289.951	34.2078	24.8477	-3.12691	9.18832e-22
WBGene00012364	unk other	zmp-4	35.9337	13.8072	4.36695	1.41987	-3.10462	0.00449927
WBGene00018418	unk other	F44E2.4	263.514	64.4336	24.746	13.4888	-3.09999	1.49518e-06
WBGene00269426	unk other	C49G7.14	1842.2	1714.39	207.43	208.721	-3.09514	1.41087e-102
WBGene00009889	unk other	F49E11.2	50.3071	59.8312	5.8226	7.09934	-3.09128	3.59286e-07
WBGene00013287	unk other	Y57A10C.9	23.9558	18.4096	2.18347	2.83974	-3.07367	0.00480063
WBGene00305996	unk other	H09G03.5	3068.74	2795.96	324.61	375.555	-3.06592	4.07682e-99
WBGene00013165	unk other	Y53F4B.19	31.1425	16.1084	3.63912	2.1298	-3.03369	0.00530773
WBGene00219748	unk other	linc-46	1451.72	1551.01	189.962	178.194	-3.02822	9.77289e-86
WBGene00006399	unk other	tag-4	52.7027	34.518	3.63912	7.09934	-3.01722	7.74438e-05
WBGene00018628	unk other	F49D11.4	2244.66	2326.51	269.295	305.272	-2.99178	1.1778e-111
WBGene00015894	unk other	acdh-2	26.3514	41.4216	3.63912	4.96954	-2.97729	0.000917991
WBGene00000370	unk other	ccg-1	16.769	39.1204	3.63912	3.54967	-2.96179	0.00421797
WBGene00022929	unk other	C16B8.t3	16.769	16.1084	2.18347	2.1298	-2.93017	0.0172442
WBGene00021116	unk other	ncs-6	19.1646	46.024	4.36695	4.25961	-2.92158	0.000693467
WBGene00044922	unk other	Y43C5A.7	11.9779	20.7108	2.9113	1.41987	-2.92148	0.0221397
WBGene00185076	unk other	Y7A9A.79	8300.68	8231.39	1086.64	1106.79	-2.91398	3.48091e-151
WBGene00016187	unk other	C28G1.2	38.3292	48.3252	6.55042	4.96954	-2.91349	6.0592e-05
WBGene00022022	unk other	txt-6	21.5602	16.1084	2.9113	2.1298	-2.90164	0.0109769
WBGene00001387	unk other	far-3	31.1425	11.506	5.8226	0	-2.87619	0.0495542
WBGene00001674	unk other	gpa-12	11.9779	29.9156	0.727825	4.96954	-2.8757	0.0163193
WBGene00012455	unk other	Y17D7C.1	237.162	241.626	34.2078	31.2371	-2.87149	5.99359e-21
WBGene00195233	unk other	F31E9.11	9646.99	8739.96	1280.24	1255.87	-2.85793	1.61145e-163
WBGene00022245	unk other	acp-6	79.0541	62.1324	14.5565	4.96954	-2.85669	2.1067e-05
WBGene00010727	unk other	K09G1.1	35.9337	16.1084	2.9113	4.25961	-2.8542	0.00301619
WBGene00010733	unk other	C06B8.t1	69.4718	85.1444	10.9174	10.649	-2.84289	6.10264e-08
WBGene00219699	unk other	linc-22	66896.5	61101.5	8875.09	8983.51	-2.84142	2.01154e-185
WBGene00014384	unk other	F52E10.t1	43.1204	64.4336	7.27825	7.80928	-2.83504	1.84948e-05
WBGene00006725	unk other	ubl-1	464.742	411.915	64.0486	58.9246	-2.83355	7.70485e-34
WBGene00022972	unk other	D1009.t2	74.2629	78.2408	9.46172	12.0689	-2.82353	9.33955e-08
WBGene00023053	unk other	F47E1.t2	215.602	280.746	35.6634	35.4967	-2.80324	3.80845e-20
WBGene00198401	unk other	F47E1.12	215.602	280.746	35.6634	35.4967	-2.80324	3.80845e-20
WBGene00014568	unk other	Y39B6A.t10	40.7248	39.1204	6.55042	4.96954	-2.79413	0.000169743
WBGene00198763	unk other	Y39B6A.81	40.7248	39.1204	6.55042	4.96954	-2.79413	0.000169743
WBGene00022947	unk other	C28G1.t1	38.3292	41.4216	6.55042	4.96954	-2.79299	0.0001666
WBGene00201350	unk other	C28G1.8	38.3292	41.4216	6.55042	4.96954	-2.79299	0.0001666
WBGene00023013	unk other	F25F6.t1	38.3292	41.4216	6.55042	4.96954	-2.79299	0.000173231
WBGene00199569	unk other	F25F6.3	38.3292	41.4216	6.55042	4.96954	-2.79299	0.000173231
WBGene00219689	unk other	linc-41	4558.78	4533.36	647.764	665.209	-2.79175	2.42015e-89
WBGene00045371	unk other	M163.15	1015.73	998.721	165.216	126.368	-2.78886	1.75526e-35
WBGene00220078	unk other	T21F2.3	64.6806	69.036	8.00607	11.359	-2.78642	1.03334e-06
WBGene00022948	unk other	C28G1.t2	91.032	92.048	14.5565	12.0689	-2.78245	1.28977e-08
WBGene00022965	unk other	C48C5.t4	74.2629	78.2408	10.1895	12.0689	-2.7759	9.43742e-08
WBGene00015390	unk other	C03F11.4	1554.73	1551.01	241.638	213.69	-2.77029	3.85453e-85
WBGene00014321	unk other	F11A1.t2	57.4939	59.8312	9.46172	7.80928	-2.76515	3.95909e-06
WBGene00014609	unk other	Y105C5B.t2	57.4939	59.8312	9.46172	7.80928	-2.76514	4.13869e-06
WBGene00014610	unk other	Y105C5B.t3	57.4939	59.8312	9.46172	7.80928	-2.76514	4.43883e-06
WBGene00022961	unk other	C44B7.t1	57.4939	59.8312	9.46172	7.80928	-2.76514	4.43883e-06
WBGene00196542	unk other	C44B7.15	57.4939	59.8312	9.46172	7.80928	-2.76514	4.43883e-06
WBGene00023202	unk other	Y104H12A.t1	57.4939	59.8312	9.46172	7.80928	-2.76513	4.55191e-06
WBGene00195357	unk other	F52E10.6	50.3071	71.3372	8.00607	9.93908	-2.76164	3.73149e-06
WBGene00304789	unk other	F08F1.21	86.2408	103.554	12.373	15.6186	-2.76119	2.84916e-08
WBGene00199661	unk other	C16B8.8	33.5381	34.518	6.55042	3.54967	-2.75501	0.00104713
WBGene00014538	unk other	W02H3.t1	62.285	82.8432	8.00607	13.4888	-2.75437	1.18965e-06
WBGene00022992	unk other	F14B8.t1	74.2629	80.542	10.1895	12.7788	-2.75211	1.30515e-07
WBGene00022908	unk other	C04E7.t1	74.2629	80.542	10.1895	12.7788	-2.7521	9.87909e-08
WBGene00196039	unk other	C04E7.7	74.2629	80.542	10.1895	12.7788	-2.7521	9.87909e-08
WBGene00014361	unk other	F31B12.t1	38.3292	39.1204	6.55042	4.96954	-2.75047	0.0002463
WBGene00200252	unk other	F31B12.6	38.3292	39.1204	6.55042	4.96954	-2.75047	0.0002463
WBGene00022987	unk other	F12D9.t2	114.988	121.964	19.6513	15.6186	-2.74934	5.5937e-11
WBGene00000311	unk other	C05C9.t2	47.9116	52.9276	6.55042	8.51921	-2.74164	2.44751e-05
WBGene00022979	unk other	F08F1.t1	47.9116	52.9276	6.55042	8.51921	-2.74164	2.44751e-05
WBGene00200411	unk other	F08F1.19	47.9116	52.9276	6.55042	8.51921	-2.74164	2.44751e-05
WBGene00023152	unk other	T26C11.t1	114.988	119.662	19.6513	15.6186	-2.73517	8.04171e-11
WBGene00014340	unk other	F19H6.t1	114.988	119.662	19.6513	15.6186	-2.73516	9.00508e-11
WBGene00023184	unk other	Y55F3BR.t1	59.8894	59.8312	10.1895	7.80928	-2.73487	4.3243e-06
WBGene00201199	unk other	Y55F3BR.16	59.8894	59.8312	10.1895	7.80928	-2.73487	4.3243e-06
WBGene00195033	unk other	Y37E3.25	103.01	135.771	20.3791	15.6186	-2.73171	2.13305e-09
WBGene00017014	unk other	dylt-2	74.2629	78.2408	9.46172	13.4888	-2.73097	2.47019e-07
WBGene00023130	unk other	T05A8.t2	69.4718	78.2408	9.46172	12.7788	-2.73077	3.4408e-07
WBGene00199707	unk other	C48C5.7	74.2629	78.2408	10.1895	12.7788	-2.73036	1.3865e-07
WBGene00000310	unk other	C05C9.t1	76.6585	80.542	10.9174	12.7788	-2.72941	9.77454e-08
WBGene00023203	unk other	Y110A2AL.t1	138.944	154.18	18.9234	25.5576	-2.71947	1.24581e-12
WBGene00219688	unk other	linc-21	2568.06	2996.16	374.83	472.816	-2.71454	6.54275e-57
WBGene00194674	unk other	F23D12.11	57.4939	46.024	6.55042	9.22915	-2.71139	5.38721e-05
WBGene00045171	unk other	K09E9.5	26.3514	29.9156	2.9113	5.67948	-2.70912	0.00213567
WBGene00022980	unk other	F08F1.t2	50.3071	52.9276	7.27825	8.51921	-2.7077	2.11603e-05
WBGene00197933	unk other	F08F1.14	50.3071	52.9276	7.27825	8.51921	-2.7077	2.11603e-05
WBGene00197008	unk other	C05C9.7	50.3071	52.9276	7.27825	8.51921	-2.7077	1.98111e-05
WBGene00010431	unk other	C05E7.t3	74.2629	80.542	10.9174	12.7788	-2.70741	1.34987e-07
WBGene00022936	unk other	C16H3.t1	19.1646	23.012	2.9113	3.54967	-2.70663	0.00819565
WBGene00201932	unk other	C16H3.7	19.1646	23.012	2.9113	3.54967	-2.70663	0.00819565
WBGene00195184	unk other	F19G12.8	881.573	945.793	127.369	152.636	-2.70592	4.00729e-51
WBGene00012840	unk other	grsp-1	16.769	25.3132	4.36695	2.1298	-2.70038	0.0108334
WBGene00008390	unk other	D1086.3	28.7469	46.024	8.00607	3.54967	-2.6989	0.000919416
WBGene00305405	unk other	F39E9.29	14275.2	14456.1	2231.51	2208.61	-2.69397	5.54268e-193
WBGene00197438	unk other	T05A8.9	69.4718	78.2408	9.46172	13.4888	-2.68524	5.53354e-07
WBGene00023204	unk other	Y110A2AL.t2	138.944	156.482	20.3791	25.5576	-2.68466	9.65305e-13
WBGene00021157	unk other	Y4C6B.3	158.108	223.216	30.5686	29.1073	-2.67729	1.51338e-14
WBGene00304908	unk other	F20D1.22	31.1425	50.6264	6.55042	6.38941	-2.6619	0.000454256
WBGene00022946	unk other	C27A12.t1	69.4718	75.9396	10.1895	12.7788	-2.66186	5.43602e-07
WBGene00202331	unk other	C27A12.12	69.4718	75.9396	10.1895	12.7788	-2.66186	5.43602e-07
WBGene00197060	unk other	T03E6.13	229.975	306.06	45.1251	39.7563	-2.6603	2.43771e-19
WBGene00014499	unk other	T03E6.t1	229.975	306.06	45.1251	39.7563	-2.6603	2.54139e-19
WBGene00010958	unk other	ndfl-4	160.504	211.71	32.0243	26.9775	-2.65895	9.00783e-14
WBGene00009518	unk other	clec-166	64.6806	62.1324	10.9174	9.22915	-2.65468	9.24357e-07
WBGene00023056	unk other	F48E3.t1	210.811	218.614	40.7582	27.6874	-2.65079	1.08261e-14
WBGene00200554	unk other	H08J11.11	155.713	204.807	30.5686	26.9775	-2.64887	2.92095e-14
WBGene00023078	unk other	H08J11.t1	155.713	204.807	30.5686	26.9775	-2.64887	2.929e-14
WBGene00014320	unk other	F11A1.t1	114.988	119.662	22.5626	14.9086	-2.64846	6.58695e-10
WBGene00023166	unk other	Y4C6B.t1	153.317	202.506	29.8408	26.9775	-2.64825	4.03915e-14
WBGene00199412	unk other	Y4C6B.98	153.317	202.506	29.8408	26.9775	-2.64825	4.03915e-14
WBGene00045117	unk other	M163.12	764.189	720.276	137.559	100.101	-2.64356	2.61722e-32
WBGene00044987	unk other	K07A1.17	26.3514	18.4096	2.18347	4.96954	-2.64059	0.00977676
WBGene00018207	unk other	F39G3.2	28.7469	11.506	2.18347	4.25961	-2.63708	0.0213655
WBGene00022907	unk other	C04A2.t1	21.5602	23.012	2.9113	4.25961	-2.63456	0.00814984
WBGene00001478	unk other	fmo-3	16.769	32.2168	5.09477	2.83974	-2.63054	0.0157308
WBGene00022969	unk other	C56G3.t1	35.9337	52.9276	7.27825	7.09934	-2.62961	0.000176036
WBGene00199637	unk other	C56G3.3	35.9337	52.9276	7.27825	7.09934	-2.62961	0.000176036
WBGene00014602	unk other	Y73F8A.t1	35.9337	48.3252	6.55042	7.09934	-2.62699	0.000250956
WBGene00018617	unk other	srt-17	24494.8	21688.8	3360.37	4148.15	-2.62073	3.95565e-73
WBGene00023129	unk other	T05A8.t1	69.4718	80.542	10.1895	14.1987	-2.62014	7.85567e-07
WBGene00023086	unk other	H35N09.t2	234.767	317.566	48.7643	41.8861	-2.60874	7.97605e-19
WBGene00197453	unk other	H35N09.3	234.767	317.566	48.7643	41.8861	-2.60874	7.97605e-19
WBGene00008018	unk other	tbc-8	57.4939	39.1204	8.7339	7.09934	-2.60862	0.000607167
WBGene00017754	unk other	chtb-2	35.9337	29.9156	6.55042	4.25961	-2.6077	0.00210902
WBGene00077478	unk other	sls-1.1	452.764	471.746	87.339	64.604	-2.60618	6.03383e-27
WBGene00077482	unk other	sls-1.5	452.764	471.746	87.339	64.604	-2.60618	6.03383e-27
WBGene00014417	unk other	K02A4.t2	510.258	448.734	85.8833	71.7034	-2.60553	1.73005e-31
WBGene00197270	unk other	K02A4.4	510.258	448.734	85.8833	71.7034	-2.60553	1.73005e-31
WBGene00023015	unk other	F27B10.t1	45.516	50.6264	9.46172	6.38941	-2.60277	7.60413e-05
WBGene00197483	unk other	F27B10.3	45.516	50.6264	9.46172	6.38941	-2.60277	7.60413e-05
WBGene00016716	unk other	acs-17	11.9779	23.012	4.36695	1.41987	-2.60257	0.0384292
WBGene00189969	unk other	F39B1.3	95.8231	82.8432	16.74	12.7788	-2.59801	6.84701e-08
WBGene00012653	unk other	C12C8.t2	28.7469	32.2168	5.8226	4.25961	-2.59796	0.0027111
WBGene00021146	unk other	lgc-45	74.2629	34.518	12.373	5.67948	-2.59113	0.000928162
WBGene00021817	unk other	Y53G8B.1	134.152	124.265	19.6513	23.4278	-2.58358	5.94298e-11
WBGene00007343	unk other	gmap-2	74.2629	80.542	10.9174	14.9086	-2.58264	4.62064e-07
WBGene00023176	unk other	Y39G10AL.t1	45.516	57.53	8.7339	8.51921	-2.57959	4.5837e-05
WBGene00200608	unk other	Y39G10AL.5	45.516	57.53	8.7339	8.51921	-2.57959	4.5837e-05
WBGene00201160	unk other	T05A8.10	69.4718	80.542	10.1895	14.9086	-2.57858	1.22138e-06
WBGene00017612	unk other	F19G12.4	225.184	246.228	40.0304	39.0464	-2.57613	6.58787e-18
WBGene00020909	unk other	W01A11.1	107.801	105.855	13.1008	22.7179	-2.57453	5.73476e-08
WBGene00013882	unk other	msa-1	47.9116	20.7108	7.27825	4.25961	-2.57107	0.00328342
WBGene00014533	unk other	T23H4.t1	117.383	121.964	23.2904	17.0384	-2.57058	1.181e-09
WBGene00010430	unk other	C05E7.t2	548.587	699.565	108.446	102.231	-2.56759	8.51067e-35
WBGene00198024	unk other	H08J11.6	184.459	232.421	36.3912	34.0769	-2.5658	5.64102e-16
WBGene00023082	unk other	H08J11.t5	184.459	232.421	36.3912	34.0769	-2.5658	6.26968e-16
WBGene00014485	unk other	R09E10.t1	184.459	232.421	36.3912	34.0769	-2.56579	6.77278e-16
WBGene00007325	unk other	C05C9.1	129.361	133.47	19.6513	24.8477	-2.56149	5.15478e-11
WBGene00023081	unk other	H08J11.t4	184.459	234.722	37.1191	34.0769	-2.55901	8.68771e-16
WBGene00199543	unk other	H08J11.7	184.459	234.722	37.1191	34.0769	-2.55901	8.68771e-16
WBGene00021413	unk other	srt-52	40.7248	23.012	7.27825	3.54967	-2.55766	0.00403918
WBGene00012292	unk other	C11E4.t1	79.0541	89.7468	14.5565	14.1987	-2.55413	1.54987e-07
WBGene00219493	unk other	C18D4.12	534.214	501.662	106.99	69.5736	-2.55336	4.52354e-21
WBGene00201532	unk other	C06E4.20	275.491	347.481	55.3147	51.1153	-2.55043	1.07232e-21
WBGene00022912	unk other	C06E4.t1	275.491	347.481	55.3147	51.1153	-2.55042	1.30685e-21
WBGene00201400	unk other	R09E10.15	184.459	234.722	37.1191	34.7868	-2.54462	1.0898e-15
WBGene00010376	unk other	C05E7.t1	548.587	699.565	108.446	105.78	-2.54339	1.80673e-34
WBGene00014147	unk other	C17D12.t3	45.516	50.6264	6.55042	9.93908	-2.54242	0.000123595
WBGene00200656	unk other	C17D12.15	45.516	50.6264	6.55042	9.93908	-2.54242	0.000123595
WBGene00022921	unk other	C10G8.t1	275.491	352.084	56.0425	51.8252	-2.54172	1.9727e-21
WBGene00017731	unk other	F23C8.1	26.3514	32.2168	5.8226	4.25961	-2.54049	0.00399857
WBGene00007764	unk other	C27B7.7	19.1646	39.1204	3.63912	6.38941	-2.53979	0.00691012
WBGene00022971	unk other	D1009.t1	251.536	345.18	53.1312	49.6954	-2.53817	2.45232e-19
WBGene00195657	unk other	D1009.7	251.536	345.18	53.1312	49.6954	-2.53817	2.45232e-19
WBGene00023080	unk other	H08J11.t3	184.459	232.421	37.1191	34.7868	-2.53665	1.19969e-15
WBGene00014328	unk other	F14B6.t2	86.2408	75.9396	13.8287	14.1987	-2.53215	8.91211e-06
WBGene00196627	unk other	H08J11.5	194.042	241.626	38.5747	36.9166	-2.52992	2.36577e-16
WBGene00003096	unk other	lys-7	33.5381	52.9276	5.09477	9.93908	-2.52338	0.000846804
WBGene00023117	unk other	R04A9.t1	273.096	349.782	56.7703	51.8252	-2.52122	6.45612e-21
WBGene00014622	unk other	sls-1.10	464.742	480.951	94.6172	70.2835	-2.52071	1.4347e-25
WBGene00077479	unk other	sls-1.2	464.742	480.951	94.6172	70.2835	-2.52071	1.4347e-25
WBGene00077480	unk other	sls-1.3	464.742	480.951	94.6172	70.2835	-2.52071	1.4347e-25
WBGene00077481	unk other	sls-1.4	464.742	480.951	94.6172	70.2835	-2.52071	1.4347e-25
WBGene00077483	unk other	sls-1.6	464.742	480.951	94.6172	70.2835	-2.52071	1.4347e-25
WBGene00077484	unk other	sls-1.7	464.742	480.951	94.6172	70.2835	-2.52071	1.4347e-25
WBGene00077485	unk other	sls-1.8	464.742	480.951	94.6172	70.2835	-2.52071	1.4347e-25
WBGene00077486	unk other	sls-1.9	464.742	480.951	94.6172	70.2835	-2.52071	1.4347e-25
WBGene00077487	unk other	sls-1.11	464.742	480.951	94.6172	70.2835	-2.52071	1.4347e-25
WBGene00077488	unk other	sls-1.12	464.742	480.951	94.6172	70.2835	-2.52071	1.4347e-25
WBGene00005228	unk other	srh-2	21.5602	11.506	2.9113	2.83974	-2.52069	0.0370437
WBGene00013490	unk other	Y70C5A.2	19.1646	13.8072	2.18347	3.54967	-2.52036	0.0380519
WBGene00022952	unk other	C30E1.t1	134.152	174.891	27.6573	26.2676	-2.52008	9.97073e-12
WBGene00023112	unk other	M03A1.t1	52.7027	66.7348	10.1895	10.649	-2.51986	1.61039e-05
WBGene00200274	unk other	M03A1.12	52.7027	66.7348	10.1895	10.649	-2.51986	1.61039e-05
WBGene00023113	unk other	M03A1.t2	52.7027	66.7348	10.1895	10.649	-2.51986	1.72356e-05
WBGene00198165	unk other	M03A1.10	52.7027	66.7348	10.1895	10.649	-2.51986	1.72356e-05
WBGene00017925	unk other	F29B9.11	38.3292	27.6144	5.09477	6.38941	-2.51976	0.00883584
WBGene00014420	unk other	K02E11.t1	416.831	372.794	65.5042	72.4133	-2.51657	1.98892e-27
WBGene00011173	unk other	acs-18	184.459	234.722	37.1191	36.2067	-2.51627	1.72037e-15
WBGene00023079	unk other	H08J11.t2	184.459	234.722	37.8469	35.4967	-2.51606	1.74424e-15
WBGene00202176	unk other	H08J11.13	184.459	234.722	37.8469	35.4967	-2.51606	1.74424e-15
WBGene00023085	unk other	H35N09.t1	280.283	347.481	54.5869	55.3749	-2.51401	8.28944e-22
WBGene00198032	unk other	H35N09.4	280.283	347.481	54.5869	55.3749	-2.51401	8.4783e-22
WBGene00007522	unk other	C11E4.8	81.4496	110.458	16.74	17.0384	-2.50753	5.69947e-08
WBGene00198526	unk other	C10G8.9	275.491	352.084	56.0425	54.6649	-2.50405	3.72448e-21
WBGene00015660	unk other	catp-3	31.1425	29.9156	5.09477	5.67948	-2.50203	0.00610204
WBGene00015683	unk other	C10G8.4	28.7469	64.4336	5.8226	10.649	-2.50096	0.000816759
WBGene00022896	unk other	B0228.t1	553.378	697.264	114.268	107.2	-2.49838	6.17802e-34
WBGene00197152	unk other	Y7A9D.63	26.3514	34.518	6.55042	4.25961	-2.49632	0.00354333
WBGene00005727	unk other	srv-16	483.907	529.276	95.345	84.4822	-2.49495	4.90773e-33
WBGene00014429	unk other	K09A11.t1	107.801	115.06	21.1069	18.4583	-2.49465	6.10628e-09
WBGene00023052	unk other	F47E1.t1	277.887	352.084	58.226	53.955	-2.49061	5.5343e-21
WBGene00199722	unk other	F47E1.13	277.887	352.084	58.226	53.955	-2.49061	5.5343e-21
WBGene00195034	unk other	F40G9.20	419.226	285.349	59.6816	66.0239	-2.48527	5.44055e-19
WBGene00012670	unk other	cpg-23	43.1204	41.4216	8.7339	6.38941	-2.48397	0.000454364
WBGene00201595	unk other	F22F1.10	33.5381	34.518	5.8226	6.38941	-2.47817	0.00134193
WBGene00014263	unk other	C18D4.t1	105.405	110.458	20.3791	18.4583	-2.4752	1.01053e-08
WBGene00014525	unk other	T22A3.t1	52.7027	66.7348	10.1895	11.359	-2.47127	2.20171e-05
WBGene00000004	unk other	aat-3	356.941	400.409	72.0546	64.604	-2.47122	7.73895e-26
WBGene00020502	unk other	T14B4.8	64.6806	66.7348	10.9174	12.7788	-2.47091	6.14367e-06
WBGene00002989	unk other	lim-7	43.1204	32.2168	2.9113	10.649	-2.46885	0.00282613
WBGene00023063	unk other	F52H2.t1	352.15	395.806	71.3268	63.8941	-2.46849	1.85153e-25
WBGene00023251	unk other	C36C9.t3	23.9558	27.6144	5.09477	4.25961	-2.46432	0.00604038
WBGene00020104	unk other	R148.5	16.769	34.518	2.9113	6.38941	-2.46329	0.018653
WBGene00194681	unk other	F40D4.16	13003.2	13372.3	2391.63	2411.65	-2.45712	3.91173e-169
WBGene00014738	unk other	F19H8.t1	86.2408	105.855	18.9234	16.3285	-2.4476	6.19915e-08
WBGene00012113	unk other	T28B8.1	19.1646	16.1084	2.9113	3.54967	-2.44683	0.020275
WBGene00023173	unk other	Y25C1A.t1	143.735	188.698	32.0243	29.1073	-2.44456	4.95634e-12
WBGene00019321	unk other	K02E10.7	16.769	18.4096	2.9113	3.54967	-2.4445	0.0261347
WBGene00013218	unk other	Y54G11A.9	16.769	18.4096	2.9113	3.54967	-2.44449	0.0224663
WBGene00009555	unk other	C02B4.t2	57.4939	59.8312	10.9174	10.649	-2.44394	3.4751e-05
WBGene00197828	unk other	C02B4.8	57.4939	59.8312	10.9174	10.649	-2.44394	3.4751e-05
WBGene00014581	unk other	Y51H4A.t3	16.769	18.4096	3.63912	2.83974	-2.44239	0.0303153
WBGene00023128	unk other	T03G6.t1	71.8673	92.048	15.2843	14.9086	-2.44191	7.85567e-07
WBGene00016419	unk other	tyr-4	16.769	18.4096	4.36695	2.1298	-2.44015	0.0340218
WBGene00001704	unk other	grd-15	14.3735	20.7108	3.63912	2.83974	-2.4398	0.0321086
WBGene00018472	unk other	nep-16	93.4275	112.759	16.0121	22.008	-2.43875	5.81848e-08
WBGene00023110	unk other	M02F4.t1	129.361	85.1444	19.6513	19.8782	-2.43827	7.53579e-08
WBGene00023217	unk other	ZK622.t1	59.8894	75.9396	12.373	12.7788	-2.43406	6.46763e-06
WBGene00197946	unk other	ZK622.8	59.8894	75.9396	12.373	12.7788	-2.43406	6.46763e-06
WBGene00195025	unk other	F39E9.18	79.0541	126.566	19.6513	18.4583	-2.43379	2.99083e-07
WBGene00023178	unk other	Y54G2A.t1	220.393	253.132	45.853	41.8861	-2.43308	4.34461e-17
WBGene00199591	unk other	Y54G2A.65	220.393	253.132	45.853	41.8861	-2.43308	4.34461e-17
WBGene00022935	unk other	C16D9.t4	57.4939	55.2288	12.373	8.51921	-2.433	6.48045e-05
WBGene00197083	unk other	C16D9.13	57.4939	55.2288	12.373	8.51921	-2.433	6.48045e-05
WBGene00003546	unk other	nas-28	93.4275	62.1324	16.0121	12.7788	-2.43292	6.42259e-06
WBGene00014358	unk other	F28H6.t5	57.4939	66.7348	13.8287	9.22915	-2.43185	3.50857e-05
WBGene00195060	unk other	linc-14	1686.49	1661.47	334.072	287.523	-2.42951	3.89684e-65
WBGene00014489	unk other	R11.t4	107.801	112.759	21.1069	19.8782	-2.42844	9.62568e-09
WBGene00023123	unk other	R04E5.t6	47.9116	59.8312	10.1895	9.93908	-2.42145	6.88518e-05
WBGene00199916	unk other	R04E5.17	47.9116	59.8312	10.1895	9.93908	-2.42145	6.88518e-05
WBGene00014339	unk other	F17H10.t1	47.9116	59.8312	10.1895	9.93908	-2.42145	6.93131e-05
WBGene00009953	unk other	F53A2.9	148.526	209.409	40.7582	26.2676	-2.41925	4.41706e-10
WBGene00195029	unk other	Y37E11B.11	2788.45	2650.98	481.092	536	-2.41876	5.52595e-77
WBGene00023038	unk other	F41A4.t1	364.128	400.409	73.5103	69.5736	-2.41831	7.49662e-26
WBGene00195864	unk other	F41A4.3	364.128	400.409	73.5103	69.5736	-2.41831	7.49662e-26
WBGene00022950	unk other	C28G1.t4	43.1204	41.4216	8.00607	7.80928	-2.41825	0.000605478
WBGene00014487	unk other	R11.t2	170.086	179.494	33.4799	31.947	-2.41807	7.76773e-13
WBGene00014548	unk other	W06G6.t3	347.359	393.505	72.0546	66.7338	-2.41709	1.02935e-24
WBGene00201931	unk other	W06G6.19	347.359	393.505	72.0546	66.7338	-2.41709	1.02935e-24
WBGene00022953	unk other	C35E7.t1	347.359	393.505	72.0546	66.7338	-2.41709	1.06629e-24
WBGene00235357	unk other	Y37E11B.16	21476.4	21824.6	3941.9	4168.73	-2.4165	6.88263e-144
WBGene00023182	unk other	Y54G2A.t5	697.113	787.01	144.109	134.178	-2.41559	1.56868e-41
WBGene00022937	unk other	C16H3.t2	19.1646	23.012	4.36695	3.54967	-2.41526	0.0172442
WBGene00200652	unk other	C16H3.6	19.1646	23.012	4.36695	3.54967	-2.41526	0.0172442
WBGene00023044	unk other	F42A10.t1	16.769	25.3132	3.63912	4.25961	-2.41492	0.0165458
WBGene00014546	unk other	W06G6.t1	349.754	393.505	72.7825	66.7338	-2.41421	9.4185e-25
WBGene00014547	unk other	W06G6.t2	349.754	393.505	72.7825	66.7338	-2.41421	9.4185e-25
WBGene00195867	unk other	W06G6.18	349.754	393.505	72.7825	66.7338	-2.41421	9.4185e-25
WBGene00014554	unk other	Y7A5A.t1	28.7469	43.7228	5.8226	7.80928	-2.41123	0.00142037
WBGene00198760	unk other	Y7A5A.16	28.7469	43.7228	5.8226	7.80928	-2.41123	0.00142037
WBGene00235272	unk other	Y43B11AL.5	14.3735	27.6144	4.36695	3.54967	-2.41029	0.0333734
WBGene00197378	unk other	T22A3.11	55.0983	66.7348	11.6452	11.359	-2.40597	2.3479e-05
WBGene00013883	unk other	npr-13	100.614	101.253	19.6513	18.4583	-2.40548	1.00681e-08
WBGene00014608	unk other	Y105C5B.t1	356.941	407.312	74.9659	69.5736	-2.40337	4.96042e-25
WBGene00014486	unk other	R11.t1	170.086	179.494	33.4799	32.657	-2.40242	9.75602e-13
WBGene00023489	unk other	F42A10.9	35.9337	43.7228	7.27825	7.80928	-2.40088	0.00593756
WBGene00012310	unk other	mltn-11	349.754	393.505	72.7825	68.1537	-2.39953	1.13672e-24
WBGene00023035	unk other	F38G1.t2	356.941	405.011	74.9659	69.5736	-2.399	5.32942e-25
WBGene00014618	unk other	ZC412.t2	98.2187	98.9516	19.6513	17.7484	-2.39879	3.9867e-08
WBGene00023092	unk other	K02D7.t1	237.162	266.939	50.2199	45.4358	-2.39866	9.23729e-18
WBGene00200120	unk other	K02D7.8	237.162	266.939	50.2199	45.4358	-2.39866	9.23729e-18
WBGene00006929	unk other	vit-5	1097.17	1337	240.182	222.209	-2.3968	4.99625e-42
WBGene00023011	unk other	F22F1.t9	359.337	405.011	76.4216	68.8636	-2.39617	8.04228e-25
WBGene00199108	unk other	F22F1.7	359.337	405.011	76.4216	68.8636	-2.39617	8.04228e-25
WBGene00014572	unk other	Y43D4A.t1	21.5602	27.6144	5.09477	4.25961	-2.3961	0.0112913
WBGene00023003	unk other	F22F1.t1	721.069	807.721	153.571	137.017	-2.39604	5.65389e-41
WBGene00197130	unk other	F11A1.11	57.4939	59.8312	13.1008	9.22915	-2.39501	4.65681e-05
WBGene00014520	unk other	T18D3.t1	136.548	154.18	25.4739	29.8172	-2.39451	3.97433e-11
WBGene00023103	unk other	K09C6.t1	31.1425	66.7348	7.27825	11.359	-2.39416	0.000857044
WBGene00018687	unk other	F52D2.5	16.769	32.2168	4.36695	4.96954	-2.39353	0.0209173
WBGene00000233	unk other	avr-15	35.9337	20.7108	4.36695	6.38941	-2.39273	0.0068243
WBGene00014488	unk other	R11.t3	83.8452	89.7468	16.74	16.3285	-2.39258	5.89568e-07
WBGene00199302	unk other	R11.7	83.8452	89.7468	16.74	16.3285	-2.39258	5.89568e-07
WBGene00014611	unk other	Y105C5B.t4	237.162	264.638	50.2199	45.4358	-2.39203	1.14109e-17
WBGene00198447	unk other	Y105C5B.1415	237.162	264.638	50.2199	45.4358	-2.39203	1.14109e-17
WBGene00001185	unk other	egl-17	356.941	405.011	75.6938	69.5736	-2.39178	8.04228e-25
WBGene00014396	unk other	F54F7.t2	285.074	354.385	61.1373	61.0544	-2.38856	2.32862e-20
WBGene00199303	unk other	F54F7.12	285.074	354.385	61.1373	61.0544	-2.38856	2.32862e-20
WBGene00023005	unk other	F22F1.t3	354.546	398.108	75.6938	68.1537	-2.38827	1.76774e-24
WBGene00197513	unk other	F22F1.5	354.546	398.108	75.6938	68.1537	-2.38827	1.76774e-24
WBGene00001735	unk other	grl-26	237.162	266.939	50.9477	45.4358	-2.38778	1.34707e-17
WBGene00022997	unk other	F18G5.t2	64.6806	85.1444	12.373	16.3285	-2.38428	5.39445e-06
WBGene00023250	unk other	C36C9.t1	35.9337	39.1204	8.00607	6.38941	-2.38367	0.00106662
WBGene00201362	unk other	C36C9.8	35.9337	39.1204	8.00607	6.38941	-2.38367	0.00106662
WBGene00014395	unk other	F54F7.t1	232.371	303.758	56.0425	46.8557	-2.38294	1.57416e-16
WBGene00199675	unk other	F54F7.13	232.371	303.758	56.0425	46.8557	-2.38294	1.57416e-16
WBGene00045158	unk other	M163.14	146.13	119.662	31.2965	19.8782	-2.37742	1.51843e-07
WBGene00023076	unk other	F59C12.t2	237.162	266.939	50.2199	46.8557	-2.3773	1.12235e-17
WBGene00196798	unk other	F59C12.7	237.162	266.939	50.2199	46.8557	-2.3773	1.12235e-17
WBGene00014455	unk other	MTCE.8	1300.8	1376.12	275.846	239.958	-2.37615	7.32971e-57
WBGene00014289	unk other	C49F5.t1	52.7027	66.7348	13.8287	9.22915	-2.37546	7.47206e-05
WBGene00014355	unk other	F28H6.t2	52.7027	66.7348	13.8287	9.22915	-2.37546	7.47206e-05
WBGene00014356	unk other	F28H6.t3	52.7027	66.7348	13.8287	9.22915	-2.37546	7.47206e-05
WBGene00014357	unk other	F28H6.t4	52.7027	66.7348	13.8287	9.22915	-2.37546	7.47206e-05
WBGene00008964	unk other	mltn-9	138.944	151.879	28.3852	27.6874	-2.37529	3.52395e-11
WBGene00305803	unk other	Y53G8B.9	31.1425	13.8072	6.55042	2.1298	-2.37287	0.0338083
WBGene00022933	unk other	C16D9.t2	21.5602	23.012	3.63912	4.96954	-2.37133	0.0146818
WBGene00014597	unk other	Y65A5A.t2	71.8673	80.542	14.5565	14.9086	-2.37133	2.5439e-06
WBGene00014596	unk other	Y65A5A.t1	143.735	161.084	30.5686	28.3974	-2.3708	2.13122e-11
WBGene00022996	unk other	F18G5.t1	59.8894	73.6384	12.373	13.4888	-2.3689	1.24668e-05
WBGene00045377	unk other	F19H8.6	134.152	140.373	27.6573	25.5576	-2.36755	2.31642e-10
WBGene00014560	unk other	Y7A9D.t2	74.2629	85.1444	15.2843	15.6186	-2.36747	1.70671e-06
WBGene00195948	unk other	Y7A9D.62	74.2629	85.1444	15.2843	15.6186	-2.36747	1.70671e-06
WBGene00023072	unk other	F56F4.t1	55.0983	59.8312	11.6452	10.649	-2.36675	6.6455e-05
WBGene00199766	unk other	F56F4.10	55.0983	59.8312	11.6452	10.649	-2.36675	6.6455e-05
WBGene00014352	unk other	F28F8.t3	237.162	266.939	50.9477	46.8557	-2.36657	1.61564e-17
WBGene00197602	unk other	F28F8.12	237.162	266.939	50.9477	46.8557	-2.36657	1.61564e-17
WBGene00013637	unk other	Y105C5A.13	368.919	241.626	55.3147	63.1842	-2.36356	1.23957e-15
WBGene00014476	unk other	R03E1.t2	701.904	777.806	154.299	133.468	-2.36309	1.08518e-38
WBGene00003102	unk other	mab-5	26.3514	87.4456	7.27825	14.9086	-2.35998	0.00274039
WBGene00022915	unk other	C06G1.t3	354.546	398.108	75.6938	70.9934	-2.35993	2.08679e-24
WBGene00199612	unk other	C06G1.15	354.546	398.108	75.6938	70.9934	-2.35993	2.08679e-24
WBGene00023138	unk other	T14B4.t1	45.516	57.53	8.00607	12.0689	-2.35936	0.000222497
WBGene00022916	unk other	C06G1.t4	685.135	775.504	149.204	135.597	-2.35926	6.92719e-39
WBGene00023174	unk other	Y25C1A.t2	143.735	184.096	30.5686	33.3669	-2.35902	1.44128e-11
WBGene00014362	unk other	F31E9.t1	105.405	126.566	20.3791	24.8477	-2.35878	1.77009e-08
WBGene00017580	unk other	lgc-4	124.57	158.783	24.746	30.5272	-2.35824	4.90479e-10
WBGene00022914	unk other	C06G1.t2	354.546	411.915	77.8772	71.7034	-2.35815	4.3447e-24
WBGene00197243	unk other	C06G1.11	354.546	411.915	77.8772	71.7034	-2.35815	4.3447e-24
WBGene00014334	unk other	F15G9.t2	45.516	57.53	10.1895	9.93908	-2.3572	0.000150562
WBGene00201605	unk other	F15G9.9	45.516	57.53	10.1895	9.93908	-2.3572	0.000150562
WBGene00023147	unk other	T22F7.t1	170.086	179.494	34.2078	34.0769	-2.35624	2.70146e-12
WBGene00003878	unk other	pept-3	95.8231	73.6384	17.4678	15.6186	-2.35587	1.42421e-06
WBGene00023181	unk other	Y54G2A.t4	349.754	395.806	74.2381	71.7034	-2.35356	3.02181e-24
WBGene00200583	unk other	F17H10.8	47.9116	62.1324	10.9174	10.649	-2.35258	8.79258e-05
WBGene00199535	unk other	F53F8.10	71.8673	71.3372	14.5565	13.4888	-2.35252	3.99527e-06
WBGene00010914	unk other	M110.6	19.1646	13.8072	2.9113	3.54967	-2.34887	0.0390346
WBGene00023139	unk other	T14F9.t1	723.465	810.022	156.482	144.827	-2.3481	1.33499e-40
WBGene00023007	unk other	F22F1.t5	735.442	830.733	164.488	143.407	-2.34749	4.64011e-39
WBGene00271716	unk other	F39E9.28	8109.03	7851.7	1570.65	1570.37	-2.34519	5.01186e-112
WBGene00014379	unk other	F49C5.t2	136.548	158.783	29.8408	28.3974	-2.34317	8.32148e-11
WBGene00020678	unk other	kin-36	43.1204	11.506	2.9113	7.80928	-2.34213	0.0228434
WBGene00021375	unk other	Y37E11B.2	33006.3	32709.3	6388.12	6611.62	-2.33774	1.25972e-149
WBGene00014359	unk other	F28H6.t6	47.9116	64.4336	13.1008	9.22915	-2.33346	0.000163314
WBGene00014360	unk other	F28H6.t7	47.9116	64.4336	13.1008	9.22915	-2.33346	0.000163314
WBGene00014599	unk other	Y65A5A.t4	52.7027	66.7348	14.5565	9.22915	-2.33083	8.27376e-05
WBGene00023134	unk other	T08A9.t1	62.285	71.3372	13.8287	12.7788	-2.32923	1.45989e-05
WBGene00195767	unk other	T08A9.15	62.285	71.3372	13.8287	12.7788	-2.32923	1.45989e-05
WBGene00014390	unk other	F53F8.t1	69.4718	71.3372	14.5565	13.4888	-2.32835	5.65207e-06
WBGene00004923	unk other	snt-3	74.2629	66.7348	17.4678	10.649	-2.32743	2.68619e-05
WBGene00014458	unk other	MTCE.13	2824.39	2809.77	269.295	856.181	-2.32363	0.0344493
WBGene00014287	unk other	C47E8.t1	52.7027	55.2288	10.9174	10.649	-2.32358	0.000139086
WBGene00044976	WAGO 22G	T26H2.10	19.1646	13.8072	0	0	-6.96083	0.000358612
WBGene00005257	WAGO 22G	srh-34	21.5602	32.2168	0	0.709934	-6.22771	0.000678842
WBGene00007489	WAGO 22G	C09G5.7	229.975	301.457	4.36695	4.96954	-5.83079	5.12204e-32
WBGene00044503	WAGO 22G	Y73B6A.6	21.5602	13.8072	0.727825	0	-5.61748	0.00439515
WBGene00019198	WAGO 22G	strm-1	277.887	257.734	8.7339	12.0689	-4.68384	4.35054e-38
WBGene00012442	WAGO 22G	Y15E3A.3	38.3292	13.8072	1.45565	0.709934	-4.59049	0.00049851
WBGene00020756	WAGO 22G	T24A6.20	103.01	87.4456	4.36695	3.54967	-4.58911	3.39172e-09
WBGene00044443	WAGO 22G	ZC21.10	122.174	144.976	7.27825	4.25961	-4.53706	3.43256e-17
WBGene00195255	WAGO 22G	H16D19.7	2055.41	2241.37	98.9842	103.65	-4.40626	2.10116e-180
WBGene00016846	WAGO 22G	C50F7.6	150.921	128.867	5.8226	8.51921	-4.28329	2.2291e-17
WBGene00022294	WAGO 22G	Y75D11A.5	19.1646	20.7108	0.727825	1.41987	-4.21105	0.00261255
WBGene00016948	WAGO 22G	scrt-1	40.7248	23.012	0.727825	2.83974	-4.15049	0.000181319
WBGene00022416	WAGO 22G	ergi-1	45.516	23.012	2.9113	1.41987	-3.98527	6.71013e-05
WBGene00018005	WAGO 22G	nlp-62	35.9337	66.7348	5.8226	0.709934	-3.98393	5.67617e-06
WBGene00010779	WAGO 22G	K11H3.2	160.504	144.976	8.7339	10.649	-3.97676	2.27322e-18
WBGene00022731	WAGO 22G	ZK402.5	3562.22	3877.52	235.087	251.317	-3.93495	8.79124e-203
WBGene00022334	WAGO 22G	Y82E9BR.1	67.0762	55.2288	5.8226	2.83974	-3.82268	4.9938e-08
WBGene00195186	WAGO 22G	F19G12.10	3437.65	3640.5	253.283	256.286	-3.79608	3.06312e-210
WBGene00009453	WAGO 22G	F36A2.3	95.8231	92.048	5.8226	7.80928	-3.78314	4.44923e-10
WBGene00010067	WAGO 22G	dot-1.2	93.4275	103.554	4.36695	9.93908	-3.7798	5.74879e-11
WBGene00012710	WAGO 22G	Y39C12A.9	57.4939	57.53	1.45565	7.09934	-3.74293	3.78202e-06
WBGene00019069	WAGO 22G	lgc-30	26.3514	27.6144	0.727825	3.54967	-3.64963	0.000266456
WBGene00195185	WAGO 22G	F19G12.9	170.086	163.385	18.9234	7.80928	-3.64438	2.22843e-15
WBGene00006592	WAGO 22G	dpy-31	289.865	402.71	24.0182	32.657	-3.61082	5.73526e-34
WBGene00010858	WAGO 22G	M04C9.3	33.5381	62.1324	2.9113	4.96954	-3.60123	9.60627e-06
WBGene00022145	WAGO 22G	Y71G12B.5	83.8452	64.4336	6.55042	5.67948	-3.59955	8.15341e-09
WBGene00012639	WAGO 22G	fezf-1	40.7248	34.518	2.18347	4.25961	-3.54128	2.00006e-05
WBGene00017944	WAGO 22G	F31D5.1	40.7248	25.3132	1.45565	4.25961	-3.52597	0.00453551
WBGene00044281	WAGO 22G	R04A9.7	26.3514	43.7228	2.9113	3.54967	-3.43989	0.000363314
WBGene00017665	WAGO 22G	F21E9.1	148.526	207.108	18.1956	15.6186	-3.3961	9.06013e-14
WBGene00022729	WAGO 22G	ZK402.2	2299.75	2216.06	201.607	230.729	-3.3843	4.92903e-130
WBGene00013614	WAGO 22G	clec-237	16.769	20.7108	2.9113	0.709934	-3.37844	0.00847164
WBGene00021941	WAGO 22G	lgc-33	143.735	161.084	11.6452	17.7484	-3.37273	1.25494e-17
WBGene00018021	WAGO 22G	F34D6.1	23.9558	20.7108	3.63912	0.709934	-3.36667	0.00309961
WBGene00009020	WAGO 22G	F21D9.6	52.7027	50.6264	3.63912	6.38941	-3.3625	1.72585e-05
WBGene00013408	WAGO 22G	fbxb-93	40.7248	39.1204	3.63912	4.25961	-3.33649	2.56429e-05
WBGene00000775	WAGO 22G	cpin-1	43.1204	52.9276	4.36695	5.67948	-3.25665	1.36865e-05
WBGene00000481	WAGO 22G	cha-1	35.9337	11.506	2.18347	2.83974	-3.23446	0.00525936
WBGene00006756	WAGO 22G	unc-17	35.9337	11.506	2.18347	2.83974	-3.23446	0.00525936
WBGene00008138	WAGO 22G	C47D12.4	23.9558	16.1084	2.18347	2.1298	-3.21392	0.00711249
WBGene00017900	WAGO 22G	F28E10.1	126.966	177.192	19.6513	14.1987	-3.16967	1.46847e-11
WBGene00018943	WAGO 22G	dgn-2	11.9779	13.8072	0.727825	2.1298	-3.16938	0.0317881
WBGene00077756	WAGO 22G	Y11D7A.19	86.2408	112.759	10.1895	12.0689	-3.16042	2.75472e-06
WBGene00015115	WAGO 22G	B0286.1	57.4939	115.06	7.27825	12.0689	-3.15698	5.42928e-07
WBGene00022441	WAGO 22G	Y110A2AL.4	47.9116	41.4216	2.9113	7.09934	-3.15353	9.84233e-05
WBGene00016264	WAGO 22G	C30F12.5	359.337	326.77	36.3912	44.7259	-3.07913	6.0555e-31
WBGene00012289	WAGO 22G	W05H12.1	59.8894	55.2288	8.00607	5.67948	-3.07386	7.21365e-08
WBGene00022730	WAGO 22G	ZK402.3	8001.23	8456.91	968.007	988.939	-3.07215	2.09448e-205
WBGene00009541	WAGO 22G	cutl-17	43.1204	52.9276	5.09477	6.38941	-3.06393	2.20209e-05
WBGene00000469	WAGO 22G	ces-2	19.1646	57.53	1.45565	7.80928	-3.04757	0.00457703
WBGene00010148	WAGO 22G	F56D5.3	45.516	25.3132	2.9113	5.67948	-3.03842	0.000576325
WBGene00017148	WAGO 22G	EGAP2.2	43.1204	55.2288	3.63912	8.51921	-3.01373	0.00015152
WBGene00018575	WAGO 22G	clec-119	16.769	46.024	2.9113	4.96954	-2.9955	0.00194981
WBGene00013500	WAGO 22G	Y71A12B.2	50.3071	66.7348	8.7339	6.38941	-2.95476	4.01821e-06
WBGene00013501	WAGO 22G	Y71A12B.3	50.3071	66.7348	8.7339	6.38941	-2.95476	4.01821e-06
WBGene00019705	WAGO 22G	fbxb-45	57.4939	36.8192	5.8226	6.38941	-2.94698	6.70331e-05
WBGene00017639	WAGO 22G	F20D6.10	14.3735	29.9156	4.36695	1.41987	-2.94278	0.0123743
WBGene00044167	WAGO 22G	C36A4.11	19174.2	19788	2492.07	2614.69	-2.93158	3.57027e-202
WBGene00004933	WAGO 22G	sod-4	150.921	149.578	22.5626	17.0384	-2.92468	7.04313e-11
WBGene00016110	WAGO 22G	npr-11	38.3292	48.3252	4.36695	7.09934	-2.91693	0.000795702
WBGene00020669	WAGO 22G	T22B2.5	35.9337	34.518	5.09477	4.25961	-2.91354	0.000511883
WBGene00013158	WAGO 22G	Y53F4B.11	19.1646	18.4096	2.18347	2.83974	-2.90142	0.00569249
WBGene00219315	WAGO 22G	F07E5.12	76.6585	62.1324	8.00607	10.649	-2.8934	3.63738e-06
WBGene00018606	WAGO 22G	F48E3.6	14.3735	23.012	3.63912	1.41987	-2.89104	0.0202979
WBGene00013799	WAGO 22G	athp-3	21.5602	36.8192	5.8226	2.1298	-2.88198	0.00275836
WBGene00016641	WAGO 22G	C44C1.1	21.5602	57.53	4.36695	6.38941	-2.88017	0.000727529
WBGene00003182	WAGO 22G	mef-2	565.356	533.878	61.8651	87.3219	-2.88011	1.19695e-33
WBGene00014148	WAGO 22G	ZK909.3	114.988	80.542	12.373	14.1987	-2.87781	1.79249e-07
WBGene00045277	WAGO 22G	ZK742.6	91.032	62.1324	11.6452	9.22915	-2.8747	2.6549e-07
WBGene00012854	WAGO 22G	Y44A6D.3	182.064	179.494	24.0182	25.5576	-2.86617	1.33206e-17
WBGene00009635	WAGO 22G	F42F12.3	14.3735	52.9276	4.36695	4.96954	-2.85305	0.00325866
WBGene00013321	WAGO 22G	Y57G11C.31	47.9116	50.6264	5.8226	7.80928	-2.85266	3.96382e-05
WBGene00022559	WAGO 22G	fbxb-20	16.769	29.9156	3.63912	2.83974	-2.85262	0.00693891
WBGene00044478	WAGO 22G	K06B9.6	18002.8	18478.6	2461.5	2591.97	-2.8518	3.85626e-180
WBGene00007485	WAGO 22G	C09G1.3	165.295	186.397	20.3791	28.3974	-2.84924	3.80547e-14
WBGene00044372	WAGO 22G	ZC239.21	40.7248	16.1084	2.9113	4.96954	-2.84469	0.00365813
WBGene00195254	WAGO 22G	H16D19.6	253.931	262.337	37.8469	34.0769	-2.84411	6.74996e-21
WBGene00014562	WAGO 22G	Y17D7B.7	208.415	188.698	30.5686	24.8477	-2.84158	2.32503e-15
WBGene00018202	WAGO 22G	F39F10.2	457.555	552.288	72.0546	69.5736	-2.8347	1.63236e-36
WBGene00013403	WAGO 22G	fbxb-100	172.482	144.976	26.2017	18.4583	-2.83011	1.1014e-10
WBGene00013499	WAGO 22G	Y70G10A.3	33.5381	119.662	13.1008	8.51921	-2.82882	9.433e-05
WBGene00013288	WAGO 22G	Y57A10C.10	26.3514	13.8072	4.36695	1.41987	-2.79628	0.039009
WBGene00018433	WAGO 22G	ceh-82	114.988	64.4336	10.1895	15.6186	-2.7943	1.58451e-06
WBGene00022349	WAGO 22G	Y82E9BR.17	38.3292	46.024	5.8226	6.38941	-2.78856	0.000163197
WBGene00012096	WAGO 22G	T27E9.6	67.0762	66.7348	8.7339	10.649	-2.7865	2.72534e-06
WBGene00021863	WAGO 22G	Y54F10BM.9	2644.72	2975.45	398.12	418.151	-2.7836	2.2029e-107
WBGene00009089	WAGO 22G	jmjd-3.2	16.769	41.4216	4.36695	4.25961	-2.75739	0.00423663
WBGene00009788	WAGO 22G	F46F2.4	670.762	780.107	101.168	115.009	-2.74666	9.05647e-36
WBGene00020390	WAGO 22G	T10B5.4	57.4939	52.9276	8.00607	8.51921	-2.7395	1.98776e-06
WBGene00006939	WAGO 22G	wee-1.2	59.8894	59.8312	9.46172	8.51921	-2.73548	0.000129468
WBGene00022512	WAGO 22G	dot-1.5	179.668	202.506	28.3852	29.1073	-2.73295	4.24598e-08
WBGene00021274	WAGO 22G	Y23H5B.3	45.516	20.7108	5.09477	4.96954	-2.71561	0.00428042
WBGene00001430	WAGO 22G	fkb-5	21.5602	20.7108	3.63912	2.83974	-2.70681	0.00769131
WBGene00006750	WAGO 22G	unc-10	74.2629	112.759	12.373	16.3285	-2.70438	4.08524e-06
WBGene00077437	WAGO 22G	Y59H11AR.6	21663.2	21983.4	3251.19	3471.58	-2.69872	1.73073e-179
WBGene00020352	WAGO 22G	T08B6.2	8542.63	8744.56	1401.79	1311.96	-2.67142	4.63656e-138
WBGene00008537	WAGO 22G	F02H6.4	31.1425	18.4096	2.9113	4.96954	-2.64802	0.00727302
WBGene00019814	WAGO 22G	R02C2.1	191.646	147.277	21.8347	32.657	-2.63485	2.05792e-10
WBGene00012452	WAGO 22G	Y17D7B.4	7967.69	7828.68	1238.76	1309.12	-2.63215	3.33717e-156
WBGene00015321	WAGO 22G	fbxc-38	83.8452	98.9516	20.3791	9.22915	-2.62919	1.8523e-06
WBGene00008819	WAGO 22G	shw-1	208.415	149.578	35.6634	23.4278	-2.59914	8.47787e-13
WBGene00018383	WAGO 22G	F43C11.6	83.8452	89.7468	15.2843	13.4888	-2.59374	1.047e-07
WBGene00045382	WAGO 22G	T05E12.8	40.7248	41.4216	6.55042	7.09934	-2.58906	0.000321007
WBGene00010587	WAGO 22G	sol-2	28.7469	48.3252	5.09477	7.80928	-2.57894	0.000917074
WBGene00010868	WAGO 22G	somi-1	33.5381	39.1204	7.27825	4.96954	-2.57046	0.00345884
WBGene00011393	WAGO 22G	T03D8.6	11.9779	39.1204	4.36695	4.25961	-2.56996	0.0240322
WBGene00016635	WAGO 22G	C44B11.6	4903.75	5771.41	952.723	848.372	-2.56754	7.21106e-85
WBGene00012238	WAGO 22G	W04A8.3	40.7248	18.4096	5.09477	4.96954	-2.55223	0.0125134
WBGene00015647	WAGO 22G	C09F5.1	201.229	161.084	29.113	33.3669	-2.53429	4.84048e-14
WBGene00023036	WAGO 22G	F39E9.10	31763	32354.9	5764.37	5323.8	-2.53172	4.27752e-120
WBGene00002246	WAGO 22G	lag-2	38.3292	43.7228	7.27825	7.09934	-2.51345	0.000469645
WBGene00077712	WAGO 22G	nipi-4	71.8673	119.662	11.6452	22.008	-2.50856	0.00104713
WBGene00006830	WAGO 22G	unc-103	232.371	167.988	29.8408	40.4663	-2.50743	7.13385e-13
WBGene00194708	WAGO 22G	Y36E3A.2	9850.62	9669.64	1659.44	1779.1	-2.50503	3.24741e-145
WBGene00019267	WAGO 22G	H39E20.1	103.01	119.662	18.1956	21.298	-2.49529	4.43299e-09
WBGene00017942	WAGO 22G	fbxc-37	74.2629	82.8432	16.74	11.359	-2.48501	3.69562e-06
WBGene00021018	WAGO 22G	W04B5.1	24890.1	26401.7	4566.37	4596.12	-2.48493	2.67795e-137
WBGene00044482	WAGO 22G	F29B9.12	57.4939	101.253	13.1008	15.6186	-2.46829	3.36669e-06
WBGene00012492	WAGO 22G	fbxb-7	16.769	23.012	5.09477	2.1298	-2.46599	0.0211445
WBGene00021966	WAGO 22G	Y57G7A.2	16.769	18.4096	0.727825	5.67948	-2.45159	0.0446274
WBGene00021357	WAGO 22G	Y37E11AL.1	134.152	200.204	37.8469	23.4278	-2.45051	3.86087e-09
WBGene00018712	WAGO 22G	F52G3.4	26.3514	43.7228	6.55042	6.38941	-2.43919	0.00379721
WBGene00018803	WAGO 22G	fbxa-24	325.799	358.987	60.4094	66.0239	-2.43736	7.33684e-24
WBGene00017182	WAGO 22G	F02E11.4	76.6585	78.2408	12.373	16.3285	-2.43138	5.68472e-05
WBGene00012922	WAGO 22G	Y47D3A.1	189.251	163.385	30.5686	34.7868	-2.43064	1.81388e-13
WBGene00022060	WAGO 22G	dmd-9	31.1425	46.024	7.27825	7.09934	-2.42651	0.000291752
WBGene00000207	WAGO 22G	asb-2	31.1425	18.4096	3.63912	5.67948	-2.4065	0.0105606
WBGene00010581	WAGO 22G	K05C4.4	16.769	32.2168	3.63912	5.67948	-2.39512	0.0274216
WBGene00016071	WAGO 22G	C24H12.1	26.3514	11.506	4.36695	2.83974	-2.39134	0.0414904
WBGene00017225	WAGO 22G	fbxa-52	879.177	1070.06	182.684	190.972	-2.38338	2.26017e-27
WBGene00017405	WAGO 22G	bath-31	83.8452	43.7228	13.1008	11.359	-2.38074	9.55471e-05
WBGene00013622	WAGO 22G	clec-238	40.7248	36.8192	4.36695	10.649	-2.36507	0.00224975
WBGene00020450	WAGO 22G	fbxa-10	57.4939	96.6504	9.46172	20.5881	-2.35843	9.69928e-05
WBGene00017303	WAGO 22G	F09F7.6	110.197	78.2408	21.8347	14.9086	-2.35842	8.77946e-07
WBGene00012624	WAGO 22G	fbxa-150	512.654	483.252	102.623	92.2915	-2.35328	3.30743e-31
WBGene00009310	WAGO 22G	F32A11.5	634.828	579.902	115.724	122.819	-2.34806	1.50388e-17
WBGene00020988	WAGO 22G	W03D8.7	213.206	220.915	35.6634	50.4053	-2.33362	1.2732e-12
WBGene00219307	WAGO 22G	F56D6.17	4585.14	4650.73	890.857	949.182	-2.32745	3.49262e-108
WBGene00018433	WAGO other	ceh-82	146.13	94.3492	2.9113	4.25961	-5.0643	3.11915e-13
WBGene00022294	WAGO other	Y75D11A.5	21.5602	20.7108	1.45565	0	-4.87198	0.00388005
WBGene00019198	WAGO other	strm-1	459.951	391.204	16.74	12.7788	-4.85093	3.52309e-54
WBGene00044503	WAGO other	Y73B6A.6	14.3735	43.7228	1.45565	0.709934	-4.75229	0.000682337
WBGene00195255	WAGO other	H16D19.7	3531.08	3576.07	187.779	159.735	-4.35467	7.77059e-203
WBGene00007489	WAGO other	C09G5.7	330.59	310.662	9.46172	22.7179	-4.31227	8.8556e-33
WBGene00219218	WAGO other	Y73B6BL.288	28.7469	27.6144	1.45565	1.41987	-4.2928	0.000143923
WBGene00011791	WAGO other	pap-2	23.9558	32.2168	0.727825	2.1298	-4.29196	0.000158004
WBGene00010067	WAGO other	dot-1.2	110.197	89.7468	8.00607	4.25961	-4.02948	1.46847e-11
WBGene00016846	WAGO other	C50F7.6	146.13	177.192	9.46172	11.359	-3.95656	6.37364e-18
WBGene00000469	WAGO other	ces-2	38.3292	27.6144	1.45565	2.83974	-3.93768	0.0070046
WBGene00010779	WAGO other	K11H3.2	191.646	110.458	10.1895	9.93908	-3.90603	4.55913e-17
WBGene00044372	WAGO other	ZC239.21	43.1204	71.3372	3.63912	4.25961	-3.85796	5.16672e-07
WBGene00020756	WAGO other	T24A6.20	129.361	117.361	10.1895	7.80928	-3.77785	2.75197e-12
WBGene00019624	WAGO other	rnst-2	40.7248	27.6144	1.45565	3.54967	-3.7651	9.89473e-05
WBGene00195185	WAGO other	F19G12.9	217.998	207.108	15.2843	17.0384	-3.71647	2.18853e-23
WBGene00012710	WAGO other	Y39C12A.9	62.285	55.2288	5.8226	3.54967	-3.65047	8.923e-08
WBGene00009020	WAGO other	F21D9.6	71.8673	43.7228	5.8226	3.54967	-3.62514	8.30309e-07
WBGene00016948	WAGO other	scrt-1	28.7469	23.012	3.63912	0.709934	-3.57901	0.00147008
WBGene00044443	WAGO other	ZC21.10	129.361	174.891	16.0121	10.649	-3.5152	1.19781e-14
WBGene00022349	WAGO other	Y82E9BR.17	117.383	75.9396	9.46172	7.80928	-3.48402	8.18278e-10
WBGene00022731	WAGO other	ZK402.5	3478.38	3771.67	329.705	347.158	-3.42105	4.97661e-146
WBGene00021941	WAGO other	lgc-33	179.668	121.964	16.74	13.4888	-3.3183	4.02155e-16
WBGene00010858	WAGO other	M04C9.3	67.0762	62.1324	8.7339	4.25961	-3.31692	1.89912e-07
WBGene00195186	WAGO other	F19G12.10	6714.8	6820.76	678.333	770.989	-3.22314	2.31188e-178
WBGene00020373	WAGO other	gpx-6	23.9558	16.1084	2.18347	2.1298	-3.21382	0.00569249
WBGene00000207	WAGO other	asb-2	57.4939	62.1324	6.55042	6.38941	-3.20912	4.11495e-07
WBGene00006592	WAGO other	dpy-31	486.302	395.806	46.5808	48.9855	-3.20551	1.64718e-37
WBGene00017639	WAGO other	F20D6.10	14.3735	18.4096	2.9113	0.709934	-3.18417	0.032524
WBGene00194923	WAGO other	linc-121	23.9558	39.1204	2.18347	4.96954	-3.13888	0.00111214
WBGene00011365	WAGO other	T02C1.1	38.3292	18.4096	4.36695	2.1298	-3.12687	0.00186926
WBGene00018363	WAGO other	nlp-52	16.769	20.7108	1.45565	2.83974	-3.12302	0.0082998
WBGene00009453	WAGO other	F36A2.3	136.548	131.168	20.3791	10.649	-3.11151	4.93905e-12
WBGene00013499	WAGO other	Y70G10A.3	98.2187	87.4456	11.6452	9.93908	-3.10489	5.43991e-10
WBGene00018005	WAGO other	nlp-62	71.8673	119.662	10.9174	12.0689	-3.06012	8.67652e-09
WBGene00044281	WAGO other	R04A9.7	59.8894	52.9276	2.18347	11.359	-3.0531	6.76768e-05
WBGene00013288	WAGO other	Y57A10C.10	23.9558	23.012	3.63912	2.1298	-3.02765	0.00332266
WBGene00018202	WAGO other	F39F10.2	505.467	513.168	63.3207	62.4742	-3.01756	5.47905e-28
WBGene00010581	WAGO other	K05C4.4	43.1204	32.2168	1.45565	7.80928	-3.01718	0.000914773
WBGene00016264	WAGO other	C30F12.5	371.315	409.614	48.7643	51.1153	-2.9671	1.32196e-32
WBGene00044167	WAGO other	C36A4.11	29551.8	30217.1	3730.1	3978.47	-2.95484	5.67217e-207
WBGene00022729	WAGO other	ZK402.2	2647.11	2586.55	336.255	340.769	-2.95046	2.47013e-128
WBGene00006750	WAGO other	unc-10	134.152	165.686	21.1069	17.7484	-2.94953	2.52101e-13
WBGene00000775	WAGO other	cpin-1	40.7248	36.8192	8.00607	2.1298	-2.93924	0.00186924
WBGene00018575	WAGO other	clec-119	23.9558	25.3132	1.45565	4.96954	-2.93435	0.00510041
WBGene00015647	WAGO other	C09F5.1	182.064	158.783	22.5626	23.4278	-2.88895	2.70239e-16
WBGene00022262	WAGO other	Y73C8C.3	26.3514	32.2168	5.09477	2.83974	-2.8868	0.00453284
WBGene00045056	WAGO other	F13H10.9	83.8452	69.036	10.1895	11.359	-2.82545	2.39066e-07
WBGene00020669	WAGO other	T22B2.5	67.0762	59.8312	8.7339	9.22915	-2.81999	6.23956e-06
WBGene00012854	WAGO other	Y44A6D.3	282.678	200.204	33.4799	36.2067	-2.79114	4.19898e-19
WBGene00012848	WAGO other	Y44A6B.3	16.769	23.012	3.63912	2.1298	-2.78864	0.0306566
WBGene00044478	WAGO other	K06B9.6	27242.5	28024	3896.77	4128.98	-2.78368	9.00019e-198
WBGene00017665	WAGO other	F21E9.1	160.504	163.385	22.5626	24.8477	-2.77194	2.12961e-12
WBGene00022730	WAGO other	ZK402.3	12497.7	13093.8	1928.74	1921.08	-2.73284	2.7578e-171
WBGene00013894	WAGO other	ZC434.8	33.5381	13.8072	1.45565	5.67948	-2.72241	0.012687
WBGene00017182	WAGO other	F02E11.4	160.504	66.7348	16.74	17.7484	-2.71766	8.5958e-07
WBGene00009541	WAGO other	cutl-17	43.1204	36.8192	8.00607	4.25961	-2.70591	0.00132006
WBGene00006756	WAGO other	unc-17	21.5602	16.1084	4.36695	1.41987	-2.70543	0.02326
WBGene00004933	WAGO other	sod-4	167.69	144.976	23.2904	24.8477	-2.69864	3.3351e-11
WBGene00012452	WAGO other	Y17D7B.4	11520.3	11825.9	1906.17	1797.55	-2.65621	1.01912e-176
WBGene00006939	WAGO other	wee-1.2	98.2187	75.9396	17.4678	10.649	-2.63166	1.43468e-06
WBGene00012851	WAGO other	Y44A6C.2	21.5602	23.012	4.36695	2.83974	-2.63079	0.0117995
WBGene00016110	WAGO other	npr-11	21.5602	66.7348	6.55042	7.80928	-2.6231	0.00168598
WBGene00013410	WAGO other	fbxb-94	43.1204	23.012	3.63912	7.09934	-2.61716	0.00177323
WBGene00077437	WAGO other	Y59H11AR.6	49660.3	51650.4	8338.69	8329.66	-2.60361	5.45524e-213
WBGene00013321	WAGO other	Y57G11C.31	62.285	80.542	8.00607	15.6186	-2.59461	1.5906e-05
WBGene00019705	WAGO other	fbxb-45	57.4939	50.6264	8.7339	9.22915	-2.58869	3.01612e-05
WBGene00020352	WAGO other	T08B6.2	11441.3	11641.8	1930.92	1943.09	-2.57494	2.82852e-181
WBGene00021274	WAGO other	Y23H5B.3	50.3071	34.518	7.27825	7.09934	-2.55917	0.000607957
WBGene00008582	WAGO other	F08G5.3	1020.52	1311.68	207.43	188.843	-2.55785	2.86956e-46
WBGene00001430	WAGO other	fkb-5	26.3514	41.4216	8.00607	3.54967	-2.55675	0.00325217
WBGene00000481	WAGO other	cha-1	23.9558	18.4096	5.09477	2.1298	-2.55399	0.018653
WBGene00017225	WAGO other	fbxa-52	2220.7	2216.06	363.185	394.724	-2.54923	3.18309e-87
WBGene00018606	WAGO other	F48E3.6	21.5602	36.8192	8.00607	2.1298	-2.53222	0.00804473
WBGene00013500	WAGO other	Y71A12B.2	98.2187	50.6264	10.9174	14.9086	-2.52346	1.5499e-05
WBGene00013501	WAGO other	Y71A12B.3	98.2187	50.6264	10.9174	14.9086	-2.52346	1.5499e-05
WBGene00002088	WAGO other	ins-5	57.4939	78.2408	11.6452	12.0689	-2.51803	3.11391e-05
WBGene00009788	WAGO other	F46F2.4	615.664	605.216	92.4337	122.109	-2.50813	7.22299e-18
WBGene00008690	WAGO other	F11C1.1	141.339	172.59	30.5686	24.8477	-2.50348	1.33767e-10
WBGene00019577	WAGO other	lido-6	35.9337	57.53	8.00607	8.51921	-2.50144	0.000426953
WBGene00003182	WAGO other	mef-2	546.192	522.372	91.7059	100.811	-2.47212	1.14333e-35
WBGene00012639	WAGO other	fezf-1	40.7248	34.518	5.09477	8.51921	-2.46383	0.00166707
WBGene00023036	WAGO other	F39E9.10	40588.3	41575.8	7617.41	7314.45	-2.46013	5.91392e-168
WBGene00019267	WAGO other	H39E20.1	160.504	126.566	24.0182	28.3974	-2.45199	6.30221e-09
WBGene00012624	WAGO other	fbxa-150	536.609	480.951	85.8833	100.101	-2.45094	1.57924e-32
WBGene00009635	WAGO other	F42F12.3	38.3292	20.7108	5.8226	4.96954	-2.44965	0.00601936
WBGene00045382	WAGO other	T05E12.8	184.459	184.096	43.6695	24.1378	-2.44396	4.75429e-10
WBGene00002048	WAGO other	ida-1	301.843	365.891	62.5929	60.3444	-2.44222	6.09903e-22
WBGene00014148	WAGO other	ZK909.3	170.086	138.072	24.746	31.947	-2.44067	6.42133e-11
WBGene00219315	WAGO other	F07E5.12	81.4496	78.2408	14.5565	14.9086	-2.43795	6.00353e-06
WBGene00013408	WAGO other	fbxb-93	47.9116	29.9156	8.7339	5.67948	-2.43243	0.00161704
WBGene00017160	WAGO other	F01F1.3	52.7027	20.7108	8.7339	4.96954	-2.41978	0.00268244
WBGene00020988	WAGO other	W03D8.7	165.295	211.71	42.9417	27.6874	-2.41808	1.39442e-09
WBGene00006570	WAGO other	tig-2	47.9116	43.7228	7.27825	9.93908	-2.4103	0.000247955
WBGene00012096	WAGO other	T27E9.6	50.3071	82.8432	10.9174	14.1987	-2.40738	8.30497e-05
WBGene00015115	WAGO other	B0286.1	57.4939	94.3492	18.1956	10.649	-2.39989	1.78338e-05
WBGene00077756	WAGO other	Y11D7A.19	83.8452	78.2408	8.7339	22.008	-2.39605	0.000145027
WBGene00019814	WAGO other	R02C2.1	160.504	167.988	27.6573	34.7868	-2.39468	6.51174e-10
WBGene00009512	WAGO other	bigr-1	14.3735	23.012	2.9113	4.25961	-2.38299	0.030057
WBGene00009310	WAGO other	F32A11.5	972.605	929.685	168.855	195.942	-2.38238	7.3105e-17
WBGene00018456	WAGO other	fbxc-39	69.4718	39.1204	9.46172	11.359	-2.37972	0.000198777
WBGene00007485	WAGO other	C09G1.3	208.415	223.216	36.3912	46.8557	-2.37378	1.50859e-13
WBGene00018455	WAGO other	fbxc-42	35.9337	34.518	3.63912	9.93908	-2.37215	0.00628205
WBGene00018771	WAGO other	duox-2	52.7027	36.8192	10.1895	7.09934	-2.37214	0.000757746
WBGene00014065	WAGO other	ZK673.11	35.9337	16.1084	3.63912	6.38941	-2.37127	0.0293667
WBGene00011433	WAGO other	pde-1	522.236	490.156	98.9842	97.9709	-2.36162	5.30466e-31
WBGene00006830	WAGO other	unc-103	201.229	253.132	44.3973	44.7259	-2.35093	9.89402e-16
WBGene00014562	WAGO other	Y17D7B.7	428.808	338.276	49.4921	100.811	-2.3502	4.4946e-10
WBGene00008086	WAGO other	C44C10.5	471.929	492.457	105.535	83.7723	-2.3496	5.27241e-23
WBGene00019174	WAGO other	H09G03.1	1856.57	1645.36	331.16	361.357	-2.338	2.34856e-33
WBGene00006353	WAGO other	sur-7	677.949	902.07	176.861	138.437	-2.32616	1.67183e-25
WBGene00045277	WAGO other	ZK742.6	71.8673	82.8432	13.1008	17.7484	-2.32581	7.98448e-06
WBGene00019535	WAGO other	tsen-34	23.9558	29.9156	4.36695	6.38941	-2.3239	0.00362205
WBGene00008819	WAGO other	shw-1	203.624	163.385	39.3025	34.0769	-2.32194	3.13631e-12

## Sheet: lin-35 UP
List of genes to which significantly upregulated small RNAs map in lin-35(-); glp-4(-) versus glp-4(-)
Wormbase ID	classifier	Gene name	glp-4(-)_1	glp-4(-)_2	lin-35(-); glp-4(-)_1	lin-35(-); glp-4(-)_2	log2 Fold Change	padj
WBGene00010678	ALG other	K08F4.3	2.39558	0	82.972	115.719	6.40296	0.000111188
WBGene00009708	ALG other	F44G3.7	0	0	17.4678	18.4583	5.37837	0.002487
WBGene00018134	ALG other	F37A4.4	0	0	19.6513	13.4888	5.26157	0.0128947
WBGene00016420	ALG other	C34G6.3	0	0	11.6452	17.0384	5.05386	0.0109995
WBGene00010289	ALG other	F58H1.6	0	0	12.373	11.359	4.77997	0.0198468
WBGene00008255	ALG other	C51E3.10	0	2.3012	27.6573	30.5272	4.63205	0.00779655
WBGene00008340	ALG other	C55A6.11	2.39558	4.6024	67.6877	46.8557	4.0247	0.000219721
WBGene00009102	ALG other	F25B3.5	14.3735	13.8072	213.253	198.072	3.86792	2.80673e-15
WBGene00001538	ALG other	gcy-12	16.769	11.506	200.152	210.851	3.86646	3.09248e-15
WBGene00013824	ALG other	Y116F11B.8	0	16.1084	101.168	107.91	3.67587	1.1515e-06
WBGene00009101	ALG other	F25B3.4	4.79116	4.6024	59.6816	58.2146	3.65019	4.07434e-05
WBGene00017312	ALG other	pitr-5	4.79116	6.9036	64.7764	62.4742	3.43925	4.49267e-05
WBGene00002070	ALG other	ile-1	11.9779	16.1084	135.375	145.537	3.31852	4.08832e-11
WBGene00017647	ALG other	F20H11.4	4.79116	4.6024	44.3973	46.8557	3.28065	0.00114136
WBGene00020895	ALG other	plpp-1.2	9.58231	6.9036	81.5164	56.0848	3.06458	3.04742e-05
WBGene00022010	ALG other	catp-7	11.9779	16.1084	124.458	105.78	3.0314	1.78862e-08
WBGene00009884	ALG other	F49C12.15	19.1646	23.012	162.305	166.835	2.96193	1.06469e-12
WBGene00015752	ALG other	C14B9.2	23.9558	34.518	207.43	210.851	2.8343	1.1638e-14
WBGene00009274	ALG other	F30F8.5	7.18673	23.012	94.6172	112.88	2.76858	2.696e-07
WBGene00020985	ALG other	W03D8.2	2.39558	4.6024	15.2843	31.2371	2.72643	0.0204534
WBGene00022646	ALG other	acl-9	4.79116	6.9036	34.2078	43.306	2.72456	0.00156558
WBGene00014244	ALG other	ZK1307.1	9.58231	6.9036	61.1373	45.4358	2.69596	0.000258761
WBGene00003068	ALG other	lrk-1	7.18673	16.1084	74.9659	71.7034	2.64477	5.88485e-06
WBGene00005011	ALG other	F26F4.8	19.1646	11.506	88.0668	102.94	2.64451	2.35967e-06
WBGene00004768	ALG other	sel-11	21.5602	4.6024	69.1433	85.9021	2.58212	2.44137e-05
WBGene00022032	ALG other	Y65B4A.9	9.58231	27.6144	101.895	112.17	2.51556	1.0729e-05
WBGene00000150	ALG other	apm-1	0	18.4096	43.6695	62.4742	2.50644	0.00102634
WBGene00004310	ALG other	ras-1	9.58231	4.6024	37.1191	37.6265	2.40591	0.00414872
WBGene00001919	ALG other	his-45	14.3735	11.506	73.5103	63.1842	2.40347	2.82423e-05
WBGene00020824	ALG other	pdtf-1	45.516	41.4216	188.507	264.806	2.38375	1.29984e-11
WBGene00001046	ALG other	dnj-28	11.9779	13.8072	66.9599	65.314	2.35725	0.000115311
WBGene00015972	CSR 22G	C18E3.3	0	0	50.2199	68.1537	7.09896	1.60547e-05
WBGene00015285	CSR 22G	gmeb-1	0	0	33.4799	39.0464	6.39201	0.000144758
WBGene00004126	CSR 22G	pqn-39	0	0	34.9356	35.4967	6.3495	0.000155022
WBGene00003627	CSR 22G	nhr-34	0	0	31.2965	34.0769	6.2421	0.000215205
WBGene00022667	CSR 22G	ZK154.5	0	2.3012	82.2442	79.5127	6.10662	0.00019662
WBGene00021546	CSR 22G	laat-1	0	0	32.0243	18.4583	5.86821	0.00083598
WBGene00001470	CSR 22G	baz-2	2.39558	2.3012	125.914	133.468	5.7879	4.43756e-07
WBGene00000137	CSR 22G	amx-1	0	0	17.4678	27.6874	5.70893	0.00111294
WBGene00016145	CSR 22G	C26E6.12	0	0	27.6573	17.0384	5.69271	0.00149647
WBGene00001851	CSR 22G	hif-1	0	0	21.1069	22.7179	5.66515	0.00101477
WBGene00019396	CSR 22G	K04F10.3	0	0	28.3852	14.9086	5.64632	0.00137499
WBGene00022883	CSR 22G	ZK1248.15	0	0	18.1956	24.8477	5.63955	0.0014017
WBGene00009027	CSR 22G	F21G4.6	4.79116	0	104.079	117.849	5.56197	1.60827e-06
WBGene00004774	CSR 22G	sem-5	0	0	11.6452	29.1073	5.56125	0.0022902
WBGene00044071	CSR 22G	dhhc-14	0	0	23.2904	17.0384	5.54452	0.00185069
WBGene00020199	CSR 22G	metl-9	0	0	19.6513	19.8782	5.51618	0.00213567
WBGene00022805	CSR 22G	nhr-256	0	0	18.9234	20.5881	5.51566	0.00183053
WBGene00006517	CSR 22G	madd-3	0	0	17.4678	22.008	5.51472	0.00155415
WBGene00018714	CSR 22G	F52H2.1	0	0	18.9234	19.8782	5.48942	0.00235196
WBGene00020379	CSR 22G	T09B4.5	0	0	17.4678	20.5881	5.46162	0.00235831
WBGene00011920	CSR 22G	T22C1.11	2.39558	0	53.859	46.1457	5.41201	0.00122472
WBGene00015680	CSR 22G	egal-1	0	2.3012	53.859	41.1762	5.33929	0.00175046
WBGene00013847	CSR 22G	cls-3	0	0	11.6452	22.008	5.28444	0.0101333
WBGene00012466	CSR 22G	ippk-1	0	0	13.8287	19.1682	5.25612	0.00390885
WBGene00008082	CSR 22G	com-1	0	0	12.373	19.8782	5.2234	0.00416528
WBGene00018703	CSR 22G	sec-3	0	0	12.373	19.1682	5.19136	0.00387522
WBGene00022124	CSR 22G	supr-1	2.39558	0	40.7582	40.4663	5.11213	0.00266042
WBGene00007847	CSR 22G	C31E10.6	0	0	11.6452	17.7484	5.08961	0.00489339
WBGene00015194	CSR 22G	trul-1	0	0	15.2843	13.4888	5.05778	0.00838404
WBGene00009977	CSR 22G	swan-1	0	0	10.1895	18.4583	5.05288	0.00537023
WBGene00019427	CSR 22G	atg-16.2	2.39558	0	40.0304	36.2067	5.02045	0.00346513
WBGene00000884	CSR 22G	cyn-8	2.39558	0	34.9356	41.1762	5.01851	0.00353545
WBGene00018018	CSR 22G	F33G12.6	2.39558	0	40.0304	34.0769	4.97944	0.00384653
WBGene00006331	CSR 22G	sup-26	2.39558	0	41.486	31.2371	4.95199	0.00428953
WBGene00004192	CSR 22G	prx-2	0	0	16.0121	10.649	4.94723	0.00790568
WBGene00003164	CSR 22G	mdt-6	0	0	11.6452	13.4888	4.86313	0.00989475
WBGene00010272	CSR 22G	amph-1	2.39558	0	31.2965	35.4967	4.82988	0.00571457
WBGene00008940	CSR 22G	F18H3.4	0	0	13.8287	10.649	4.82411	0.00871278
WBGene00006568	CSR 22G	thk-1	0	0	12.373	12.0689	4.82254	0.00954309
WBGene00022471	CSR 22G	rnf-145	2.39558	0	35.6634	28.3974	4.76909	0.0060577
WBGene00015676	CSR 22G	mct-6	0	0	10.1895	11.359	4.64107	0.0127958
WBGene00010687	CSR 22G	K08F9.4	0	2.3012	33.4799	24.8477	4.6349	0.00815853
WBGene00016704	CSR 22G	hosl-1	2.39558	2.3012	70.599	41.8861	4.58212	0.000811331
WBGene00004350	CSR 22G	rgs-7	4.79116	0	57.4982	50.4053	4.52094	0.000162751
WBGene00018520	CSR 22G	F46H5.4	0	4.6024	46.5808	52.5351	4.40161	0.00028354
WBGene00011242	CSR 22G	R11D1.1	2.39558	0	18.9234	30.5272	4.39643	0.0150169
WBGene00001130	CSR 22G	dyn-1	2.39558	0	29.8408	19.1682	4.38201	0.0162661
WBGene00017011	CSR 22G	eaf-1	2.39558	0	24.746	24.1378	4.37904	0.0153538
WBGene00020942	CSR 22G	W02D7.6	2.39558	0	24.0182	24.1378	4.35746	0.0158638
WBGene00019296	CSR 22G	mcu-1	2.39558	0	18.1956	29.8172	4.35391	0.0161248
WBGene00023405	CSR 22G	sor-1	2.39558	0	22.5626	22.7179	4.26887	0.0165965
WBGene00021649	CSR 22G	Y47G6A.25	2.39558	0	19.6513	24.8477	4.24393	0.0192485
WBGene00003477	CSR 22G	mtm-5	0	9.2048	87.339	88.7418	4.23069	4.74833e-07
WBGene00001516	CSR 22G	gap-2	9.58231	4.6024	141.198	122.819	4.22747	6.06477e-10
WBGene00007529	CSR 22G	mgrn-1	2.39558	0	26.2017	17.7484	4.22495	0.019208
WBGene00021771	CSR 22G	spe-48	0	2.3012	16.0121	27.6874	4.22016	0.0231256
WBGene00016939	CSR 22G	C55B6.1	0	2.3012	23.2904	19.8782	4.20091	0.0184041
WBGene00004134	CSR 22G	myrf-1	19.1646	9.2048	243.821	271.905	4.19342	1.02954e-17
WBGene00008148	CSR 22G	C47E12.3	4.79116	0	30.5686	55.3749	4.19217	0.00104653
WBGene00017316	CSR 22G	F09G2.8	0	4.6024	48.0364	37.6265	4.19157	0.000953769
WBGene00017158	CSR 22G	hpo-10	0	2.3012	24.0182	17.7484	4.15339	0.0230294
WBGene00016261	CSR 22G	C30F12.2	0	2.3012	23.2904	18.4583	4.15278	0.0221346
WBGene00009825	CSR 22G	F47G4.4	0	2.3012	22.5626	19.1682	4.15237	0.0228326
WBGene00011820	CSR 22G	T18D3.1	0	2.3012	23.2904	17.7484	4.12839	0.0267912
WBGene00015477	CSR 22G	attf-4	2.39558	0	21.8347	19.1682	4.12529	0.0227164
WBGene00003776	CSR 22G	nmy-1	7.18673	11.506	166.672	159.025	4.11667	1.77396e-12
WBGene00003378	CSR 22G	mml-1	0	4.6024	38.5747	42.5961	4.11338	0.00075646
WBGene00004758	CSR 22G	sek-1	0	9.2048	85.8833	75.963	4.11053	4.50087e-06
WBGene00006786	CSR 22G	unc-51	0	2.3012	20.3791	19.8782	4.10094	0.027002
WBGene00007906	CSR 22G	C33G3.6	2.39558	0	18.9234	21.298	4.09798	0.0242407
WBGene00017298	CSR 22G	toca-1	2.39558	0	18.9234	20.5881	4.07207	0.0266892
WBGene00001439	CSR 22G	fkh-7	4.79116	0	36.3912	42.5961	4.07062	0.00115442
WBGene00012121	CSR 22G	T28C6.7	7.18673	16.1084	206.702	176.064	4.028	2.46973e-14
WBGene00013253	CSR 22G	Y57A10A.8	2.39558	0	26.9295	11.359	4.02497	0.0356706
WBGene00006450	CSR 22G	tag-77	9.58231	11.506	173.222	170.384	4.02379	4.91021e-13
WBGene00021316	CSR 22G	Y32H12A.8	23.9558	29.9156	465.08	399.693	4.00172	5.34433e-30
WBGene00021956	CSR 22G	Y57E12AL.1	2.39558	2.3012	32.0243	42.5961	3.99081	0.00169478
WBGene00013919	CSR 22G	ZC506.1	2.39558	4.6024	64.0486	47.5656	3.98673	0.000104156
WBGene00012389	CSR 22G	scpr-1	2.39558	2.3012	25.4739	47.5656	3.96043	0.00189797
WBGene00002783	CSR 22G	let-607	0	13.8072	107.718	104.36	3.91458	1.68312e-08
WBGene00016021	CSR 22G	C23H3.5	0	2.3012	16.0121	19.1682	3.90681	0.0366452
WBGene00020830	CSR 22G	T26C11.4	0	2.3012	16.0121	19.1682	3.90672	0.034458
WBGene00001491	CSR 22G	frm-4	0	6.9036	59.6816	45.4358	3.90233	0.00018148
WBGene00000414	CSR 22G	cec-1	0	2.3012	13.1008	20.5881	3.84482	0.0407604
WBGene00016151	CSR 22G	smc-5	14.3735	11.506	192.874	174.644	3.83067	9.73406e-14
WBGene00001812	CSR 22G	haf-2	4.79116	6.9036	94.6172	71.7034	3.82492	1.14154e-06
WBGene00017195	CSR 22G	glo-4	4.79116	2.3012	40.0304	59.6345	3.82255	0.000230537
WBGene00008085	CSR 22G	smcl-1	0	2.3012	20.3791	12.0689	3.78865	0.0418031
WBGene00011237	CSR 22G	gkow-1	0	2.3012	13.1008	19.1682	3.78262	0.0456386
WBGene00007167	CSR 22G	rbg-3	2.39558	4.6024	58.9538	37.6265	3.77805	0.000365308
WBGene00020031	CSR 22G	suco-1	11.9779	6.9036	145.565	109.33	3.76146	6.49151e-10
WBGene00018848	CSR 22G	F55A3.2	4.79116	2.3012	42.2138	53.2451	3.76032	0.00024105
WBGene00009201	CSR 22G	F28C1.3	4.79116	4.6024	54.5869	71.7034	3.74986	2.59533e-05
WBGene00016156	CSR 22G	ari-1.3	0	6.9036	50.2199	44.0159	3.74436	0.000275583
WBGene00001837	CSR 22G	hda-4	2.39558	4.6024	45.1251	48.9855	3.74113	0.000263261
WBGene00000814	CSR 22G	csn-2	0	2.3012	18.1956	12.7788	3.72218	0.0492789
WBGene00018872	CSR 22G	tex-2	7.18673	18.4096	182.684	152.636	3.70006	1.40625e-12
WBGene00020500	CSR 22G	T14B4.3	4.79116	0	32.0243	29.1073	3.70005	0.00415165
WBGene00010875	CSR 22G	M05D6.2	2.39558	0	16.74	13.4888	3.6851	0.0485587
WBGene00003239	CSR 22G	mig-2	0	2.3012	13.1008	17.0384	3.68383	0.0487483
WBGene00022534	CSR 22G	syx-16	4.79116	0	34.2078	24.1378	3.63155	0.00665935
WBGene00001565	CSR 22G	gei-8	4.79116	13.8072	123.002	109.33	3.63006	2.4117e-09
WBGene00012002	CSR 22G	T24H10.4	2.39558	2.3012	24.0182	34.0769	3.62971	0.00632521
WBGene00017137	CSR 22G	pink-1	4.79116	2.3012	38.5747	48.2755	3.62394	0.000453791
WBGene00004739	CSR 22G	scd-1	9.58231	2.3012	70.599	73.8332	3.6202	1.92125e-06
WBGene00018364	CSR 22G	dagl-2	2.39558	9.2048	63.3207	79.5127	3.60721	5.06149e-06
WBGene00012943	CSR 22G	bed-2	2.39558	2.3012	24.746	31.2371	3.57631	0.00512529
WBGene00004186	CSR 22G	prpf-4	0	9.2048	55.3147	56.0848	3.57122	6.34478e-05
WBGene00022518	CSR 22G	zfh-2	2.39558	2.3012	35.6634	19.8782	3.56344	0.00755298
WBGene00013140	CSR 22G	mop-25.2	0	4.6024	29.113	26.2676	3.56314	0.00762734
WBGene00009584	CSR 22G	drap-1	2.39558	11.506	82.2442	83.7723	3.56099	6.72738e-07
WBGene00018349	CSR 22G	F42C5.9	0	6.9036	45.853	36.2067	3.54503	0.000788925
WBGene00015463	CSR 22G	hpo-9	4.79116	0	26.2017	27.6874	3.51753	0.00879738
WBGene00000390	CSR 22G	cdc-42	2.39558	4.6024	44.3973	36.2067	3.51744	0.00101142
WBGene00015581	CSR 22G	sap-140	7.18673	9.2048	88.7946	98.6809	3.51269	1.82435e-07
WBGene00000289	CSR 22G	cam-1	2.39558	6.9036	58.226	48.2755	3.50473	0.00010038
WBGene00006862	CSR 22G	pnk-4	4.79116	0	26.2017	26.9775	3.49843	0.00906838
WBGene00004729	CSR 22G	sax-3	2.39558	6.9036	54.5869	51.1153	3.49404	0.000102258
WBGene00013668	CSR 22G	slc-30A5	2.39558	2.3012	26.9295	25.5576	3.48264	0.0076157
WBGene00007696	CSR 22G	tram-1	2.39558	2.3012	22.5626	29.8172	3.48023	0.00954261
WBGene00002999	CSR 22G	lin-10	7.18673	4.6024	57.4982	72.4133	3.46816	1.24624e-05
WBGene00011738	CSR 22G	T12G3.2	23.9558	4.6024	148.476	160.445	3.45285	6.41699e-12
WBGene00001708	CSR 22G	grk-1	0	6.9036	40.0304	36.9166	3.45253	0.00114425
WBGene00001224	CSR 22G	ehs-1	2.39558	6.9036	47.3086	54.6649	3.44275	0.000162363
WBGene00044689	CSR 22G	arid-1	2.39558	6.9036	49.4921	49.6954	3.40236	0.000157984
WBGene00003930	CSR 22G	pat-3	9.58231	4.6024	84.4277	63.8941	3.39479	5.32877e-06
WBGene00020553	CSR 22G	ttc-17	0	13.8072	79.3329	68.1537	3.39123	3.41791e-06
WBGene00002261	CSR 22G	ldb-1	4.79116	18.4096	128.097	117.849	3.39078	6.49667e-10
WBGene00006793	CSR 22G	unc-59	2.39558	6.9036	47.3086	49.6954	3.37156	0.000736734
WBGene00021912	CSR 22G	affl-2	0	6.9036	35.6634	36.9166	3.3684	0.0015433
WBGene00016352	CSR 22G	tbck-1	7.18673	2.3012	58.226	38.3365	3.35967	0.000343995
WBGene00020298	CSR 22G	uncp-18	7.18673	9.2048	82.2442	85.1921	3.3495	7.64595e-07
WBGene00021634	CSR 22G	rde-10	4.79116	2.3012	42.9417	27.6874	3.32429	0.00159001
WBGene00004314	CSR 22G	rbc-2	14.3735	2.3012	80.0607	84.4822	3.32113	1.43043e-06
WBGene00022613	CSR 22G	sek-3	7.18673	0	41.486	27.6874	3.29146	0.00295981
WBGene00002215	CSR 22G	klc-2	0	6.9036	35.6634	32.657	3.28116	0.00233536
WBGene00010093	CSR 22G	capg-2	14.3735	0	66.232	68.1537	3.24896	3.91641e-05
WBGene00016157	CSR 22G	ari-1.2	0	4.6024	16.74	27.6874	3.24635	0.0169128
WBGene00010038	CSR 22G	rheb-1	4.79116	6.9036	69.1433	41.8861	3.24195	0.000152184
WBGene00017274	CSR 22G	F08F8.9	0	9.2048	47.3086	40.4663	3.22811	0.000611634
WBGene00016608	CSR 22G	cogc-5	2.39558	2.3012	25.4739	18.4583	3.22554	0.0208287
WBGene00019657	CSR 22G	K11G12.6	7.18673	4.6024	61.1373	48.2755	3.21941	0.000106948
WBGene00004064	CSR 22G	pms-2	28.7469	6.9036	176.861	149.086	3.20682	5.42548e-11
WBGene00006386	CSR 22G	taf-5	9.58231	9.2048	81.5164	90.1617	3.19254	9.41075e-07
WBGene00013465	CSR 22G	Y67H2A.10	7.18673	9.2048	74.2381	73.8332	3.17209	2.82254e-06
WBGene00007761	CSR 22G	rad-54.L2	33.5381	23.012	275.118	232.149	3.16941	1.11863e-17
WBGene00000074	CSR 22G	adm-2	4.79116	4.6024	44.3973	39.7563	3.16358	0.000557603
WBGene00003822	CSR 22G	nsy-1	19.1646	23.012	211.069	166.835	3.16099	2.10052e-13
WBGene00007574	CSR 22G	C14B1.3	0	9.2048	44.3973	39.0464	3.15505	0.000811118
WBGene00000777	CSR 22G	cpn-1	0	4.6024	13.8287	27.6874	3.15019	0.0309307
WBGene00003172	CSR 22G	mec-8	4.79116	2.3012	31.2965	31.2371	3.14944	0.00340757
WBGene00021507	CSR 22G	ptpn-22	4.79116	2.3012	39.3025	22.7179	3.13642	0.00410512
WBGene00000094	CSR 22G	agt-2	4.79116	0	22.5626	18.4583	3.12265	0.027257
WBGene00004296	CSR 22G	rad-50	35.9337	29.9156	324.61	245.637	3.11616	1.34995e-18
WBGene00010615	CSR 22G	ate-1	7.18673	0	25.4739	35.4967	3.10969	0.00673649
WBGene00010284	CSR 22G	aman-2	14.3735	11.506	99.712	122.819	3.10724	1.20897e-08
WBGene00008774	CSR 22G	F13H10.3	4.79116	9.2048	73.5103	46.1457	3.08751	7.91117e-05
WBGene00009921	CSR 22G	F52B5.2	0	4.6024	22.5626	17.0384	3.08075	0.035238
WBGene00008531	CSR 22G	F02E9.7	2.39558	4.6024	21.8347	37.6265	3.08003	0.0072291
WBGene00004373	CSR 22G	rme-1	19.1646	9.2048	113.541	123.529	3.07206	1.73918e-09
WBGene00003247	CSR 22G	mig-15	9.58231	6.9036	48.0364	88.7418	3.05708	3.80358e-05
WBGene00003423	CSR 22G	msi-1	9.58231	6.9036	70.599	65.314	3.04736	1.0087e-05
WBGene00020251	CSR 22G	camt-1	14.3735	4.6024	74.2381	80.9325	3.04499	1.82537e-06
WBGene00001086	CSR 22G	dpy-27	11.9779	20.7108	136.103	134.888	3.04447	6.14575e-11
WBGene00000018	CSR 22G	abl-1	7.18673	9.2048	72.0546	63.1842	3.04119	1.43246e-05
WBGene00009976	CSR 22G	swan-2	11.9779	0	48.0364	48.2755	3.03341	0.000206275
WBGene00004323	CSR 22G	rde-1	7.18673	23.012	126.641	121.399	3.02511	2.56941e-09
WBGene00003084	CSR 22G	lst-2	2.39558	4.6024	38.5747	18.4583	3.0181	0.00901997
WBGene00019947	CSR 22G	htz-1	4.79116	0	21.8347	16.3285	3.01727	0.0425959
WBGene00020932	CSR 22G	dhod-1	7.18673	11.506	76.4216	75.253	3.01453	2.55524e-06
WBGene00004895	CSR 22G	smu-1	2.39558	9.2048	40.7582	53.2451	3.0049	0.000647649
WBGene00012369	CSR 22G	W09G3.6	4.79116	9.2048	54.5869	57.5047	2.99386	9.96352e-05
WBGene00016188	CSR 22G	sec-15	2.39558	2.3012	14.5565	22.7179	2.98971	0.0348604
WBGene00011259	CSR 22G	miz-1	21.5602	18.4096	157.938	156.895	2.97958	3.94613e-12
WBGene00021756	CSR 22G	Y50D7A.8	4.79116	16.1084	93.8894	72.4133	2.97861	1.72129e-06
WBGene00010702	CSR 22G	usp-33	0	6.9036	26.2017	29.1073	2.97701	0.00718742
WBGene00007707	CSR 22G	fath-1	2.39558	6.9036	26.2017	47.5656	2.977	0.00272368
WBGene00011897	CSR 22G	scpl-4	0	4.6024	24.0182	12.7788	2.9735	0.0381547
WBGene00001340	CSR 22G	etr-1	4.79116	6.9036	53.1312	39.0464	2.97343	0.000395258
WBGene00006473	CSR 22G	tag-124	7.18673	2.3012	29.113	44.7259	2.97321	0.00285327
WBGene00021552	CSR 22G	zip-4	0	9.2048	40.0304	33.3669	2.97203	0.00393993
WBGene00004744	CSR 22G	scp-1	4.79116	9.2048	59.6816	50.4053	2.9671	6.76768e-05
WBGene00008549	CSR 22G	din-1	35.9337	41.4216	294.769	310.241	2.96574	1.35397e-21
WBGene00020025	CSR 22G	R12C12.5	2.39558	6.9036	40.7582	31.947	2.95469	0.00261011
WBGene00004749	CSR 22G	sdn-1	4.79116	2.3012	22.5626	31.947	2.95171	0.008274
WBGene00012647	CSR 22G	swt-4	0	4.6024	21.1069	14.9086	2.94292	0.0400998
WBGene00019432	CSR 22G	knl-2	26.3514	9.2048	144.837	125.658	2.93868	1.73645e-09
WBGene00018017	CSR 22G	golg-2	33.5381	6.9036	149.932	155.476	2.932	4.24504e-10
WBGene00006406	CSR 22G	srgp-1	19.1646	13.8072	129.553	119.269	2.91958	5.80883e-09
WBGene00011239	CSR 22G	pges-2	7.18673	0	29.8408	23.4278	2.91405	0.0118776
WBGene00014066	CSR 22G	rev-1	7.18673	9.2048	62.5929	61.0544	2.91213	4.64592e-05
WBGene00000101	CSR 22G	aka-1	19.1646	11.506	109.902	118.559	2.90323	1.65529e-08
WBGene00014249	CSR 22G	ZK1307.8	0	6.9036	21.1069	31.2371	2.89862	0.0109423
WBGene00002201	CSR 22G	kin-18	40.7248	18.4096	224.898	210.141	2.88795	6.44748e-15
WBGene00022882	CSR 22G	gtap-1	7.18673	9.2048	58.226	63.1842	2.88591	3.39973e-05
WBGene00007978	CSR 22G	C36B1.11	0	4.6024	16.0121	18.4583	2.88053	0.0455451
WBGene00003870	CSR 22G	ooc-5	2.39558	4.6024	28.3852	23.4278	2.88006	0.0109371
WBGene00016068	CSR 22G	C24H10.2	2.39558	2.3012	18.1956	16.3285	2.87815	0.0412037
WBGene00019760	CSR 22G	calu-1	2.39558	2.3012	16.74	17.7484	2.877	0.0388198
WBGene00019196	CSR 22G	H14A12.3	2.39558	2.3012	16.74	17.7484	2.877	0.0389899
WBGene00001579	CSR 22G	gex-2	4.79116	11.506	68.4155	51.8252	2.87256	5.57807e-05
WBGene00016603	CSR 22G	met-1	64.6806	16.1084	294.041	293.913	2.86816	3.79002e-05
WBGene00007912	CSR 22G	figo-1	4.79116	4.6024	38.5747	29.8172	2.86408	0.00269219
WBGene00011904	CSR 22G	hlb-1	7.18673	9.2048	65.5042	53.2451	2.85323	3.06537e-05
WBGene00009726	CSR 22G	tbc-13	0	4.6024	18.1956	15.6186	2.85141	0.0413741
WBGene00012435	CSR 22G	flh-1	0	4.6024	16.0121	17.7484	2.84973	0.0419773
WBGene00001582	CSR 22G	gfi-2	9.58231	25.3132	134.648	118.559	2.84805	2.44049e-09
WBGene00009385	CSR 22G	sas-5	7.18673	13.8072	72.7825	78.8027	2.84493	1.81564e-05
WBGene00019888	CSR 22G	btbd-10	11.9779	18.4096	103.351	115.719	2.84475	1.34994e-08
WBGene00001651	CSR 22G	gon-2	38.3292	23.012	219.075	218.66	2.84098	1.12547e-14
WBGene00018152	CSR 22G	acs-4	9.58231	6.9036	61.1373	56.0848	2.8338	7.53873e-05
WBGene00011050	CSR 22G	agl-1	4.79116	20.7108	89.5224	93.0014	2.82593	6.36388e-06
WBGene00017547	CSR 22G	alfa-1	4.79116	11.506	65.5042	50.4053	2.81973	8.73008e-05
WBGene00000900	CSR 22G	daf-4	4.79116	6.9036	40.7582	41.8861	2.81644	0.000642677
WBGene00000854	CSR 22G	cux-7	0	13.8072	61.1373	37.6265	2.81523	0.000783618
WBGene00009784	CSR 22G	F46C5.9	4.79116	0	16.74	16.3285	2.81233	0.0483973
WBGene00000419	CSR 22G	ced-5	26.3514	25.3132	190.69	171.094	2.8082	1.4792e-12
WBGene00007048	CSR 22G	nfx-1	98.2187	32.2168	468.719	437.32	2.80532	3.76969e-20
WBGene00000426	CSR 22G	ced-12	9.58231	2.3012	48.0364	34.0769	2.80278	0.00172825
WBGene00009163	CSR 22G	drsh-1	14.3735	4.6024	54.5869	76.6729	2.80272	6.35221e-05
WBGene00001081	CSR 22G	dpy-22	50.3071	32.2168	306.414	266.935	2.80152	2.441e-19
WBGene00019481	CSR 22G	cogc-6	9.58231	20.7108	98.2563	113.59	2.7974	9.85624e-08
WBGene00010444	CSR 22G	magi-1	7.18673	4.6024	50.2199	31.2371	2.79314	0.00145949
WBGene00012716	CSR 22G	Y39E4B.5	0	6.9036	21.1069	26.9775	2.77815	0.0278924
WBGene00010697	CSR 22G	uda-1	9.58231	13.8072	72.0546	88.7418	2.77731	4.853e-06
WBGene00021324	CSR 22G	rga-8	7.18673	9.2048	52.4034	59.6345	2.77015	0.00010312
WBGene00008991	CSR 22G	F20G4.2	4.79116	6.9036	35.6634	44.0159	2.76433	0.00176389
WBGene00017891	CSR 22G	rgl-1	7.18673	23.012	98.2563	107.91	2.75882	1.37009e-07
WBGene00015813	CSR 22G	thoc-2	26.3514	11.506	117.908	136.307	2.75702	4.75124e-09
WBGene00014015	CSR 22G	panl-3	9.58231	4.6024	42.2138	52.5351	2.74849	0.000693247
WBGene00018847	CSR 22G	2024-03-06	2.39558	13.8072	56.0425	53.955	2.74627	0.000200426
WBGene00012977	CSR 22G	Y48A6C.4	0	6.9036	21.8347	24.8477	2.73487	0.0277302
WBGene00010641	CSR 22G	crml-1	16.769	11.506	95.345	92.2915	2.73477	6.02481e-07
WBGene00016955	CSR 22G	perm-5	16.769	4.6024	66.232	73.8332	2.72635	1.95995e-05
WBGene00007027	CSR 22G	ssl-1	33.5381	23.012	182.684	189.552	2.72312	7.1033e-13
WBGene00015525	CSR 22G	rha-2	7.18673	25.3132	112.085	102.94	2.71266	1.04369e-07
WBGene00004121	CSR 22G	ptrn-1	2.39558	6.9036	34.2078	26.9775	2.70612	0.00796037
WBGene00007287	CSR 22G	gck-4	14.3735	9.2048	61.8651	90.1617	2.69447	1.52936e-05
WBGene00044989	CSR 22G	dnbp-1	9.58231	6.9036	53.859	52.5351	2.6941	0.000177556
WBGene00003040	CSR 22G	lin-59	33.5381	13.8072	150.66	153.346	2.69254	3.26058e-10
WBGene00022862	CSR 22G	ZK1236.1	11.9779	9.2048	74.9659	61.0544	2.68564	4.23141e-05
WBGene00003048	CSR 22G	lit-1	23.9558	18.4096	141.198	129.208	2.67717	1.25925e-09
WBGene00001649	CSR 22G	gob-1	0	9.2048	32.0243	27.6874	2.67468	0.0118586
WBGene00006359	CSR 22G	swp-1	14.3735	23.012	120.091	119.269	2.673	8.4184e-09
WBGene00010480	CSR 22G	tasp-1	4.79116	4.6024	32.7521	26.9775	2.66887	0.00925843
WBGene00007168	CSR 22G	B0393.3	9.58231	9.2048	63.3207	56.0848	2.66835	0.00019056
WBGene00003475	CSR 22G	mtm-1	2.39558	9.2048	42.2138	31.947	2.66249	0.00389164
WBGene00006579	CSR 22G	tlk-1	23.9558	34.518	169.583	200.911	2.65957	9.09631e-13
WBGene00019807	CSR 22G	jamp-1	4.79116	11.506	48.7643	54.6649	2.65637	0.000387695
WBGene00011216	CSR 22G	usp-46	2.39558	6.9036	33.4799	25.5576	2.65449	0.0093369
WBGene00009587	CSR 22G	mig-38	50.3071	57.53	323.882	355.677	2.65433	7.85233e-22
WBGene00014114	CSR 22G	tftc-3	11.9779	9.2048	65.5042	67.4438	2.65308	4.27664e-05
WBGene00007221	CSR 22G	cpna-3	14.3735	0	43.6695	44.0159	2.6319	0.0018747
WBGene00013877	CSR 22G	ints-2	9.58231	20.7108	83.6998	105.07	2.63138	1.27478e-06
WBGene00020442	CSR 22G	gen-1	2.39558	9.2048	34.2078	38.3365	2.63081	0.00325117
WBGene00001194	CSR 22G	egl-27	33.5381	46.024	240.182	249.187	2.61714	2.89314e-16
WBGene00000507	CSR 22G	cit-1.1	11.9779	4.6024	50.2199	50.4053	2.61192	0.000583686
WBGene00007008	CSR 22G	rfp-1	7.18673	18.4096	74.2381	83.0623	2.60905	4.7039e-06
WBGene00011109	CSR 22G	gpch-1	11.9779	0	30.5686	40.4663	2.59118	0.00644456
WBGene00016421	CSR 22G	cdc-7	2.39558	4.6024	19.6513	22.7179	2.59114	0.0428745
WBGene00016643	CSR 22G	vps-45	7.18673	0	29.8408	12.7788	2.5892	0.0468988
WBGene00000151	CSR 22G	apn-1	7.18673	0	21.1069	21.298	2.58508	0.0307521
WBGene00007651	CSR 22G	nra-3	14.3735	16.1084	102.623	80.2226	2.58276	8.26137e-07
WBGene00009508	CSR 22G	row-1	7.18673	0	21.8347	19.8782	2.56163	0.029403
WBGene00010132	CSR 22G	F55H2.7	4.79116	2.3012	17.4678	24.1378	2.5611	0.0390572
WBGene00002251	CSR 22G	lat-1	11.9779	18.4096	96.0729	83.7723	2.55989	1.37763e-06
WBGene00001262	CSR 22G	emb-8	7.18673	2.3012	27.6573	27.6874	2.55686	0.0111845
WBGene00000466	CSR 22G	cel-1	11.9779	11.506	75.6938	62.4742	2.55682	2.87943e-05
WBGene00004862	CSR 22G	sma-9	21.5602	11.506	101.168	90.8716	2.54527	2.97922e-07
WBGene00006516	CSR 22G	vps-16	4.79116	6.9036	31.2965	36.9166	2.54009	0.0039736
WBGene00009770	CSR 22G	F46B6.5	16.769	18.4096	86.6111	117.849	2.53844	6.01131e-07
WBGene00019079	CSR 22G	rpa-4	7.18673	11.506	45.853	62.4742	2.52983	0.000219721
WBGene00022456	CSR 22G	pfkb-1.1	9.58231	4.6024	36.3912	44.7259	2.52391	0.00334623
WBGene00011835	CSR 22G	pgap-1	9.58231	2.3012	31.2965	36.2067	2.52055	0.00657231
WBGene00011696	CSR 22G	eea-1	19.1646	50.6264	216.892	186.003	2.51937	8.27109e-12
WBGene00000106	CSR 22G	alg-2	0	6.9036	17.4678	22.7179	2.5182	0.0395416
WBGene00022880	CSR 22G	tbc-2	19.1646	6.9036	69.1433	78.8027	2.51627	1.54434e-05
WBGene00000585	CSR 22G	cogc-2	2.39558	13.8072	48.7643	44.7259	2.51174	0.000868782
WBGene00002072	CSR 22G	ima-1	9.58231	2.3012	34.9356	31.947	2.50673	0.00741875
WBGene00008266	CSR 22G	rike-1	45.516	6.9036	131.736	163.285	2.50658	3.51664e-07
WBGene00020412	CSR 22G	T10E9.2	2.39558	13.8072	62.5929	29.8172	2.49634	0.00318145
WBGene00008925	CSR 22G	F17H10.1	7.18673	2.3012	20.3791	32.657	2.49615	0.01441
WBGene00006796	CSR 22G	unc-62	7.18673	4.6024	37.1191	29.1073	2.49474	0.00621961
WBGene00006755	CSR 22G	unc-16	33.5381	23.012	155.027	162.575	2.49404	1.71847e-10
WBGene00004068	CSR 22G	pnk-1	4.79116	4.6024	32.0243	20.5881	2.48526	0.0136282
WBGene00009672	CSR 22G	mog-7	7.18673	4.6024	36.3912	29.1073	2.47885	0.0062424
WBGene00004375	CSR 22G	rme-4	7.18673	9.2048	53.1312	38.3365	2.47679	0.00103871
WBGene00004276	CSR 22G	rab-14	9.58231	0	26.9295	25.5576	2.47637	0.0213869
WBGene00003636	CSR 22G	nhr-46	7.18673	13.8072	64.7764	52.5351	2.47439	0.000156637
WBGene00004771	CSR 22G	sem-2	9.58231	13.8072	66.232	63.8941	2.4717	8.6809e-05
WBGene00012353	CSR 22G	sac-2	23.9558	13.8072	104.079	104.36	2.47081	4.95466e-07
WBGene00018516	CSR 22G	gakh-1	0	6.9036	17.4678	21.298	2.46623	0.0448739
WBGene00004324	CSR 22G	rde-2	7.18673	4.6024	37.1191	27.6874	2.46341	0.00641581
WBGene00000566	CSR 22G	cnt-2	9.58231	13.8072	73.5103	55.3749	2.45747	9.87776e-05
WBGene00021352	CSR 22G	pcyt-2.1	9.58231	11.506	52.4034	63.1842	2.45266	0.000282165
WBGene00007646	CSR 22G	nkb-1	33.5381	11.506	117.908	124.948	2.4415	2.02918e-07
WBGene00000548	CSR 22G	clr-1	14.3735	18.4096	69.8712	107.91	2.43694	6.08973e-06
WBGene00009661	CSR 22G	patr-1	35.9337	20.7108	132.464	169.674	2.42146	4.16499e-09
WBGene00016970	CSR 22G	C56E6.2	9.58231	16.1084	63.3207	74.5431	2.41833	6.46384e-05
WBGene00006935	CSR 22G	vars-1	11.9779	25.3132	93.1616	107.2	2.41763	8.05036e-07
WBGene00004829	CSR 22G	sli-1	9.58231	0	26.9295	23.4278	2.41638	0.0258455
WBGene00015640	CSR 22G	C09E7.6	14.3735	2.3012	47.3086	40.4663	2.41184	0.00316371
WBGene00001860	CSR 22G	him-1	21.5602	16.1084	90.2503	108.62	2.40416	6.49067e-07
WBGene00017607	CSR 22G	F19F10.11	9.58231	11.506	57.4982	53.955	2.39957	0.000201587
WBGene00016606	CSR 22G	exoc-7	0	16.1084	46.5808	39.7563	2.3994	0.00251489
WBGene00008000	CSR 22G	slc-17.2	2.39558	9.2048	26.9295	34.7868	2.39878	0.0135065
WBGene00001087	CSR 22G	dpy-28	11.9779	6.9036	42.9417	56.0848	2.3976	0.000812015
WBGene00015176	CSR 22G	vps-51	7.18673	4.6024	34.2078	27.6874	2.39716	0.00949229
WBGene00002035	CSR 22G	hum-1	14.3735	9.2048	61.1373	62.4742	2.39562	9.81993e-05
WBGene00015126	CSR 22G	B0303.4	7.18673	13.8072	64.0486	46.1457	2.38443	0.000603333
WBGene00001983	CSR 22G	hoe-1	14.3735	9.2048	67.6877	54.6649	2.38048	7.04004e-05
WBGene00004510	CSR 22G	rrf-3	38.3292	39.1204	199.424	201.621	2.37222	1.06077e-12
WBGene00001574	CSR 22G	gei-17	9.58231	4.6024	39.3025	33.3669	2.36503	0.00455452
WBGene00019628	CSR 22G	pup-2	9.58231	18.4096	72.7825	71.7034	2.36041	3.50011e-05
WBGene00021831	CSR 22G	Y54E10A.11	31.1425	23.012	147.748	129.208	2.35771	9.42772e-09
WBGene00021545	CSR 22G	Y43H11AL.1	19.1646	6.9036	65.5042	66.7338	2.35352	0.000136591
WBGene00011662	CSR 22G	T09F3.2	14.3735	9.2048	55.3147	64.604	2.35201	0.000177259
WBGene00003196	CSR 22G	mel-11	21.5602	16.1084	91.7059	100.101	2.3519	7.48058e-07
WBGene00003405	CSR 22G	mre-11	4.79116	16.1084	61.1373	46.1457	2.34787	0.00116078
WBGene00021049	CSR 22G	W05H9.2	11.9779	2.3012	34.2078	37.6265	2.34728	0.00441316
WBGene00017275	CSR 22G	F08F8.10	7.18673	4.6024	29.113	30.5272	2.34384	0.0154936
WBGene00021636	CSR 22G	pcaf-1	0	18.4096	56.0425	38.3365	2.3392	0.00765079
WBGene00000375	CSR 22G	cyp-44A1	2.39558	6.9036	20.3791	26.9775	2.33765	0.0287949
WBGene00016278	CSR 22G	erp-44.1	14.3735	0	24.0182	47.5656	2.33596	0.020269
WBGene00004752	CSR 22G	sec-5	9.58231	13.8072	70.599	47.5656	2.33216	0.000362788
WBGene00004337	CSR 22G	rfc-1	14.3735	18.4096	96.8007	68.1537	2.32781	2.65167e-05
WBGene00015815	CSR 22G	C16A11.2	2.39558	6.9036	27.6573	19.1682	2.3215	0.0475592
WBGene00009825	CSR other	F47G4.4	0	0	31.2965	42.5961	6.41915	0.000145358
WBGene00013847	CSR other	cls-3	0	0	23.2904	38.3365	6.15719	0.000739044
WBGene00011820	CSR other	T18D3.1	0	0	39.3025	21.298	6.13182	0.000456516
WBGene00020025	CSR other	R12C12.5	0	2.3012	77.8772	70.2835	5.97999	0.000311916
WBGene00004134	CSR other	myrf-1	2.39558	9.2048	360.273	336.509	5.89201	4.22282e-17
WBGene00011563	CSR other	jmjd-4	0	0	32.7521	17.0384	5.84828	0.00103013
WBGene00013870	CSR other	ZC373.5	2.39558	0	47.3086	50.4053	5.37882	0.00153927
WBGene00019005	CSR other	F57B10.8	0	0	21.1069	12.0689	5.26239	0.00372912
WBGene00022471	CSR other	rnf-145	2.39558	2.3012	72.0546	70.2835	4.92202	3.15787e-05
WBGene00003254	CSR other	mig-23	0	2.3012	36.3912	31.947	4.86381	0.00531947
WBGene00020379	CSR other	T09B4.5	2.39558	0	29.8408	38.3365	4.85973	0.00521492
WBGene00044762	CSR other	ZK688.11	0	0	12.373	12.0689	4.82254	0.0111989
WBGene00001032	CSR other	dnj-14	2.39558	0	32.0243	26.2676	4.63292	0.00838429
WBGene00007906	CSR other	C33G3.6	2.39558	0	30.5686	26.2676	4.5966	0.00826919
WBGene00022025	CSR other	cus-2	0	4.6024	52.4034	58.9246	4.56964	0.000201314
WBGene00011956	CSR other	T23F11.4	0	2.3012	33.4799	20.5881	4.52554	0.0115019
WBGene00001470	CSR other	baz-2	11.9779	6.9036	213.98	217.95	4.52302	6.97533e-15
WBGene00000137	CSR other	amx-1	2.39558	2.3012	45.853	59.6345	4.49023	0.000226102
WBGene00009977	CSR other	swan-1	2.39558	0	21.1069	30.5272	4.45864	0.0131865
WBGene00004758	CSR other	sek-1	0	13.8072	125.186	180.323	4.44256	4.10055e-10
WBGene00004729	CSR other	sax-3	2.39558	6.9036	115.724	77.3828	4.36299	4.99547e-07
WBGene00007106	CSR other	B0035.3	2.39558	2.3012	48.7643	43.306	4.29333	0.000481055
WBGene00018714	CSR other	F52H2.1	4.79116	0	35.6634	51.8252	4.21778	0.000908902
WBGene00007574	CSR other	C14B1.3	7.18673	2.3012	96.0729	78.8027	4.21768	7.74527e-07
WBGene00020596	CSR other	oga-1	2.39558	0	18.1956	22.008	4.09751	0.024029
WBGene00003822	CSR other	nsy-1	33.5381	6.9036	344.261	327.99	4.07201	3.94589e-23
WBGene00009027	CSR other	F21G4.6	19.1646	9.2048	222.714	237.118	4.02793	1.65551e-16
WBGene00003378	CSR other	mml-1	4.79116	6.9036	110.629	78.8027	4.01241	1.64385e-07
WBGene00018018	CSR other	F33G12.6	4.79116	2.3012	69.8712	43.306	4.00478	9.02497e-05
WBGene00001086	CSR other	dpy-27	19.1646	23.012	342.805	327.28	3.98736	1.60865e-24
WBGene00001708	CSR other	grk-1	4.79116	4.6024	76.4216	70.9934	3.97248	4.54436e-06
WBGene00004126	CSR other	pqn-39	2.39558	4.6024	58.226	50.4053	3.9475	7.25628e-05
WBGene00015507	CSR other	C06A6.2	4.79116	2.3012	53.859	53.2451	3.92603	9.95795e-05
WBGene00017849	CSR other	F27B3.7	9.58231	9.2048	147.748	135.597	3.91516	5.03176e-10
WBGene00021546	CSR other	laat-1	7.18673	0	53.859	51.8252	3.90519	0.000116017
WBGene00020830	CSR other	T26C11.4	2.39558	2.3012	29.8408	39.0464	3.87548	0.00240405
WBGene00021628	CSR other	Y47D9A.1	2.39558	2.3012	28.3852	39.0464	3.84476	0.0026276
WBGene00021314	CSR other	Y32H12A.6	0	4.6024	34.9356	31.947	3.83438	0.00250818
WBGene00006816	CSR other	unc-84	0	9.2048	64.0486	63.8941	3.7709	2.00875e-05
WBGene00007651	CSR other	nra-3	14.3735	9.2048	157.938	154.766	3.73508	1.83519e-12
WBGene00016643	CSR other	vps-45	4.79116	2.3012	55.3147	36.9166	3.70945	0.000435401
WBGene00004337	CSR other	rfc-1	11.9779	13.8072	176.134	157.605	3.69213	1.36475e-12
WBGene00001565	CSR other	gei-8	28.7469	11.506	255.466	230.019	3.60312	4.31472e-18
WBGene00004192	CSR other	prx-2	4.79116	2.3012	37.8469	47.5656	3.59991	0.0004802
WBGene00006862	CSR other	pnk-4	0	4.6024	30.5686	26.2676	3.59952	0.00512338
WBGene00013382	CSR other	gcl-1	4.79116	2.3012	45.853	36.9166	3.55342	0.000968273
WBGene00019077	CSR other	zipt-11	4.79116	0	34.9356	19.1682	3.52213	0.0092282
WBGene00016704	CSR other	hosl-1	2.39558	13.8072	101.168	85.1921	3.50768	2.95852e-06
WBGene00014011	CSR other	ZK632.2	4.79116	9.2048	98.9842	60.3444	3.50054	3.71652e-06
WBGene00015513	CSR other	snpc-1.1	9.58231	4.6024	74.9659	83.0623	3.48699	1.73983e-06
WBGene00017891	CSR other	rgl-1	23.9558	18.4096	226.353	246.347	3.48342	1.32419e-17
WBGene00018446	CSR other	ceh-83	4.79116	0	29.113	23.4278	3.47733	0.0234099
WBGene00004749	CSR other	sdn-1	2.39558	4.6024	40.7582	37.6265	3.47697	0.000740918
WBGene00000289	CSR other	cam-1	7.18673	9.2048	99.712	82.3524	3.47001	3.17469e-07
WBGene00022613	CSR other	sek-3	0	9.2048	42.9417	60.3444	3.46414	0.00028465
WBGene00004314	CSR other	rbc-2	11.9779	18.4096	165.944	168.964	3.45685	8.72314e-13
WBGene00011738	CSR other	T12G3.2	7.18673	48.3252	326.065	283.974	3.45312	0.000190601
WBGene00011242	CSR other	R11D1.1	7.18673	4.6024	45.853	80.9325	3.43289	5.18269e-05
WBGene00015641	CSR other	C09E7.7	7.18673	9.2048	94.6172	82.3524	3.42921	6.64619e-07
WBGene00021316	CSR other	Y32H12A.8	50.3071	98.9516	812.252	797.256	3.42362	3.15438e-46
WBGene00019481	CSR other	cogc-6	11.9779	25.3132	216.892	181.033	3.40689	1.3792e-13
WBGene00009201	CSR other	F28C1.3	19.1646	0	118.635	83.0623	3.4048	0.013202
WBGene00006386	CSR other	taf-5	19.1646	6.9036	131.008	142.697	3.40438	1.57502e-10
WBGene00016421	CSR other	cdc-7	0	6.9036	35.6634	38.3365	3.3988	0.0036897
WBGene00010615	CSR other	ate-1	0	6.9036	37.1191	36.9166	3.39707	0.00144205
WBGene00016608	CSR other	cogc-5	4.79116	4.6024	45.1251	51.8252	3.36821	0.000311776
WBGene00000884	CSR other	cyn-8	11.9779	0	53.1312	68.1537	3.36599	3.93383e-05
WBGene00021649	CSR other	Y47G6A.25	7.18673	0	40.7582	31.947	3.36435	0.00161911
WBGene00021467	CSR other	Y39G10AR.9	2.39558	6.9036	49.4921	46.1457	3.34994	0.000282165
WBGene00002201	CSR other	kin-18	33.5381	52.9276	384.291	474.946	3.30787	1.15447e-27
WBGene00022667	CSR other	ZK154.5	19.1646	11.506	152.843	144.117	3.28155	2.64573e-11
WBGene00016603	CSR other	met-1	62.285	64.4336	614.284	614.093	3.27666	5.89064e-39
WBGene00015194	CSR other	trul-1	2.39558	2.3012	15.2843	29.8172	3.26497	0.0181602
WBGene00013669	CSR other	tcab-1	2.39558	2.3012	24.746	19.8782	3.24827	0.0218394
WBGene00011904	CSR other	hlb-1	14.3735	16.1084	147.748	141.987	3.24722	4.62828e-11
WBGene00004296	CSR other	rad-50	64.6806	50.6264	548.78	536	3.23672	3.55083e-36
WBGene00000507	CSR other	cit-1.1	9.58231	9.2048	97.5285	78.8027	3.23066	7.00507e-07
WBGene00016068	CSR other	C24H10.2	2.39558	4.6024	24.746	41.1762	3.2286	0.00323795
WBGene00007054	CSR other	scpl-1	4.79116	9.2048	66.232	65.314	3.2245	1.66842e-05
WBGene00018017	CSR other	golg-2	23.9558	32.2168	251.827	267.645	3.20556	6.54299e-19
WBGene00012002	CSR other	T24H10.4	14.3735	0	62.5929	67.4438	3.20108	7.04004e-05
WBGene00000548	CSR other	clr-1	33.5381	2.3012	151.388	176.774	3.20063	0.00730725
WBGene00002261	CSR other	ldb-1	26.3514	34.518	293.313	254.866	3.1674	2.03415e-19
WBGene00018848	CSR other	F55A3.2	16.769	11.506	131.736	121.399	3.16681	1.34733e-09
WBGene00007847	CSR other	C31E10.6	7.18673	0	34.9356	27.6874	3.14877	0.00374961
WBGene00021756	CSR other	Y50D7A.8	14.3735	16.1084	152.115	116.429	3.1373	3.20083e-10
WBGene00004829	CSR other	sli-1	7.18673	2.3012	42.2138	39.7563	3.12402	0.000813245
WBGene00018925	CSR other	F56A11.5	4.79116	0	20.3791	20.5881	3.12141	0.0255027
WBGene00022762	CSR other	ZK546.5	4.79116	2.3012	29.113	31.947	3.11533	0.00352795
WBGene00001081	CSR other	dpy-22	83.8452	55.2288	627.385	567.948	3.10811	5.80327e-38
WBGene00016939	CSR other	C55B6.1	11.9779	0	56.0425	44.7259	3.09778	0.000187753
WBGene00021049	CSR other	W05H9.2	14.3735	4.6024	77.1494	82.3524	3.08469	1.23319e-06
WBGene00016352	CSR other	tbck-1	14.3735	16.1084	133.92	124.239	3.08082	7.32825e-09
WBGene00001516	CSR other	gap-2	31.1425	27.6144	253.283	242.088	3.07707	1.87929e-17
WBGene00009131	CSR other	trmt-10A	2.39558	2.3012	20.3791	19.1682	3.07423	0.0277164
WBGene00007761	CSR other	rad-54.L2	74.2629	48.3252	543.685	484.175	3.07244	3.8918e-32
WBGene00007529	CSR other	mgrn-1	4.79116	4.6024	34.2078	44.7259	3.07191	0.00102904
WBGene00000094	CSR other	agt-2	4.79116	6.9036	37.8469	60.3444	3.066	0.000388489
WBGene00001651	CSR other	gon-2	57.4939	41.4216	413.404	407.502	3.05679	1.05296e-27
WBGene00011920	CSR other	T22C1.11	21.5602	9.2048	140.47	113.59	3.05544	1.33364e-09
WBGene00010272	CSR other	amph-1	11.9779	4.6024	67.6877	68.8636	3.05286	1.90968e-05
WBGene00000148	CSR other	aph-2	9.58231	9.2048	76.4216	78.8027	3.04708	3.54342e-06
WBGene00022502	CSR other	ZC13.1	4.79116	2.3012	26.9295	31.2371	3.04526	0.00511057
WBGene00004276	CSR other	rab-14	7.18673	6.9036	58.9538	56.7948	3.03866	5.98064e-05
WBGene00022456	CSR other	pfkb-1.1	9.58231	6.9036	63.3207	70.9934	3.03054	1.72295e-05
WBGene00017800	CSR other	F25G6.9	74.2629	36.8192	461.441	435.19	3.02034	2.85403e-27
WBGene00015581	CSR other	sap-140	16.769	32.2168	189.962	209.431	3.01994	4.5355e-14
WBGene00001837	CSR other	hda-4	7.18673	9.2048	67.6877	65.314	3.01723	1.31076e-05
WBGene00018872	CSR other	tex-2	38.3292	39.1204	355.178	270.485	3.01356	3.41197e-19
WBGene00013465	CSR other	Y67H2A.10	14.3735	18.4096	152.843	111.46	3.00784	2.39575e-09
WBGene00011109	CSR other	gpch-1	9.58231	13.8072	85.8833	102.231	3.00352	3.4013e-07
WBGene00008219	CSR other	C50B6.3	14.3735	13.8072	114.268	110.75	2.99771	2.37626e-08
WBGene00008502	CSR other	skih-2	19.1646	11.506	103.351	140.567	2.99759	2.61254e-08
WBGene00004786	CSR other	sex-1	0	4.6024	16.0121	21.298	2.99504	0.0370422
WBGene00003247	CSR other	mig-15	19.1646	11.506	128.825	113.59	2.98851	3.88203e-09
WBGene00019334	CSR other	K02F3.12	11.9779	13.8072	77.1494	127.078	2.98453	2.47186e-07
WBGene00003477	CSR other	mtm-5	38.3292	9.2048	172.494	198.072	2.97724	1.67107e-12
WBGene00006450	CSR other	tag-77	33.5381	52.9276	361.001	321.6	2.97554	3.71398e-22
WBGene00008991	CSR other	F20G4.2	9.58231	6.9036	72.0546	56.7948	2.96995	4.80663e-05
WBGene00018520	CSR other	F46H5.4	11.9779	18.4096	124.458	112.88	2.96005	6.41128e-09
WBGene00007287	CSR other	gck-4	23.9558	9.2048	126.641	129.208	2.95884	1.11378e-09
WBGene00012696	CSR other	reps-1	2.39558	4.6024	34.2078	19.8782	2.94156	0.00993993
WBGene00003619	CSR other	nhr-20	2.39558	11.506	61.1373	46.1457	2.93159	0.000168046
WBGene00011017	CSR other	R04F11.5	4.79116	0	20.3791	14.9086	2.90583	0.0373664
WBGene00000854	CSR other	cux-7	11.9779	18.4096	107.718	120.689	2.90535	9.27204e-08
WBGene00016038	CSR other	cst-2	0	4.6024	21.8347	12.7788	2.88508	0.0435168
WBGene00021634	CSR other	rde-10	7.18673	9.2048	48.7643	72.4133	2.88374	4.85849e-05
WBGene00021552	CSR other	zip-4	19.1646	4.6024	97.5285	74.5431	2.86965	5.6459e-06
WBGene00018319	CSR other	hda-6	9.58231	13.8072	90.2503	80.9325	2.86699	1.24946e-06
WBGene00004771	CSR other	sem-2	4.79116	16.1084	63.3207	90.1617	2.86431	1.06901e-05
WBGene00010284	CSR other	aman-2	38.3292	23.012	221.259	222.919	2.86222	1.64965e-15
WBGene00006517	CSR other	madd-3	2.39558	9.2048	50.9477	34.0769	2.8586	0.000931608
WBGene00020942	CSR other	W02D7.6	2.39558	4.6024	16.74	34.0769	2.85372	0.0122396
WBGene00008766	CSR other	F13G3.6	2.39558	9.2048	39.3025	44.7259	2.84258	0.00105164
WBGene00001812	CSR other	haf-2	23.9558	16.1084	144.837	138.437	2.82637	7.80185e-10
WBGene00004324	CSR other	rde-2	4.79116	13.8072	76.4216	56.0848	2.8208	3.98719e-05
WBGene00003776	CSR other	nmy-1	45.516	36.8192	321.699	257.706	2.81711	4.69951e-18
WBGene00018516	CSR other	gakh-1	2.39558	9.2048	30.5686	51.8252	2.81559	0.00231191
WBGene00003898	CSR other	oxi-1	7.18673	4.6024	42.2138	40.4663	2.81543	0.00110484
WBGene00009367	CSR other	F33H2.3	0	11.506	43.6695	38.3365	2.81152	0.00369579
WBGene00004034	CSR other	pkc-3	11.9779	13.8072	82.2442	98.6809	2.80938	1.7935e-06
WBGene00015640	CSR other	C09E7.6	9.58231	9.2048	65.5042	66.0239	2.80806	2.55806e-05
WBGene00003930	CSR other	pat-3	19.1646	25.3132	139.015	172.514	2.80528	1.44066e-10
WBGene00000018	CSR other	abl-1	21.5602	6.9036	105.535	90.1617	2.79378	2.11288e-07
WBGene00016188	CSR other	sec-15	0	11.506	43.6695	36.9166	2.78374	0.0015433
WBGene00010498	CSR other	tnsl-1	14.3735	6.9036	80.0607	65.314	2.78047	1.71569e-05
WBGene00002696	CSR other	let-504	19.1646	13.8072	106.99	118.559	2.77824	2.85901e-08
WBGene00007707	CSR other	fath-1	7.18673	11.506	67.6877	60.3444	2.77006	3.42262e-05
WBGene00016145	CSR other	C26E6.12	9.58231	2.3012	42.9417	36.9166	2.76295	0.00195513
WBGene00000814	CSR other	csn-2	11.9779	2.3012	51.6756	43.306	2.75017	0.000467703
WBGene00011802	CSR other	T16G1.9	21.5602	6.9036	100.44	87.3219	2.73351	1.31231e-06
WBGene00000414	CSR other	cec-1	7.18673	6.9036	44.3973	48.9855	2.72914	0.000451447
WBGene00016245	CSR other	rbmx-2	0	9.2048	26.9295	34.7868	2.72164	0.00682297
WBGene00012121	CSR other	T28C6.7	26.3514	82.8432	358.09	366.326	2.71967	1.14243e-18
WBGene00007912	CSR other	figo-1	2.39558	25.3132	93.8894	86.612	2.68494	4.00503e-06
WBGene00002999	CSR other	lin-10	21.5602	18.4096	139.015	117.139	2.68164	2.53765e-09
WBGene00022124	CSR other	supr-1	11.9779	16.1084	92.4337	87.3219	2.67449	1.3098e-06
WBGene00013919	CSR other	ZC506.1	16.769	9.2048	96.0729	68.1537	2.6669	5.52594e-06
WBGene00009385	CSR other	sas-5	7.18673	23.012	110.629	82.3524	2.66495	1.11021e-05
WBGene00003423	CSR other	msi-1	21.5602	23.012	147.748	134.888	2.66381	8.75541e-10
WBGene00006959	CSR other	xbp-1	50.3071	69.036	371.191	386.204	2.66232	8.29281e-25
WBGene00002035	CSR other	hum-1	21.5602	34.518	190.69	164.705	2.65847	2.05515e-11
WBGene00014249	CSR other	ZK1307.8	9.58231	11.506	67.6877	65.314	2.65463	2.76633e-05
WBGene00006935	CSR other	vars-1	16.769	50.6264	228.537	198.072	2.65106	7.8892e-13
WBGene00014176	CSR other	ZK1010.2	0	6.9036	24.746	19.1682	2.64728	0.0428972
WBGene00018132	CSR other	F37A4.2	19.1646	0	73.5103	44.7259	2.64557	0.000706601
WBGene00016151	CSR other	smc-5	59.8894	71.3372	419.227	402.533	2.64468	1.40493e-24
WBGene00004929	CSR other	soc-2	14.3735	36.8192	174.678	147.666	2.64453	2.92309e-10
WBGene00003870	CSR other	ooc-5	7.18673	4.6024	39.3025	34.0769	2.64295	0.00314775
WBGene00019884	CSR other	R05D3.12	23.9558	11.506	121.547	98.6809	2.6423	3.17185e-07
WBGene00010620	CSR other	K07A12.1	7.18673	4.6024	29.8408	43.306	2.63922	0.00327098
WBGene00016970	CSR other	C56E6.2	14.3735	25.3132	119.363	128.498	2.63626	5.2288e-09
WBGene00015283	CSR other	C01B10.9	9.58231	20.7108	96.0729	90.8716	2.61701	1.75715e-06
WBGene00004319	CSR other	rbr-2	38.3292	34.518	215.436	230.729	2.61592	3.56994e-14
WBGene00003084	CSR other	lst-2	7.18673	9.2048	53.1312	47.5656	2.6158	0.000369163
WBGene00000419	CSR other	ced-5	62.285	48.3252	342.805	331.539	2.61082	6.54713e-21
WBGene00011480	CSR other	enpl-1	31.1425	48.3252	229.265	257.706	2.61067	2.89361e-15
WBGene00194707	CSR other	C53A5.17	16.769	0	42.9417	57.5047	2.60602	0.000778014
WBGene00015680	CSR other	egal-1	11.9779	18.4096	96.8007	88.7418	2.60516	1.74146e-06
WBGene00001020	CSR other	dnj-2	2.39558	6.9036	35.6634	21.298	2.6027	0.01251
WBGene00019217	CSR other	athp-2	43.1204	36.8192	260.561	224.339	2.60228	5.2291e-15
WBGene00003918	CSR other	par-3	79.0541	59.8312	450.523	389.044	2.59857	5.82043e-24
WBGene00002295	CSR other	let-19	69.4718	94.3492	502.927	489.855	2.59597	2.35785e-29
WBGene00017137	CSR other	pink-1	9.58231	23.012	88.7946	109.33	2.59488	1.97782e-06
WBGene00017066	CSR other	maco-1	16.769	20.7108	95.345	131.338	2.59455	1.9392e-07
WBGene00013307	CSR other	melo-1	33.5381	34.518	213.253	196.652	2.59001	6.04126e-14
WBGene00008266	CSR other	rike-1	64.6806	27.6144	249.644	300.302	2.58309	5.08587e-14
WBGene00014087	CSR other	ZK809.5	28.7469	20.7108	136.103	159.025	2.5812	3.45229e-10
WBGene00017195	CSR other	glo-4	14.3735	11.506	82.2442	71.7034	2.57491	1.87042e-05
WBGene00016844	CSR other	sucg-1	7.18673	2.3012	24.746	31.2371	2.57298	0.0157535
WBGene00015866	CSR other	C16E9.2	2.39558	4.6024	21.8347	19.8782	2.56838	0.047122
WBGene00000426	CSR other	ced-12	23.9558	9.2048	102.623	91.5815	2.56029	8.78798e-07
WBGene00007547	CSR other	nhr-154	2.39558	6.9036	24.746	30.5272	2.55985	0.00961324
WBGene00010697	CSR other	uda-1	28.7469	27.6144	165.216	166.835	2.55911	6.30914e-11
WBGene00020251	CSR other	camt-1	31.1425	18.4096	144.109	145.537	2.55353	2.73749e-10
WBGene00004510	CSR other	rrf-3	67.0762	73.6384	408.31	418.151	2.55317	8.70676e-25
WBGene00001562	CSR other	lin-66	16.769	59.8312	225.626	226.469	2.55021	1.73473e-11
WBGene00019079	CSR other	rpa-4	19.1646	23.012	134.648	112.17	2.54647	1.55547e-08
WBGene00017547	CSR other	alfa-1	14.3735	25.3132	123.73	107.91	2.53852	6.57032e-08
WBGene00009726	CSR other	tbc-13	7.18673	0	22.5626	18.4583	2.5376	0.0290726
WBGene00007428	CSR other	wdr-20	16.769	13.8072	89.5224	86.612	2.52846	1.84376e-06
WBGene00011237	CSR other	gkow-1	11.9779	4.6024	47.3086	47.5656	2.52731	0.00069007
WBGene00010687	CSR other	K08F9.4	9.58231	11.506	69.1433	52.5351	2.52605	0.000187712
WBGene00009731	CSR other	exo-1	14.3735	23.012	113.541	102.231	2.52388	1.38976e-06
WBGene00006390	CSR other	taf-8	2.39558	6.9036	24.746	29.1073	2.52235	0.0120269
WBGene00000585	CSR other	cogc-2	26.3514	18.4096	123.002	132.048	2.51471	1.49345e-08
WBGene00010875	CSR other	M05D6.2	9.58231	2.3012	42.9417	24.1378	2.51054	0.00585669
WBGene00020412	CSR other	T10E9.2	14.3735	23.012	112.813	100.811	2.50942	1.49574e-06
WBGene00011636	CSR other	cec-3	2.39558	18.4096	52.4034	67.4438	2.50912	0.000237239
WBGene00009661	CSR other	patr-1	43.1204	50.6264	275.846	258.416	2.5088	1.64986e-16
WBGene00016261	CSR other	C30F12.2	11.9779	4.6024	43.6695	49.6954	2.50425	0.000906859
WBGene00006916	CSR other	vha-7	26.3514	13.8072	106.99	118.559	2.49686	2.73863e-07
WBGene00016409	CSR other	sumv-1	11.9779	18.4096	85.1555	86.612	2.4938	2.03931e-06
WBGene00001194	CSR other	egl-27	95.8231	43.7228	395.209	383.365	2.4875	1.56863e-19
WBGene00007332	CSR other	C05C10.5	9.58231	4.6024	32.7521	46.1457	2.48325	0.00792069
WBGene00007008	CSR other	rfp-1	33.5381	29.9156	170.311	182.453	2.47634	3.12504e-11
WBGene00001040	CSR other	dnj-22	11.9779	6.9036	62.5929	41.8861	2.47352	0.00113073
WBGene00000413	CSR other	cdt-1	21.5602	32.2168	149.932	149.086	2.47069	1.87523e-09
WBGene00017373	CSR other	F10G7.10	57.4939	73.6384	395.937	331.539	2.46909	9.06213e-20
WBGene00009025	CSR other	phf-34	2.39558	6.9036	29.8408	22.008	2.46702	0.0167747
WBGene00017274	CSR other	F08F8.9	26.3514	16.1084	121.547	112.17	2.46611	6.16319e-08
WBGene00022862	CSR other	ZK1236.1	9.58231	29.9156	131.736	88.0319	2.46541	4.11624e-06
WBGene00001743	CSR other	grp-1	14.3735	16.1084	86.6111	81.6425	2.46315	4.40368e-06
WBGene00019429	CSR other	uad-2	14.3735	13.8072	74.2381	80.9325	2.46168	1.91869e-05
WBGene00004744	CSR other	scp-1	19.1646	27.6144	137.559	120.689	2.46038	1.11735e-08
WBGene00017158	CSR other	hpo-10	14.3735	4.6024	48.7643	54.6649	2.45872	0.000546705
WBGene00012943	CSR other	bed-2	7.18673	16.1084	70.599	57.5047	2.44964	6.95379e-05
WBGene00001582	CSR other	gfi-2	52.7027	52.9276	296.225	276.164	2.43782	1.25147e-17
WBGene00017316	CSR other	F09G2.8	11.9779	11.506	74.2381	51.1153	2.4162	0.000296836
WBGene00004350	CSR other	rgs-7	31.1425	23.012	154.299	133.468	2.413	1.69735e-09
WBGene00010308	CSR other	F59B2.3	11.9779	2.3012	34.9356	39.7563	2.40347	0.00369174
WBGene00018710	CSR other	F52G3.1	33.5381	25.3132	152.843	156.895	2.39902	2.7284e-09
WBGene00004373	CSR other	rme-1	55.0983	66.7348	345.717	294.623	2.39165	3.78393e-18
WBGene00015477	CSR other	attf-4	2.39558	9.2048	24.746	36.2067	2.38029	0.0093366
WBGene00004371	CSR other	rig-4	107.801	105.855	581.532	529.611	2.37876	8.69362e-29
WBGene00022880	CSR other	tbc-2	31.1425	34.518	160.849	179.613	2.37342	2.96734e-10
WBGene00007918	CSR other	sphk-1	9.58231	9.2048	59.6816	37.6265	2.37255	0.00120589
WBGene00003172	CSR other	mec-8	11.9779	4.6024	28.3852	56.7948	2.37191	0.00337105
WBGene00010199	CSR other	bet-2	35.9337	27.6144	151.388	176.774	2.37178	1.56209e-10
WBGene00001653	CSR other	gon-4	16.769	36.8192	129.553	149.086	2.37039	2.04148e-08
WBGene00009127	CSR other	clsp-1	26.3514	36.8192	157.21	169.674	2.36794	1.12287e-09
WBGene00007059	CSR other	vps-52	2.39558	6.9036	22.5626	25.5576	2.36011	0.0226936
WBGene00000101	CSR other	aka-1	14.3735	69.036	218.347	210.141	2.35732	0.00617265
WBGene00012718	CSR other	dhhc-8	11.9779	0	24.746	35.4967	2.35222	0.0207872
WBGene00018721	CSR other	polh-1	9.58231	6.9036	41.486	41.8861	2.34204	0.00318145
WBGene00011411	CSR other	sel-13	0	9.2048	19.6513	27.6874	2.33961	0.0254912
WBGene00012353	CSR other	sac-2	21.5602	43.7228	177.589	154.056	2.33738	1.6647e-09
WBGene00011387	ERGO other	T02G6.4	2.39558	0	23.2904	20.5881	4.2224	0.0271006
WBGene00219750	unk 22G	Y38C1AA.19	0	0	145.565	155.476	8.44518	1.26999e-07
WBGene00013495	unk 22G	clec-236	0	0	116.452	135.597	8.18898	5.07957e-07
WBGene00004145	unk 22G	pqn-62	0	0	124.458	117.849	8.13192	3.6527e-07
WBGene00000841	unk 22G	cul-6	0	0	132.464	86.612	7.98605	6.80555e-07
WBGene00044014	unk 22G	F15H10.10	0	0	102.623	100.101	7.87463	9.50576e-07
WBGene00016785	unk 22G	C49G7.7	0	0	104.807	76.6729	7.71459	1.97951e-06
WBGene00015284	unk 22G	cest-5.2	0	0	107.718	72.4133	7.70379	2.261e-06
WBGene00019176	unk 22G	H10D12.2	0	0	74.9659	101.521	7.67515	2.00742e-06
WBGene00018102	unk 22G	math-28	0	0	93.8894	80.2226	7.65493	2.14079e-06
WBGene00306004	unk 22G	Y39A1A.31	0	0	88.0668	79.5127	7.59995	5.07958e-06
WBGene00023483	unk 22G	Y75B8A.39	0	0	84.4277	78.0928	7.55565	2.94503e-06
WBGene00015930	unk 22G	cest-4	0	0	77.8772	83.0623	7.54177	3.23621e-06
WBGene00019493	unk 22G	catp-5	0	0	72.7825	83.7723	7.50204	3.6917e-06
WBGene00007654	unk 22G	C17H1.1	0	2.3012	213.253	212.27	7.50196	2.31919e-06
WBGene00235307	unk 22G	B0507.17	0	0	74.9659	76.6729	7.45583	4.37794e-06
WBGene00045457	unk 22G	F33H12.7	0	0	80.7885	68.8636	7.43653	4.79629e-06
WBGene00008403	unk 22G	csa-1	0	0	74.9659	73.1232	7.4216	6.54723e-06
WBGene00016666	unk 22G	C45E5.3	0	0	72.0546	65.314	7.31308	8.10157e-06
WBGene00018354	unk 22G	F42G2.5	0	0	64.0486	73.1232	7.31136	7.05045e-06
WBGene00017443	unk 22G	F13H8.11	0	0	65.5042	68.8636	7.28142	8.52074e-06
WBGene00007368	unk 22G	C06B8.2	0	0	73.5103	60.3444	7.27549	7.90128e-06
WBGene00007685	unk 22G	C18E9.5	0	0	66.232	67.4438	7.27393	7.31158e-06
WBGene00010540	unk 22G	K03H1.5	2.39558	0	174.678	184.583	7.25755	5.47544e-06
WBGene00007181	unk 22G	B0462.1	0	0	58.9538	68.8636	7.2095	1.01328e-05
WBGene00045188	unk 22G	B0284.5	0	2.3012	152.843	185.293	7.17063	7.92105e-06
WBGene00007695	unk 22G	cest-9.2	0	0	68.4155	54.6649	7.15445	1.42624e-05
WBGene00011090	unk 22G	R07B7.6	0	0	63.3207	57.5047	7.12791	1.29528e-05
WBGene00004860	unk 22G	sma-6	0	0	51.6756	66.7338	7.09933	1.58955e-05
WBGene00016265	unk 22G	trhr-1	0	0	61.8651	53.2451	7.05796	1.93512e-05
WBGene00022476	unk 22G	fbxa-75	0	2.3012	148.476	160.445	7.04012	1.1242e-05
WBGene00016330	unk 22G	C32E12.4	0	0	51.6756	58.2146	6.99131	5.32386e-05
WBGene00004393	unk 22G	rnt-1	0	0	52.4034	55.3749	6.96331	2.45412e-05
WBGene00019215	unk 22G	H20E11.3	0	0	61.8651	44.0159	6.93711	2.8766e-05
WBGene00016281	unk 22G	pals-32	0	0	50.9477	54.6649	6.93405	2.66211e-05
WBGene00008485	unk 22G	ugt-43	0	0	61.8651	41.8861	6.90777	3.42495e-05
WBGene00019117	unk 22G	nhr-144	0	0	38.5747	63.1842	6.88084	4.55009e-05
WBGene00019214	unk 22G	H20E11.2	0	0	44.3973	54.6649	6.84188	3.90539e-05
WBGene00202499	unk 22G	B0507.15	0	0	62.5929	36.2067	6.83714	5.24862e-05
WBGene00015225	unk 22G	B0507.8	0	0	51.6756	46.8557	6.83363	3.52969e-05
WBGene00044723	unk 22G	K11H12.11	0	0	56.0425	41.8861	6.8245	3.97663e-05
WBGene00011361	unk 22G	lyst-1	0	4.6024	278.757	250.607	6.81736	9.09719e-10
WBGene00008723	unk 22G	F12F6.8	0	0	46.5808	49.6954	6.80047	8.82643e-05
WBGene00009077	unk 22G	F23B2.10	0	0	47.3086	46.8557	6.76839	5.17279e-05
WBGene00016755	unk 22G	C49A9.1	0	0	50.2199	41.1762	6.72507	5.90365e-05
WBGene00012582	unk 22G	clec-8	0	0	49.4921	41.1762	6.71353	5.62723e-05
WBGene00008748	unk 22G	yap-1	0	0	53.859	36.2067	6.70355	5.69517e-05
WBGene00013904	unk 22G	ugt-6	0	0	50.9477	38.3365	6.69122	6.58967e-05
WBGene00007833	unk 22G	oac-6	0	0	42.2138	45.4358	6.6651	6.65701e-05
WBGene00006610	unk 22G	tre-4	0	0	40.7582	46.8557	6.66459	7.27639e-05
WBGene00008731	unk 22G	F13B12.3	0	0	38.5747	48.9855	6.66396	5.85635e-05
WBGene00007424	unk 22G	C08B6.3	0	0	50.2199	36.9166	6.65602	6.92342e-05
WBGene00001366	unk 22G	exc-5	0	0	41.486	45.4358	6.65308	7.47377e-05
WBGene00021167	unk 22G	cyp-32B1	0	0	37.8469	48.9855	6.65185	7.26865e-05
WBGene00006372	unk 22G	syx-2	0	0	36.3912	49.6954	6.63944	8.23694e-05
WBGene00005008	unk 22G	spr-3	0	0	28.3852	56.7948	6.62452	0.000101236
WBGene00016138	unk 22G	flh-2	0	0	46.5808	38.3365	6.61899	8.18402e-05
WBGene00045393	unk 22G	F26D11.13	0	0	46.5808	37.6265	6.60682	7.75713e-05
WBGene00015859	unk 22G	C16D9.4	0	0	45.853	38.3365	6.60656	7.65253e-05
WBGene00015087	unk 22G	B0252.1	0	2.3012	106.99	119.979	6.59549	4.68615e-05
WBGene00044787	unk 22G	pals-36	0	2.3012	123.002	101.521	6.5794	5.04835e-05
WBGene00011364	unk 22G	cest-1.2	0	2.3012	109.174	113.59	6.5684	5.28293e-05
WBGene00011189	unk 22G	R10D12.8	0	0	42.2138	39.7563	6.56823	8.92525e-05
WBGene00002270	unk 22G	lec-7	0	0	38.5747	42.5961	6.55432	0.000110054
WBGene00008850	unk 22G	F15B9.6	0	0	47.3086	33.3669	6.54484	0.000102658
WBGene00013562	unk 22G	Y75B8A.32	2.39558	0	112.085	106.49	6.54042	5.71487e-05
WBGene00001570	unk 22G	gei-13	0	0	42.9417	36.9166	6.53035	8.35783e-05
WBGene00008352	unk 22G	fbxa-6	0	0	46.5808	32.657	6.5189	0.00011559
WBGene00003635	unk 22G	nhr-45	0	0	33.4799	45.4358	6.51411	9.5393e-05
WBGene00020949	unk 22G	W02F12.4	0	0	34.2078	44.0159	6.50125	0.00010958
WBGene00007506	unk 22G	fbxc-58	0	0	53.1312	24.8477	6.49561	0.00019138
WBGene00219573	unk 22G	anr-30	0	0	41.486	36.2067	6.49077	0.0001075
WBGene00016769	unk 22G	C49C8.5	0	0	36.3912	39.7563	6.46218	0.000117003
WBGene00194902	unk 22G	Y39H10B.3	0	0	37.8469	37.6265	6.44919	0.000123435
WBGene00009168	unk 22G	F26F2.3	0	0	49.4921	22.7179	6.38422	0.000162568
WBGene00016555	unk 22G	math-20	0	0	46.5808	24.1378	6.35446	0.000210659
WBGene00001207	unk 22G	egl-43	0	0	34.9356	35.4967	6.34949	0.000162031
WBGene00022333	unk 22G	fbxa-27	0	0	42.2138	26.2676	6.30837	0.000266478
WBGene00002207	unk 22G	sid-3	0	0	41.486	26.9775	6.30781	0.00019052
WBGene00005241	unk 22G	srh-16	0	0	32.7521	35.4967	6.3041	0.000540921
WBGene00007904	unk 22G	C33G3.4	2.39558	0	88.0668	96.5511	6.29703	0.000116509
WBGene00138721	unk 22G	pals-37	0	2.3012	98.2563	85.1921	6.28795	0.000115271
WBGene00045252	unk 22G	Y62H9A.15	0	0	37.8469	29.1073	6.27597	0.000221025
WBGene00303363	unk 22G	R03H10.12	0	0	34.2078	31.947	6.25895	0.000216434
WBGene00022615	unk 22G	ZC449.5	0	0	29.8408	36.2067	6.25703	0.000248283
WBGene00010341	unk 22G	glo-3	0	0	33.4799	31.947	6.24303	0.000224978
WBGene00017361	unk 22G	F10E9.12	0	0	39.3025	25.5576	6.22979	0.000236094
WBGene00005649	unk 22G	srp-8	0	0	35.6634	29.1073	6.22828	0.00028913
WBGene00008123	unk 22G	ent-4	0	0	34.2078	30.5272	6.22757	0.000245426
WBGene00011844	unk 22G	T19C9.8	0	0	32.7521	31.947	6.22693	0.000246214
WBGene00045338	unk 22G	M01B2.13	0	0	30.5686	34.0769	6.22599	0.00022939
WBGene00010795	unk 22G	M01A8.1	0	0	30.5686	34.0769	6.22596	0.000251958
WBGene00019304	unk 22G	K02D10.4	0	0	35.6634	28.3974	6.21223	0.000239
WBGene00014079	unk 22G	ZK792.7	0	0	33.4799	29.8172	6.19519	0.000295391
WBGene00195165	unk 22G	F57G4.11	0	0	29.113	34.0769	6.19327	0.000227931
WBGene00003618	unk 22G	nhr-19	0	0	29.113	34.0769	6.19318	0.00028568
WBGene00045141	unk 22G	Y53F4B.47	0	0	38.5747	24.1378	6.1814	0.000386949
WBGene00003577	unk 22G	ndg-4	0	0	34.9356	27.6874	6.17955	0.000308422
WBGene00016892	unk 22G	pgph-3	0	0	32.7521	29.8172	6.17853	0.000304899
WBGene00010291	unk 22G	F58H10.1	0	0	27.6573	34.0769	6.15956	0.000421344
WBGene00004402	unk 22G	rom-3	0	0	26.9295	34.7868	6.15927	0.000338835
WBGene00018869	unk 22G	rfip-1	0	2.3012	92.4337	74.5431	6.15223	0.000183759
WBGene00020075	unk 22G	math-35	0	0	37.1191	24.1378	6.14733	0.000306322
WBGene00015226	unk 22G	B0507.9	0	0	33.4799	27.6874	6.14565	0.000310707
WBGene00013875	unk 22G	cest-2.1	0	0	32.7521	28.3974	6.14533	0.000330544
WBGene00015602	unk 22G	fbxa-158	0	0	32.0243	28.3974	6.12806	0.000304815
WBGene00023484	unk 22G	Y54G2A.37	2.39558	0	92.4337	70.9934	6.12049	0.000244877
WBGene00000005	unk 22G	aat-4	0	0	39.3025	19.8782	6.09741	0.000441432
WBGene00020307	unk 22G	T07D3.4	0	0	30.5686	28.3974	6.09299	0.000379197
WBGene00044013	unk 22G	F15H10.9	0	0	27.6573	31.2371	6.09156	0.000391761
WBGene00014317	unk 22G	F08H9.11	0	0	31.2965	26.9775	6.07587	0.00047083
WBGene00196832	unk 22G	F08H9.13	0	0	31.2965	26.9775	6.07587	0.00047083
WBGene00014511	unk 22G	T08G5.11	0	0	30.5686	27.6874	6.07549	0.00046519
WBGene00198945	unk 22G	T08G5.18	0	0	30.5686	27.6874	6.07549	0.00046519
WBGene00022158	unk 22G	Y71G12B.23	0	0	25.4739	32.657	6.07273	0.00097692
WBGene00044699	unk 22G	nhr-286	0	0	28.3852	29.1073	6.05665	0.000374476
WBGene00003558	unk 22G	nca-2	0	2.3012	82.972	73.1232	6.05554	0.000337157
WBGene00045475	unk 22G	T07A5.7	2.39558	0	78.6051	76.6729	6.04713	0.000235679
WBGene00021320	unk 22G	Y34B4A.4	0	0	23.2904	33.3669	6.03618	0.00040449
WBGene00008105	unk 22G	C45B11.2	0	0	34.9356	21.298	6.02383	0.000467703
WBGene00044707	unk 22G	pals-15	0	0	29.113	26.9775	6.02085	0.000452727
WBGene00003696	unk 22G	nhr-106	0	0	26.9295	29.1073	6.01974	0.000466955
WBGene00018351	unk 22G	F42G2.2	0	0	24.0182	31.947	6.01823	0.000486767
WBGene00017503	unk 22G	nhr-177	0	0	30.5686	24.8477	6.00322	0.000548732
WBGene00017108	unk 22G	cyp-43A1	0	0	34.2078	20.5881	5.9867	0.000749023
WBGene00019426	unk 22G	cutl-16	0	0	31.2965	22.7179	5.96602	0.000547009
WBGene00004859	unk 22G	sma-5	0	2.3012	66.232	80.2226	5.96367	0.000302197
WBGene00004058	unk 22G	pmp-1	0	0	24.0182	29.8172	5.96223	0.000478172
WBGene00009798	unk 22G	F46G10.4	0	0	24.0182	29.8172	5.96216	0.000552616
WBGene00022547	unk 22G	ZC196.3	2.39558	0	79.3329	66.7338	5.95862	0.000316677
WBGene00017466	unk 22G	F14F9.3	0	0	29.8408	23.4278	5.94633	0.00141512
WBGene00012131	unk 22G	T28F3.5	0	0	28.3852	24.8477	5.94533	0.000614223
WBGene00005655	unk 22G	srr-4	0	0	27.6573	25.5576	5.94499	0.00113581
WBGene00007775	unk 22G	acd-3	0	0	25.4739	27.6874	5.94377	0.000511628
WBGene00007744	unk 22G	C26D10.3	0	0	24.746	28.3974	5.94327	0.000965396
WBGene00020735	unk 22G	T23F2.2	2.39558	2.3012	140.47	146.956	5.93599	2.25945e-07
WBGene00019200	unk 22G	H14E04.3	0	2.3012	60.4094	82.3524	5.92711	0.000482879
WBGene00017702	unk 22G	malt-1	0	0	29.8408	22.7179	5.92671	0.0006498
WBGene00008591	unk 22G	F08H9.3	0	0	28.3852	24.1378	5.92595	0.000762079
WBGene00015822	unk 22G	C16B8.2	0	0	24.746	27.6874	5.92389	0.000699077
WBGene00003715	unk 22G	nhr-125	0	0	24.0182	28.3974	5.92346	0.000754939
WBGene00008336	unk 22G	C55A6.7	0	0	21.8347	30.5272	5.92222	0.000754669
WBGene00021262	unk 22G	fbxa-74	0	0	32.0243	19.8782	5.90834	0.000757249
WBGene00019379	unk 22G	K04A8.10	0	0	30.5686	21.298	5.90754	0.000798852
WBGene00020919	unk 22G	set-19	2.39558	0	66.232	74.5431	5.90588	0.000354625
WBGene00017530	unk 22G	mfsd-12	0	0	26.2017	25.5576	5.90501	0.000809584
WBGene00018385	unk 22G	F43C11.8	0	0	32.7521	18.4583	5.8889	0.00085585
WBGene00008880	unk 22G	F16B12.4	0	0	29.8408	21.298	5.88725	0.000997749
WBGene00006627	unk 22G	tsp-1	0	0	33.4799	17.0384	5.86923	0.00101421
WBGene00009023	unk 22G	F21G4.1	0	0	30.5686	19.8782	5.86732	0.000793472
WBGene00017001	unk 22G	D1007.3	0	0	27.6573	22.7179	5.86563	0.000800514
WBGene00006477	unk 22G	chup-1	0	0	26.9295	23.4278	5.86525	0.000962451
WBGene00005082	unk 22G	srd-4	0	0	26.2017	24.1378	5.86488	0.00243741
WBGene00013906	unk 22G	ugt-5	2.39558	0	74.2381	62.4742	5.86312	0.000416549
WBGene00007677	unk 22G	C18D4.8	2.39558	0	71.3268	65.314	5.86252	0.000398804
WBGene00010340	unk 22G	slcf-1	0	2.3012	65.5042	70.2835	5.8544	0.000417048
WBGene00000985	unk 22G	dhs-22	0	0	32.0243	17.7484	5.84764	0.000814443
WBGene00010752	unk 22G	K10G4.3	0	0	26.9295	22.7179	5.84465	0.000768565
WBGene00017449	unk 22G	otpl-3	0	0	22.5626	26.9775	5.84214	0.000770445
WBGene00014220	unk 22G	ZK1098.3	0	0	21.8347	27.6874	5.84178	0.00069976
WBGene00019115	unk 22G	nhr-195	0	0	18.1956	31.2371	5.83935	0.00110915
WBGene00009991	unk 22G	F53F4.8	2.39558	0	67.6877	66.7338	5.83898	0.000443203
WBGene00010753	unk 22G	K10G4.4	2.39558	0	62.5929	70.9934	5.83029	0.000429351
WBGene00003185	unk 22G	mek-1	0	0	32.0243	17.0384	5.827	0.00101263
WBGene00043156	unk 22G	C27F2.9	0	0	20.3791	28.3974	5.81999	0.00083598
WBGene00014308	unk 22G	F07H5.4	0	2.3012	71.3268	60.3444	5.80999	0.000627457
WBGene00044698	unk 22G	K09F5.6	0	0	27.6573	20.5881	5.80302	0.000767513
WBGene00015167	unk 22G	B0403.3	0	2.3012	59.6816	70.2835	5.79133	0.000481191
WBGene00003733	unk 22G	nhx-5	0	0	31.2965	16.3285	5.78399	0.00104459
WBGene00004096	unk 22G	pqm-1	0	0	23.2904	24.1378	5.77906	0.000724577
WBGene00007661	unk 22G	pals-7	0	0	22.5626	24.8477	5.77866	0.000722691
WBGene00012680	unk 22G	Y39B6A.21	0	0	20.3791	26.9775	5.77741	0.000772721
WBGene00006429	unk 22G	arrd-3	0	0	18.9234	28.3974	5.77637	0.000982275
WBGene00017437	unk 22G	nmgp-1	0	2.3012	60.4094	68.1537	5.77563	0.000519739
WBGene00018398	unk 22G	sptl-2	0	2.3012	58.9538	68.8636	5.76727	0.000485881
WBGene00022545	unk 22G	ZC196.1	7.18673	2.3012	267.112	243.507	5.76442	2.81667e-13
WBGene00007097	unk 22G	B0024.4	0	2.3012	71.3268	56.0848	5.76199	0.000519481
WBGene00003688	unk 22G	nhr-98	0	0	27.6573	19.1682	5.76001	0.00120275
WBGene00010553	unk 22G	K04C1.3	0	0	22.5626	24.1378	5.75679	0.000914773
WBGene00011755	unk 22G	T13H5.1	0	0	22.5626	24.1378	5.75678	0.00101036
WBGene00009678	unk 22G	magu-4	0	0	21.8347	24.8477	5.75639	0.000837612
WBGene00015741	unk 22G	C13F10.1	0	0	16.74	29.8172	5.75294	0.00140322
WBGene00019006	unk 22G	spg-20	0	0	21.8347	24.1378	5.73413	0.00150833
WBGene00010684	unk 22G	K08F9.1	0	0	21.8347	24.1378	5.73412	0.00154827
WBGene00007962	unk 22G	C35D6.5	0	0	21.1069	24.8477	5.73376	0.000966412
WBGene00020227	unk 22G	T05A8.1	2.39558	4.6024	216.164	157.605	5.72986	5.90976e-10
WBGene00011097	unk 22G	nhr-206	0	0	25.4739	19.8782	5.714	0.00121601
WBGene00020851	unk 22G	nhr-227	0	0	22.5626	22.7179	5.71213	0.00129711
WBGene00001091	unk 22G	drh-2	0	0	21.8347	23.4278	5.71167	0.00115625
WBGene00270321	unk 22G	Y41C4A.32	0	0	18.9234	26.2676	5.70957	0.00236825
WBGene00044085	unk 22G	Y105C5B.30	0	0	14.5565	30.5272	5.70664	0.00179787
WBGene00010334	unk 22G	del-5	0	2.3012	68.4155	53.955	5.7037	0.000592281
WBGene00022893	unk 22G	ZK1290.13	0	0	23.2904	21.298	5.68973	0.00110915
WBGene00017653	unk 22G	F21C10.3	0	0	18.1956	26.2676	5.68624	0.00200638
WBGene00021629	unk 22G	scpl-3	0	2.3012	64.0486	56.7948	5.68596	0.00069028
WBGene00002299	unk 22G	let-23	7.18673	0	195.785	166.835	5.68509	7.44102e-10
WBGene00004033	unk 22G	pkc-2	0	0	16.0121	28.3974	5.68503	0.00126172
WBGene00007946	unk 22G	ugt-33	0	0	28.3852	15.6186	5.66987	0.00131117
WBGene00012850	unk 22G	Y44A6C.1	0	0	24.746	19.1682	5.66746	0.00123649
WBGene00003626	unk 22G	nhr-32	0	0	24.0182	19.8782	5.66707	0.00160689
WBGene00044920	unk 22G	F20G2.7	0	0	20.3791	23.4278	5.66463	0.00132244
WBGene00007460	unk 22G	C08F11.13	4.79116	0	110.629	125.658	5.65237	1.09251e-06
WBGene00003707	unk 22G	nhr-117	0	0	24.0182	19.1682	5.64348	0.00163187
WBGene00020774	unk 22G	rcd-1	0	2.3012	65.5042	51.1153	5.63436	0.00075364
WBGene00004149	unk 22G	trpl-5	11.9779	27.6144	1009.49	963.381	5.62819	3.59204e-49
WBGene00008970	unk 22G	F20C5.5	0	0	25.4739	17.0384	5.62055	0.00177768
WBGene00194645	unk 22G	Y105C5A.1269	0	0	24.746	17.7484	5.62007	0.00192483
WBGene00012058	unk 22G	T26F2.2	0	0	23.2904	19.1682	5.61893	0.00139075
WBGene00008228	unk 22G	C50B8.6	0	0	16.74	25.5576	5.61455	0.00145387
WBGene00020981	unk 22G	W03D2.6	2.39558	0	54.5869	59.6345	5.60429	0.000764394
WBGene00010904	unk 22G	ugt-62	2.39558	0	61.1373	52.5351	5.59684	0.000824164
WBGene00019102	unk 22G	F59C12.3	0	0	18.9234	22.7179	5.59153	0.00172825
WBGene00022338	unk 22G	Y82E9BR.5	0	2.3012	57.4982	55.3749	5.58766	0.000882166
WBGene00008873	unk 22G	F15H10.6	2.39558	2.3012	117.908	107.2	5.58322	1.31131e-06
WBGene00271715	unk 22G	B0244.17	0	0	21.1069	19.8782	5.5682	0.00145518
WBGene00022460	unk 22G	use-1	0	0	16.74	24.1378	5.56517	0.00170992
WBGene00016314	unk 22G	ttc-39B	0	0	13.8287	26.9775	5.56324	0.00157255
WBGene00045416	unk 22G	Y37H2A.14	0	0	22.5626	17.7484	5.54393	0.00160102
WBGene00014796	unk 22G	K03D7.3	0	0	21.8347	18.4583	5.54347	0.00180173
WBGene00010701	unk 22G	ent-2	0	0	21.8347	18.4583	5.54337	0.00142593
WBGene00022330	unk 22G	fbxa-80	2.39558	0	63.3207	46.1457	5.54216	0.000989535
WBGene00001466	unk 22G	gpla-1	0	0	19.6513	20.5881	5.54189	0.00322339
WBGene00008698	unk 22G	F11D11.3	0	0	18.9234	21.298	5.54141	0.00176789
WBGene00008666	unk 22G	F10G8.8	0	2.3012	57.4982	51.8252	5.54136	0.000925193
WBGene00007170	unk 22G	B0393.5	0	0	16.0121	24.1378	5.53937	0.00174118
WBGene00010821	unk 22G	M01G12.7	7.18673	0	160.121	165.415	5.52982	2.05553e-09
WBGene00012726	unk 22G	Y39G8B.5	0	2.3012	50.9477	56.7948	5.52072	0.000938491
WBGene00016874	unk 22G	C52B11.5	0	0	22.5626	17.0384	5.51809	0.00147612
WBGene00012794	unk 22G	Y43E12A.2	0	0	18.9234	20.5881	5.51567	0.00169421
WBGene00015537	unk 22G	C06E4.8	0	0	17.4678	22.008	5.51457	0.00209787
WBGene00004369	unk 22G	rig-1	0	0	14.5565	24.8477	5.51256	0.00181609
WBGene00016934	unk 22G	mboa-3	0	0	14.5565	24.8477	5.51255	0.00183497
WBGene00015739	unk 22G	ugt-7	0	0	19.6513	19.1682	5.48996	0.00196284
WBGene00012363	unk 22G	W09D10.5	0	0	13.8287	24.8477	5.48546	0.00270028
WBGene00011167	unk 22G	chil-23	0	0	13.8287	24.8477	5.48543	0.00282775
WBGene00044363	unk 22G	F22E5.21	2.39558	0	56.7703	47.5656	5.47265	0.00192496
WBGene00003625	unk 22G	nhr-31	2.39558	0	52.4034	51.8252	5.472	0.00106318
WBGene00195177	unk 22G	Y43F8B.25	0	0	21.1069	17.0384	5.46438	0.00232933
WBGene00016282	unk 22G	C31B8.7	0	0	20.3791	17.7484	5.46386	0.00273882
WBGene00010644	unk 22G	K07G5.5	0	0	19.6513	18.4583	5.46329	0.0026627
WBGene00019182	unk 22G	H10E21.1	0	0	18.9234	19.1682	5.46273	0.00194906
WBGene00004194	unk 22G	prx-5	0	0	18.1956	19.8782	5.46223	0.00176428
WBGene00007562	unk 22G	C14A4.12	0	0	17.4678	20.5881	5.46159	0.00268538
WBGene00011832	unk 22G	bgal-1	0	0	17.4678	20.5881	5.46159	0.00270869
WBGene00014813	unk 22G	M176.9	0	0	24.0182	13.4888	5.43931	0.00218727
WBGene00013439	unk 22G	Y66D12A.13	0	0	21.8347	15.6186	5.43782	0.00275663
WBGene00011821	unk 22G	cdf-2	0	0	21.1069	16.3285	5.4372	0.00245386
WBGene00016957	unk 22G	atic-1	0	0	20.3791	17.0384	5.43662	0.00231171
WBGene00008597	unk 22G	clec-55	0	0	18.1956	19.1682	5.43496	0.00259424
WBGene00000458	unk 22G	ceh-37	0	0	15.2843	22.008	5.43279	0.00223507
WBGene00012399	unk 22G	Y6E2A.5	0	2.3012	43.6695	57.5047	5.43033	0.00134023
WBGene00012910	unk 22G	Y46G5A.20	2.39558	0	48.7643	51.8252	5.42097	0.00112943
WBGene00077594	unk 22G	nhr-151	2.39558	0	60.4094	39.7563	5.41386	0.0014399
WBGene00050904	unk 22G	Y70C5A.3	0	0	21.1069	15.6186	5.40946	0.00247144
WBGene00021397	unk 22G	Y38C1AA.6	0	0	20.3791	16.3285	5.409	0.00322339
WBGene00009399	unk 22G	ddn-2	0	0	18.9234	17.7484	5.40787	0.00776138
WBGene00017529	unk 22G	F16G10.15	0	0	18.1956	18.4583	5.40722	0.00322905
WBGene00014135	unk 22G	ZK896.4	0	0	16.74	19.8782	5.40606	0.00288534
WBGene00003727	unk 22G	nhr-137	0	0	10.9174	25.5576	5.40111	0.00391113
WBGene00015220	unk 22G	B0507.3	2.39558	0	48.7643	50.4053	5.40017	0.00139382
WBGene00019048	unk 22G	F58E2.4	0	2.3012	44.3973	54.6649	5.39984	0.0015433
WBGene00009677	unk 22G	F44A6.5	0	2.3012	44.3973	53.955	5.3894	0.00145698
WBGene00013838	unk 22G	fbxa-31	0	0	24.0182	12.0689	5.38366	0.00303559
WBGene00013257	unk 22G	Y57A10A.14	0	0	20.3791	15.6186	5.38049	0.00209473
WBGene00021178	unk 22G	Y9C9A.8	0	0	14.5565	21.298	5.37619	0.00235444
WBGene00020850	unk 22G	nhr-226	0	0	10.9174	24.8477	5.37292	0.00340688
WBGene00008267	unk 22G	C53A5.9	0	2.3012	45.853	51.1153	5.36882	0.00152976
WBGene00022423	unk 22G	nhr-41	0	2.3012	45.1251	51.8252	5.36859	0.00149247
WBGene00011539	unk 22G	fbxa-135	2.39558	0	44.3973	52.5351	5.36753	0.00146935
WBGene00019660	unk 22G	K11H12.4	0	2.3012	35.6634	61.0544	5.36575	0.00158245
WBGene00020920	unk 22G	set-20	0	0	24.0182	11.359	5.35492	0.00330872
WBGene00022096	unk 22G	Y69A2AR.25	0	0	16.74	18.4583	5.34893	0.00271333
WBGene00001506	unk 22G	fut-2	2.39558	0	45.1251	50.4053	5.34639	0.0015623
WBGene00011926	unk 22G	sptf-2	0	0	11.6452	23.4278	5.34509	0.00246531
WBGene00004038	unk 22G	plc-3	2.39558	2.3012	90.2503	99.3908	5.33617	4.46304e-06
WBGene00001331	unk 22G	erd-2.1	0	0	24.0182	10.649	5.32544	0.00319556
WBGene00015632	unk 22G	C09D4.1	2.39558	0	42.9417	51.1153	5.32391	0.00179365
WBGene00001465	unk 22G	flr-1	0	0	21.8347	12.7788	5.32381	0.00392449
WBGene00022870	unk 22G	ZK1240.5	0	0	17.4678	17.0384	5.32004	0.00286537
WBGene00017858	unk 22G	F27C1.11	0	0	11.6452	22.7179	5.31486	0.00498738
WBGene00044712	unk 22G	F22G12.8	0	4.6024	85.8833	100.811	5.31482	5.85748e-06
WBGene00009226	unk 22G	cyp-37B1	0	4.6024	107.718	78.0928	5.30817	1.06472e-05
WBGene00019967	unk 22G	cyp-33C8	2.39558	0	49.4921	43.306	5.30406	0.00178078
WBGene00009582	unk 22G	slcr-46.3	2.39558	0	48.7643	44.0159	5.30384	0.00176875
WBGene00020556	unk 22G	pamn-1	0	0	21.1069	12.7788	5.2932	0.0042678
WBGene00019146	unk 22G	H02F09.3	0	0	18.1956	15.6186	5.29054	0.00302778
WBGene00015599	unk 22G	fbxa-164	0	0	17.4678	16.3285	5.28996	0.00316855
WBGene00010004	unk 22G	F53H2.1	4.79116	4.6024	177.589	189.552	5.28917	4.64234e-11
WBGene00011168	unk 22G	R09D1.12	0	0	16.0121	17.7484	5.2888	0.00279447
WBGene00007913	unk 22G	cyp-36A1	0	0	16.0121	17.7484	5.28875	0.00343322
WBGene00009957	unk 22G	F53B2.8	4.79116	0	94.6172	88.7418	5.28655	4.51015e-06
WBGene00019781	unk 22G	M60.6	0	0	11.6452	22.008	5.28471	0.00536366
WBGene00017329	unk 22G	ugt-39	2.39558	0	56.0425	34.7868	5.27257	0.0020709
WBGene00015650	unk 22G	pkg-2	0	2.3012	52.4034	38.3365	5.27214	0.00176655
WBGene00009824	unk 22G	gpdh-1	0	0	21.8347	11.359	5.26282	0.00322022
WBGene00006718	unk 22G	ubc-23	0	0	18.1956	14.9086	5.25982	0.00317119
WBGene00044927	unk 22G	F32B5.9	0	0	16.0121	17.0384	5.25801	0.00386258
WBGene00011210	unk 22G	R10E8.4	0	2.3012	45.1251	43.306	5.23554	0.00195574
WBGene00001208	unk 22G	egl-44	2.39558	2.3012	98.2563	78.0928	5.23076	6.66361e-06
WBGene00011198	unk 22G	R10E4.1	0	0	18.1956	14.1987	5.22841	0.00327676
WBGene00008370	unk 22G	D1054.1	0	0	16.0121	16.3285	5.22661	0.00484843
WBGene00010215	unk 22G	nhr-193	0	0	16.0121	16.3285	5.22661	0.0053547
WBGene00007154	unk 22G	dhc-3	0	0	13.8287	18.4583	5.22471	0.00392642
WBGene00006063	unk 22G	sto-1	0	0	13.1008	19.1682	5.22393	0.00500298
WBGene00018734	unk 22G	F53A10.2	0	2.3012	40.7582	46.8557	5.22249	0.00196412
WBGene00019270	unk 22G	H41C03.3	2.39558	0	42.9417	44.7259	5.22236	0.00205442
WBGene00007725	unk 22G	C25F9.5	0	4.6024	92.4337	80.9325	5.20735	8.18344e-06
WBGene00007691	unk 22G	cest-8	0	2.3012	46.5808	39.7563	5.20114	0.00269256
WBGene00020591	unk 22G	nhr-220	0	0	20.3791	11.359	5.19854	0.00487685
WBGene00008918	unk 22G	pigt-1	0	0	18.1956	13.4888	5.19646	0.00430227
WBGene00015479	unk 22G	wht-1	0	0	17.4678	14.1987	5.19588	0.00536811
WBGene00206375	unk 22G	T08B6.64	0	0	17.4678	14.1987	5.19587	0.00508225
WBGene00003689	unk 22G	nhr-99	0	0	17.4678	14.1987	5.19579	0.00408075
WBGene00012259	unk 22G	sulp-7	0	0	16.0121	15.6186	5.19452	0.00513988
WBGene00016862	unk 22G	cest-32	0	0	11.6452	19.8782	5.19047	0.00503674
WBGene00001594	unk 22G	glc-4	0	0	10.9174	20.5881	5.18985	0.00480544
WBGene00010657	unk 22G	K08D8.3	4.79116	4.6024	186.323	156.186	5.18862	1.18839e-10
WBGene00009899	unk 22G	efl-3	2.39558	4.6024	126.641	129.918	5.18746	3.07269e-08
WBGene00016757	unk 22G	C49A9.3	2.39558	0	48.7643	36.2067	5.17663	0.00228666
WBGene00195147	unk 22G	F14E5.8	0	0	19.6513	11.359	5.16532	0.0071649
WBGene00008988	unk 22G	F20G2.5	2.39558	0	42.9417	41.1762	5.16251	0.00248771
WBGene00017592	unk 22G	F19C7.2	0	0	13.1008	17.7484	5.15901	0.00475254
WBGene00018212	unk 22G	F39H12.1	0	0	13.1008	17.7484	5.15898	0.00502639
WBGene00015580	unk 22G	cls-1	0	4.6024	88.0668	79.5127	5.15824	9.05399e-06
WBGene00014864	unk 22G	Y18D10A.22	0	0	12.373	18.4583	5.15818	0.00617703
WBGene00022570	unk 22G	sdz-35	0	0	18.9234	11.359	5.13086	0.00541377
WBGene00016191	unk 22G	C28G1.6	0	0	18.9234	11.359	5.1308	0.00510235
WBGene00003658	unk 22G	nhr-68	0	0	18.9234	11.359	5.13078	0.00497905
WBGene00019604	unk 22G	pgph-1	0	0	16.74	13.4888	5.12874	0.0048794
WBGene00011801	unk 22G	T16G1.7	0	0	15.2843	14.9086	5.12738	0.00409578
WBGene00022887	unk 22G	ZK1290.5	0	0	15.2843	14.9086	5.12737	0.00373466
WBGene00009523	unk 22G	clec-165	0	0	13.8287	16.3285	5.12632	0.00310013
WBGene00009389	unk 22G	F35B12.10	0	4.6024	75.6938	88.0319	5.12549	1.42624e-05
WBGene00008309	unk 22G	nhr-170	0	0	12.373	17.7484	5.1247	0.00493593
WBGene00021252	unk 22G	cht-4	0	0	12.373	17.7484	5.12449	0.00718106
WBGene00010118	unk 22G	F55F3.4	7.18673	0	123.73	121.399	5.12008	5.75579e-08
WBGene00015223	unk 22G	B0507.6	7.18673	0	131.008	112.88	5.11265	5.41549e-08
WBGene00015129	unk 22G	sdz-1	2.39558	2.3012	82.2442	78.0928	5.09379	3.93383e-05
WBGene00015426	unk 22G	C04E6.12	0	0	16.0121	13.4888	5.09376	0.00748811
WBGene00015132	unk 22G	B0303.14	0	0	15.2843	14.1987	5.09297	0.00515803
WBGene00010747	unk 22G	K10D11.3	0	0	15.2843	14.1987	5.09295	0.00461448
WBGene00016879	unk 22G	cnnm-1	0	0	14.5565	14.9086	5.09228	0.0053551
WBGene00009797	unk 22G	F46G10.2	0	0	14.5565	14.9086	5.09228	0.00543765
WBGene00008606	unk 22G	dhhc-1	0	0	11.6452	17.7484	5.08935	0.00694166
WBGene00011076	unk 22G	scav-5	0	2.3012	38.5747	41.1762	5.08695	0.00344714
WBGene00020006	unk 22G	set-15	2.39558	0	37.8469	41.8861	5.08552	0.00296193
WBGene00016260	unk 22G	rege-1	2.39558	0	51.6756	27.6874	5.07756	0.00311903
WBGene00044708	unk 22G	pals-11	0	2.3012	44.3973	34.7868	5.07578	0.00283973
WBGene00019564	unk 22G	K09D9.1	2.39558	0	39.3025	39.7563	5.07303	0.00322195
WBGene00014080	unk 22G	atg-4.2	0	0	18.1956	10.649	5.06045	0.00537391
WBGene00001248	unk 22G	elp-1	0	0	17.4678	11.359	5.05987	0.00611142
WBGene00008206	unk 22G	set-6	0	2.3012	32.0243	46.1457	5.05844	0.00342512
WBGene00011752	unk 22G	fbxa-2	0	0	15.2843	13.4888	5.05781	0.010062
WBGene00020322	unk 22G	T07F12.2	0	0	14.5565	14.1987	5.05701	0.00601592
WBGene00045397	unk 22G	Y54G2A.52	0	0	14.5565	14.1987	5.057	0.00527383
WBGene00020188	unk 22G	T03F1.6	0	0	13.8287	14.9086	5.05631	0.00535536
WBGene00019456	unk 22G	K06H7.2	0	0	13.8287	14.9086	5.05627	0.00704872
WBGene00007716	unk 22G	fbxa-82	2.39558	0	34.2078	43.306	5.04487	0.0034791
WBGene00017842	unk 22G	nep-12	2.39558	0	44.3973	32.657	5.03547	0.00326479
WBGene00077629	unk 22G	K10G4.13	21.5602	6.9036	487.643	430.93	5.02598	3.51987e-27
WBGene00011768	unk 22G	oac-46	0	0	16.0121	12.0689	5.02242	0.00826919
WBGene00022061	unk 22G	Y67D8B.1	0	0	16.0121	12.0689	5.0224	0.00790406
WBGene00012822	unk 22G	Y43F8B.12	0	4.6024	79.3329	73.1232	5.02233	2.32779e-05
WBGene00006315	unk 22G	sup-6	0	2.3012	40.7582	35.4967	5.022	0.00395183
WBGene00015692	unk 22G	ugt-25	0	0	15.2843	12.7788	5.02167	0.00916727
WBGene00015767	unk 22G	hex-2	0	2.3012	39.3025	36.9166	5.02121	0.00341911
WBGene00044019	unk 22G	C55A6.12	0	0	11.6452	16.3285	5.0178	0.00814467
WBGene00019477	unk 22G	cest-17	2.39558	0	43.6695	31.947	5.00825	0.00378302
WBGene00015400	unk 22G	cyp-35A2	7.18673	0	115.724	110.04	5.00124	1.34223e-07
WBGene00010374	unk 22G	rga-5	2.39558	2.3012	72.0546	78.0928	4.99924	2.42575e-05
WBGene00044291	unk 22G	C25F9.10	2.39558	0	41.486	33.3669	4.99383	0.00344306
WBGene00003561	unk 22G	ncr-1	2.39558	9.2048	179.045	194.522	4.99318	5.61537e-12
WBGene00001149	unk 22G	bcat-1	2.39558	0	38.5747	36.2067	4.9928	0.00335967
WBGene00017302	unk 22G	F09F7.5	2.39558	0	37.1191	37.6265	4.99225	0.00343489
WBGene00010745	unk 22G	dod-17	0	0	15.2843	12.0689	4.98465	0.0107574
WBGene00043702	unk 22G	Y54G2A.7	0	0	15.2843	12.0689	4.98455	0.00803448
WBGene00015280	unk 22G	C01B10.6	0	0	15.2843	12.0689	4.98451	0.00722488
WBGene00021081	unk 22G	pals-33	4.79116	0	72.0546	76.6729	4.98446	2.24418e-05
WBGene00007297	unk 22G	vsra-1	0	2.3012	45.853	28.3974	4.98279	0.00385195
WBGene00010628	unk 22G	ceeh-2	0	0	12.373	14.9086	4.9815	0.00741873
WBGene00003056	unk 22G	lon-2	2.39558	0	38.5747	34.7868	4.96494	0.00399804
WBGene00018582	unk 22G	F48A9.2	2.39558	0	36.3912	36.9166	4.96425	0.00359201
WBGene00019998	unk 22G	R10H1.1	0	2.3012	43.6695	29.1073	4.95411	0.00427322
WBGene00005712	unk 22G	srv-1	2.39558	0	40.7582	31.947	4.95175	0.00391709
WBGene00003968	unk 22G	peb-1	0	0	16.0121	10.649	4.94761	0.0171937
WBGene00011321	unk 22G	fil-1	0	0	16.0121	10.649	4.94701	0.00630376
WBGene00003709	unk 22G	nhr-119	0	0	15.2843	11.359	4.94633	0.00649873
WBGene00016714	unk 22G	C46F2.1	0	4.6024	76.4216	68.1537	4.94581	3.45532e-05
WBGene00000522	unk 22G	clc-1	0	0	14.5565	12.0689	4.94574	0.0092811
WBGene00009722	unk 22G	F45D3.2	0	0	14.5565	12.0689	4.94565	0.0071316
WBGene00003617	unk 22G	nhr-18	0	0	13.1008	13.4888	4.94414	0.0100413
WBGene00007134	unk 22G	pals-28	4.79116	0	74.9659	69.5736	4.94295	2.7806e-05
WBGene00003511	unk 22G	mxl-3	0	0	10.1895	16.3285	4.9417	0.00508519
WBGene00015309	unk 22G	C01G5.7	0	0	10.1895	16.3285	4.94087	0.010209
WBGene00003670	unk 22G	nhr-80	0	2.3012	42.2138	29.1073	4.92478	0.00418666
WBGene00021339	unk 22G	Y34F4.4	0	4.6024	67.6877	74.5431	4.92268	4.26277e-05
WBGene00003845	unk 22G	odd-1	7.18673	9.2048	251.1	247.057	4.92231	5.15951e-15
WBGene00009190	unk 22G	F27D4.6	0	2.3012	29.8408	41.1762	4.91996	0.00435889
WBGene00003368	unk 22G	mkk-4	0	0	15.2843	10.649	4.90759	0.0128049
WBGene00008507	unk 22G	F01G10.4	0	0	15.2843	10.649	4.9074	0.0089071
WBGene00045013	unk 22G	F08A7.1	0	0	15.2843	10.649	4.90731	0.00792662
WBGene00018708	unk 22G	oac-32	0	0	14.5565	11.359	4.90662	0.00922231
WBGene00000797	unk 22G	crn-4	0	0	13.8287	12.0689	4.90586	0.0117826
WBGene00020139	unk 22G	eppl-1	0	0	13.8287	12.0689	4.90576	0.00765235
WBGene00018051	unk 22G	che-10	2.39558	4.6024	114.996	95.8411	4.90401	2.4087e-07
WBGene00003725	unk 22G	nhr-135	0	0	10.9174	14.9086	4.90264	0.00856367
WBGene00020228	unk 22G	T05A8.2	0	2.3012	21.8347	48.2755	4.90207	0.00542175
WBGene00086568	unk 22G	Y2H9A.6	0	4.6024	69.8712	70.2835	4.90128	4.44508e-05
WBGene00007131	unk 22G	pals-26	2.39558	2.3012	83.6998	56.0848	4.89544	5.23147e-05
WBGene00019521	unk 22G	dmd-7	2.39558	0	36.3912	33.3669	4.89225	0.00485683
WBGene00013596	unk 22G	nyn-2	0	2.3012	32.0243	37.6265	4.89176	0.00527383
WBGene00001577	unk 22G	gem-4	4.79116	0	79.3329	58.2146	4.87078	4.58704e-05
WBGene00011520	unk 22G	nhr-213	0	0	14.5565	10.649	4.86638	0.00923606
WBGene00014181	unk 22G	ZK1010.8	0	0	13.8287	11.359	4.86561	0.0101058
WBGene00022331	unk 22G	fbxa-19	0	0	13.1008	12.0689	4.86477	0.00971218
WBGene00008017	unk 22G	fbxa-176	0	0	12.373	12.7788	4.86395	0.00964926
WBGene00305355	unk 22G	F15B10.5	0	0	12.373	12.7788	4.86394	0.0116493
WBGene00007631	unk 22G	wht-3	0	0	11.6452	13.4888	4.86297	0.0364082
WBGene00019074	unk 22G	cpd-1	0	2.3012	32.0243	36.2067	4.8619	0.00510807
WBGene00003718	unk 22G	nhr-128	0	0	10.1895	14.9086	4.86126	0.0154113
WBGene00003980	unk 22G	pes-7	7.18673	0	100.44	103.65	4.85506	6.55515e-07
WBGene00007362	unk 22G	cyp-35C1	2.39558	0	38.5747	29.1073	4.84834	0.00512338
WBGene00007536	unk 22G	daf-36	4.79116	2.3012	101.168	101.521	4.84667	3.08633e-07
WBGene00010206	unk 22G	F57G4.1	2.39558	0	29.8408	37.6265	4.84479	0.00499123
WBGene00008787	unk 22G	F14B6.6	0	0	13.8287	10.649	4.82428	0.0120634
WBGene00015776	unk 22G	dct-1	0	0	13.1008	11.359	4.8233	0.008274
WBGene00015783	unk 22G	C15B12.1	0	0	11.6452	12.7788	4.82176	0.008274
WBGene00045091	unk 22G	C27H5.11	0	2.3012	36.3912	29.8172	4.81813	0.006184
WBGene00015352	unk 22G	C02F5.12	2.39558	0	42.2138	23.4278	4.80365	0.00617703
WBGene00022410	unk 22G	Y97E10C.1	0	2.3012	35.6634	29.8172	4.80211	0.00605666
WBGene00018100	unk 22G	math-26	2.39558	0	32.7521	32.657	4.79962	0.00550701
WBGene00019827	unk 22G	mop-25.1	2.39558	0	29.8408	35.4967	4.79836	0.00558781
WBGene00008229	unk 22G	C50F4.1	0	2.3012	38.5747	26.2676	4.78734	0.00561972
WBGene00011713	unk 22G	htrl-1	0	2.3012	30.5686	34.0769	4.78398	0.00579853
WBGene00013869	unk 22G	mlck-1	0	0	12.373	11.359	4.77986	0.00929481
WBGene00012162	unk 22G	sek-6	0	0	11.6452	12.0689	4.77905	0.0102027
WBGene00012449	unk 22G	nhr-231	0	0	11.6452	12.0689	4.77904	0.0121893
WBGene00020688	unk 22G	cest-6	0	0	11.6452	12.0689	4.77902	0.0185378
WBGene00018976	unk 22G	daam-1	0	0	10.9174	12.7788	4.77813	0.014005
WBGene00013836	unk 22G	fbxa-29	0	0	10.1895	13.4888	4.7773	0.0118647
WBGene00020725	unk 22G	cnp-3	0	4.6024	60.4094	68.1537	4.7767	6.21982e-05
WBGene00019847	unk 22G	R03G5.6	0	2.3012	32.0243	31.947	4.76885	0.00693782
WBGene00008099	unk 22G	C44H9.4	19.1646	2.3012	295.497	275.455	4.75473	7.30623e-19
WBGene00020214	unk 22G	attf-5	2.39558	4.6024	94.6172	95.1312	4.75229	6.27211e-07
WBGene00018101	unk 22G	math-27	4.79116	2.3012	95.345	94.4213	4.75155	6.51765e-07
WBGene00009717	unk 22G	dep-1	0	0	12.373	10.649	4.73602	0.0156902
WBGene00015218	unk 22G	B0507.1	0	0	12.373	10.649	4.73602	0.0152723
WBGene00003385	unk 22G	moc-2	0	0	11.6452	11.359	4.73511	0.032981
WBGene00305356	unk 22G	F15B10.6	0	0	11.6452	11.359	4.73509	0.0161314
WBGene00002881	unk 22G	let-756	0	0	10.9174	12.0689	4.73431	0.00849498
WBGene00018187	unk 22G	twf-2	0	0	10.9174	12.0689	4.73422	0.0110595
WBGene00008483	unk 22G	E04D5.4	0	0	10.1895	12.7788	4.73321	0.0163835
WBGene00001578	unk 22G	ges-1	2.39558	11.506	181.228	192.392	4.73148	1.76762e-11
WBGene00007983	unk 22G	C36E8.4	0	2.3012	34.9356	26.9775	4.72092	0.00653004
WBGene00077521	unk 22G	maf-1	2.39558	0	33.4799	28.3974	4.71909	0.00722912
WBGene00007336	unk 22G	C05C12.4	4.79116	0	61.1373	62.4742	4.71715	8.4466e-05
WBGene00022142	unk 22G	Y71G12B.2	2.39558	0	21.8347	39.7563	4.71326	0.00820746
WBGene00020128	unk 22G	R193.2	2.39558	16.1084	257.65	231.439	4.70392	1.60143e-16
WBGene00018281	unk 22G	tbc-18	0	2.3012	31.2965	29.8172	4.7027	0.00718388
WBGene00021556	unk 22G	Y45G5AM.3	0	2.3012	30.5686	30.5272	4.70246	0.00770449
WBGene00017214	unk 22G	F07E5.9	14.3735	18.4096	418.499	429.51	4.68981	4.84799e-27
WBGene00013541	unk 22G	lonp-2	0	0	10.1895	12.0689	4.68796	0.0120797
WBGene00007885	unk 22G	ugt-21	4.79116	0	74.2381	46.8557	4.68626	0.00013601
WBGene00011830	unk 22G	cyp-29A2	0	2.3012	31.2965	29.1073	4.68588	0.00777486
WBGene00016495	unk 22G	C37C3.1	0	2.3012	27.6573	32.657	4.68414	0.00779428
WBGene00013955	unk 22G	kri-1	0	4.6024	64.0486	56.0848	4.67832	8.66249e-05
WBGene00009428	unk 22G	F35E12.4	4.79116	2.3012	98.2563	81.6425	4.67411	1.5271e-06
WBGene00044237	unk 22G	pals-9	0	2.3012	35.6634	24.1378	4.67057	0.0072582
WBGene00021865	unk 22G	fbxa-66	2.39558	9.2048	157.21	141.277	4.66952	3.32616e-10
WBGene00009840	unk 22G	fbxa-189	2.39558	0	28.3852	31.2371	4.66595	0.0080624
WBGene00012494	unk 22G	nhr-232	0	2.3012	29.113	29.8172	4.65037	0.00807383
WBGene00003668	unk 22G	nhr-78	0	2.3012	26.9295	31.947	4.64947	0.00929481
WBGene00001508	unk 22G	fut-8	2.39558	0	29.8408	29.1073	4.64943	0.00791857
WBGene00018353	unk 22G	fbxa-182	2.39558	2.3012	66.9599	50.4053	4.64325	0.000112258
WBGene00015834	unk 22G	math-5	0	0	10.9174	10.649	4.64197	0.0174174
WBGene00019058	unk 22G	F58F9.4	0	0	10.9174	10.649	4.64197	0.0149815
WBGene00018195	unk 22G	btb-16	4.79116	0	50.2199	66.7338	4.63741	0.000133001
WBGene00004131	unk 22G	tent-5	7.18673	0	88.7946	86.612	4.63704	1.37588e-06
WBGene00003721	unk 22G	nhr-131	0	2.3012	32.7521	25.5576	4.63458	0.00824522
WBGene00044709	unk 22G	pals-12	0	2.3012	30.5686	27.6874	4.6336	0.00856438
WBGene00014370	unk 22G	F40G12.13	2.39558	2.3012	61.8651	54.6649	4.63325	0.000141816
WBGene00014371	unk 22G	F40G12.14	2.39558	2.3012	61.8651	54.6649	4.63325	0.000141816
WBGene00018467	unk 22G	sdpn-1	2.39558	0	31.2965	26.9775	4.63265	0.00772681
WBGene00000139	unk 22G	amx-3	4.79116	0	63.3207	53.2451	4.63179	0.000149257
WBGene00010113	unk 22G	F55D12.5	4.79116	4.6024	120.819	111.46	4.62846	2.30841e-08
WBGene00020972	unk 22G	trpl-2	2.39558	4.6024	96.8007	76.6729	4.62271	2.03662e-06
WBGene00015768	unk 22G	C14C11.4	4.79116	0	57.4982	58.2146	4.62211	0.000106028
WBGene00020158	unk 22G	T02C5.1	2.39558	0	32.7521	24.8477	4.61557	0.00824378
WBGene00007745	unk 22G	C26D10.4	4.79116	0	58.226	56.0848	4.60394	0.000152481
WBGene00004013	unk 22G	pha-4	0	6.9036	80.7885	89.4517	4.59681	1.5861e-06
WBGene00010524	unk 22G	K03B8.6	0	0	10.1895	10.649	4.59258	0.0162308
WBGene00000904	unk 22G	daf-8	0	0	10.1895	10.649	4.59256	0.0201975
WBGene00000783	unk 22G	cpr-3	4.79116	2.3012	83.6998	85.1921	4.58342	1.99801e-06
WBGene00220133	unk 22G	Y14H12A.4	2.39558	2.3012	58.226	53.955	4.57843	0.000151174
WBGene00016783	unk 22G	irg-2	2.39558	0	29.8408	26.2676	4.57785	0.0100413
WBGene00015100	unk 22G	B0280.2	2.39558	6.9036	112.813	110.75	4.57416	3.24157e-08
WBGene00007132	unk 22G	pals-27	2.39558	11.506	183.412	146.956	4.55342	5.42548e-11
WBGene00007652	unk 22G	C17G1.5	0	2.3012	40.0304	14.9086	4.54865	0.0135065
WBGene00011676	unk 22G	cyp-13A2	2.39558	9.2048	136.831	136.307	4.54196	2.48657e-09
WBGene00015279	unk 22G	cest-5.1	2.39558	2.3012	56.7703	52.5351	4.54097	0.000185527
WBGene00003958	unk 22G	pcp-3	2.39558	11.506	160.849	164.705	4.53179	1.05138e-11
WBGene00008101	unk 22G	C44H9.6	4.79116	4.6024	109.902	106.49	4.52632	4.38222e-08
WBGene00022396	unk 22G	Y97E10AR.1	0	2.3012	32.0243	21.298	4.5052	0.0104581
WBGene00021396	unk 22G	cutl-24	0	2.3012	27.6573	25.5576	4.50317	0.0116982
WBGene00000071	unk 22G	acy-4	4.79116	0	62.5929	44.0159	4.50261	0.000251387
WBGene00007058	unk 22G	dmd-6	2.39558	0	24.0182	29.1073	4.49985	0.0104412
WBGene00002187	unk 22G	kgb-1	2.39558	0	22.5626	30.5272	4.49886	0.0113495
WBGene00004195	unk 22G	prx-6	0	4.6024	53.1312	52.5351	4.49407	0.000250704
WBGene00012533	unk 22G	fbxa-209	11.9779	23.012	413.404	374.135	4.48382	1.33342e-26
WBGene00001101	unk 22G	dsh-1	4.79116	2.3012	78.6051	78.8027	4.48173	4.13531e-06
WBGene00050899	unk 22G	T10C6.15	2.39558	2.3012	56.0425	48.2755	4.47342	0.000200952
WBGene00044636	unk 22G	B0393.9	0	4.6024	45.853	58.2146	4.47239	0.000259456
WBGene00009166	unk 22G	F26F2.1	7.18673	2.3012	102.623	105.78	4.47156	4.91656e-08
WBGene00000910	unk 22G	daf-14	0	2.3012	28.3852	23.4278	4.46451	0.0128429
WBGene00303000	unk 22G	C37C3.18	0	2.3012	28.3852	23.4278	4.46411	0.0109156
WBGene00010488	unk 22G	endu-1	2.39558	0	29.113	22.7179	4.46317	0.0130447
WBGene00013294	unk 22G	pals-30	0	2.3012	26.2017	25.5576	4.46311	0.0116811
WBGene00013560	unk 22G	zip-12	0	13.8072	175.406	134.888	4.46308	4.75964e-11
WBGene00045501	unk 22G	Y6G8.8	0	2.3012	22.5626	29.1073	4.46126	0.0132262
WBGene00015057	unk 22G	gad-3	2.39558	2.3012	47.3086	56.0848	4.46112	0.000288785
WBGene00001182	unk 22G	egl-13	0	6.9036	60.4094	94.4213	4.46105	6.12662e-06
WBGene00008799	unk 22G	fdgt-2	2.39558	0	26.9295	24.1378	4.4422	0.0117139
WBGene00015311	unk 22G	C01G5.9	4.79116	4.6024	94.6172	109.33	4.44111	1.70457e-07
WBGene00013763	unk 22G	Y113G7B.14	4.79116	16.1084	232.176	225.759	4.43892	2.44191e-16
WBGene00010508	unk 22G	K02E2.7	2.39558	2.3012	52.4034	48.9855	4.43253	0.00038055
WBGene00044457	unk 22G	C18H7.11	0	6.9036	70.599	80.9325	4.4294	6.35224e-06
WBGene00015968	unk 22G	C18C4.7	4.79116	4.6024	101.895	100.101	4.42703	9.87343e-08
WBGene00002029	unk 22G	hst-2	2.39558	0	24.746	25.5576	4.42036	0.0147606
WBGene00000421	unk 22G	ced-7	57.4939	34.518	976.013	981.129	4.4171	3.1823e-60
WBGene00022868	unk 22G	ZK1240.3	4.79116	0	48.7643	51.1153	4.40979	0.000249772
WBGene00015608	unk 22G	math-3	14.3735	0	158.666	137.017	4.38954	1.01147e-10
WBGene00018266	unk 22G	nhr-183	4.79116	0	51.6756	46.8557	4.3895	0.000333094
WBGene00019554	unk 22G	K09C4.10	0	2.3012	30.5686	18.4583	4.38421	0.0146737
WBGene00008311	unk 22G	rskn-2	4.79116	0	58.226	39.7563	4.38073	0.000407096
WBGene00010744	unk 22G	K10D6.4	2.39558	0	24.746	24.1378	4.37934	0.0131069
WBGene00007662	unk 22G	pals-8	0	2.3012	21.8347	26.9775	4.37908	0.0146947
WBGene00021179	unk 22G	fbxa-86	2.39558	0	19.6513	29.1073	4.37624	0.014357
WBGene00019957	unk 22G	R08E3.1	7.18673	6.9036	155.754	135.597	4.37029	6.85903e-11
WBGene00002232	unk 22G	kpc-1	4.79116	6.9036	123.002	119.269	4.36789	1.11772e-08
WBGene00010342	unk 22G	F59F5.3	7.18673	2.3012	89.5224	104.36	4.36727	1.93388e-07
WBGene00003516	unk 22G	nab-1	0	2.3012	18.1956	29.8172	4.35611	0.0235826
WBGene00003661	unk 22G	nhr-71	0	2.3012	17.4678	30.5272	4.35532	0.0159651
WBGene00001099	unk 22G	dsc-4	9.58231	0	93.1616	98.6809	4.35098	2.11088e-07
WBGene00012005	unk 22G	2024-06-01	4.79116	4.6024	79.3329	112.17	4.35049	4.74917e-07
WBGene00001476	unk 22G	fmo-1	2.39558	6.9036	101.895	89.4517	4.34961	2.29869e-07
WBGene00011445	unk 22G	T04F8.7	4.79116	0	57.4982	38.3365	4.34911	0.000335432
WBGene00009295	unk 22G	fbxa-180	7.18673	4.6024	120.091	117.849	4.34099	5.99425e-09
WBGene00009137	unk 22G	bath-39	4.79116	4.6024	101.168	87.3219	4.32697	2.71042e-07
WBGene00013555	unk 22G	fbxa-89	0	6.9036	79.3329	61.7643	4.32599	1.23273e-05
WBGene00020364	unk 22G	T08E11.8	0	16.1084	151.388	176.064	4.31946	1.50516e-11
WBGene00015787	unk 22G	actl-1	0	2.3012	27.6573	19.1682	4.31838	0.0179178
WBGene00006467	unk 22G	magu-2	2.39558	6.9036	95.345	91.5815	4.31601	2.73485e-07
WBGene00012280	unk 22G	W05E10.1	2.39558	0	26.2017	20.5881	4.31558	0.0162637
WBGene00010421	unk 22G	slc-36.4	2.39558	0	24.746	22.008	4.31456	0.0176774
WBGene00011576	unk 22G	rmh-2	7.18673	2.3012	96.8007	90.1617	4.31374	1.18831e-06
WBGene00011437	unk 22G	smoc-1	2.39558	0	22.5626	24.1378	4.3136	0.0149556
WBGene00011978	unk 22G	T24B8.4	2.39558	0	22.5626	24.1378	4.31341	0.0161958
WBGene00016218	unk 22G	pals-23	4.79116	0	46.5808	46.1457	4.30207	0.000450914
WBGene00006882	unk 22G	vab-19	2.39558	0	27.6573	18.4583	4.29435	0.0166126
WBGene00018424	unk 22G	pgph-2	2.39558	0	26.2017	19.8782	4.29344	0.0171089
WBGene00018260	unk 22G	cyp-33C7	2.39558	0	26.2017	19.8782	4.29316	0.0208287
WBGene00020357	unk 22G	T08E11.1	4.79116	0	53.859	38.3365	4.29189	0.000967776
WBGene00008560	unk 22G	pho-13	2.39558	2.3012	40.7582	51.1153	4.29082	0.000514558
WBGene00011487	unk 22G	T05E12.6	9.58231	0	90.9781	93.0014	4.29047	3.49403e-07
WBGene00022548	unk 22G	ZC196.4	0	6.9036	72.7825	63.8941	4.28009	1.39752e-05
WBGene00006454	unk 22G	aex-4	2.39558	0	29.8408	15.6186	4.27322	0.0171394
WBGene00002041	unk 22G	hum-8	2.39558	6.9036	98.9842	82.3524	4.27194	3.67869e-07
WBGene00009595	unk 22G	cbp-3	0	2.3012	24.746	20.5881	4.27169	0.0175287
WBGene00019844	unk 22G	abts-4	2.39558	0	26.9295	18.4583	4.27141	0.0181065
WBGene00017434	unk 22G	F13H8.1	0	2.3012	19.6513	25.5576	4.26849	0.0158091
WBGene00017093	unk 22G	E02C12.8	7.18673	0	64.7764	70.9934	4.26751	1.27009e-05
WBGene00018350	unk 22G	ifo-1	16.769	9.2048	249.644	247.767	4.26722	2.47942e-18
WBGene00000084	unk 22G	aex-1	4.79116	4.6024	97.5285	83.0623	4.26521	5.78624e-07
WBGene00019273	unk 22G	H43E16.1	7.18673	2.3012	94.6172	85.9021	4.26389	3.39818e-07
WBGene00003640	unk 22G	nhr-50	0	4.6024	49.4921	39.7563	4.25054	0.000715197
WBGene00012069	unk 22G	T26H5.4	0	4.6024	44.3973	44.7259	4.24914	0.000829517
WBGene00022419	unk 22G	Y102A11A.9	0	4.6024	47.3086	40.4663	4.22644	0.000719026
WBGene00012339	unk 22G	W07G4.5	2.39558	0	24.0182	19.8782	4.22359	0.0188021
WBGene00019579	unk 22G	oac-57	0	2.3012	20.3791	23.4278	4.2229	0.0194273
WBGene00019749	unk 22G	M03A8.3	0	2.3012	20.3791	23.4278	4.22274	0.0168877
WBGene00022321	unk 22G	fbxa-25	2.39558	2.3012	36.3912	51.1153	4.22065	0.000816176
WBGene00008872	unk 22G	F15H10.5	0	4.6024	32.0243	54.6649	4.20991	0.000959901
WBGene00012381	unk 22G	Y2H9A.4	7.18673	4.6024	105.535	111.46	4.20814	2.23675e-08
WBGene00017766	unk 22G	peli-1	0	4.6024	46.5808	39.7563	4.20259	0.000773521
WBGene00008091	unk 22G	C44F1.1	2.39558	0	23.2904	19.8782	4.19948	0.0202601
WBGene00006609	unk 22G	tre-3	0	2.3012	18.9234	24.1378	4.19835	0.0207661
WBGene00009431	unk 22G	dct-17	0	2.3012	18.1956	24.8477	4.19804	0.0242583
WBGene00019373	unk 22G	K04A8.1	0	2.3012	17.4678	25.5576	4.19742	0.0214626
WBGene00017380	unk 22G	F11D5.1	4.79116	2.3012	74.2381	54.6649	4.19284	2.97803e-05
WBGene00022836	unk 22G	ZK973.11	2.39558	2.3012	43.6695	41.8861	4.18758	0.000689268
WBGene00015259	unk 22G	dod-20	0	2.3012	16.74	25.5576	4.17288	0.0221017
WBGene00000191	unk 22G	arl-7	2.39558	0	16.0121	26.2676	4.17046	0.0225963
WBGene00008905	unk 22G	F17B5.1	2.39558	4.6024	61.1373	65.314	4.16762	8.99905e-05
WBGene00001006	unk 22G	dlg-1	7.18673	6.9036	130.281	122.819	4.16737	8.53506e-10
WBGene00007317	unk 22G	C05A9.2	0	2.3012	26.9295	14.9086	4.15525	0.0222497
WBGene00007073	unk 22G	ugt-2	0	2.3012	24.0182	17.7484	4.15388	0.027323
WBGene00002210	unk 22G	kin-29	7.18673	6.9036	112.085	137.727	4.14889	2.14176e-09
WBGene00013091	unk 22G	Y51B9A.9	0	4.6024	39.3025	43.306	4.13882	0.000740918
WBGene00012144	unk 22G	lgmn-1	14.3735	11.506	231.448	221.5	4.13233	2.4244e-16
WBGene00015061	unk 22G	cpna-2	14.3735	6.9036	201.607	168.964	4.1315	9.5797e-14
WBGene00015491	unk 22G	C05E4.12	0	2.3012	25.4739	15.6186	4.12982	0.025549
WBGene00011590	unk 22G	bus-19	2.39558	0	24.0182	17.0384	4.12664	0.0249579
WBGene00018375	unk 22G	F43C9.1	2.39558	4.6024	61.8651	61.0544	4.12607	3.17232e-05
WBGene00022325	unk 22G	fbxa-5	2.39558	0	21.8347	19.1682	4.12516	0.0243924
WBGene00019666	unk 22G	sago-1	2.39558	0	18.9234	22.008	4.12343	0.0221228
WBGene00019166	unk 22G	tat-2	4.79116	4.6024	87.339	75.963	4.12007	2.42372e-06
WBGene00020522	unk 22G	T15B7.10	0	4.6024	44.3973	36.9166	4.11584	0.000937737
WBGene00009433	unk 22G	F35E12.9	4.79116	2.3012	58.226	63.8941	4.11555	3.74367e-05
WBGene00017814	unk 22G	F26A10.2	0	11.506	85.8833	116.429	4.11031	9.07128e-08
WBGene00002174	unk 22G	itx-1	4.79116	6.9036	92.4337	110.04	4.10925	6.72302e-08
WBGene00010749	unk 22G	K10D11.5	2.39558	4.6024	57.4982	63.8941	4.10834	4.49267e-05
WBGene00002038	unk 22G	hum-5	2.39558	6.9036	77.1494	84.4822	4.10666	1.65624e-06
WBGene00000302	unk 22G	cav-2	2.39558	0	21.8347	18.4583	4.09982	0.0263214
WBGene00000779	unk 22G	cpn-3	2.39558	4.6024	51.6756	68.1537	4.09033	0.000164197
WBGene00018971	unk 22G	clec-67	2.39558	2.3012	42.9417	36.9166	4.08797	0.00106279
WBGene00018966	unk 22G	F56D2.5	7.18673	2.3012	69.8712	89.4517	4.08385	2.2912e-06
WBGene00016848	unk 22G	klo-1	0	4.6024	48.0364	31.2371	4.08008	0.0016872
WBGene00004059	unk 22G	pmp-2	0	2.3012	22.5626	17.0384	4.07649	0.0252557
WBGene00018140	unk 22G	F37B4.10	0	2.3012	21.1069	18.4583	4.07566	0.0271445
WBGene00008269	unk 22G	C53A5.11	2.39558	0	21.8347	17.7484	4.07438	0.0226145
WBGene00017151	unk 22G	EGAP9.3	0	2.3012	18.1956	21.298	4.0734	0.0246812
WBGene00010877	unk 22G	lact-4	2.39558	0	19.6513	19.8782	4.07262	0.0264328
WBGene00017131	unk 22G	E04F6.15	0	2.3012	15.2843	24.1378	4.07142	0.0266504
WBGene00009971	unk 22G	F53C11.1	11.9779	2.3012	98.9842	137.727	4.06936	8.22051e-09
WBGene00007660	unk 22G	pals-6	2.39558	6.9036	81.5164	74.5431	4.05552	1.60827e-06
WBGene00304811	unk 22G	mek-5	0	2.3012	26.9295	12.0689	4.05396	0.0295311
WBGene00019444	unk 22G	frpr-11	0	2.3012	17.4678	21.298	4.04665	0.0256513
WBGene00008199	unk 22G	C49C3.9	9.58231	6.9036	155.027	116.429	4.0453	3.04356e-10
WBGene00003957	unk 22G	pcp-2	0	9.2048	82.972	71.7034	4.04387	2.49254e-06
WBGene00008258	unk 22G	mans-2	7.18673	4.6024	96.8007	96.5511	4.0416	9.69684e-08
WBGene00006897	unk 22G	ver-4	4.79116	0	40.0304	36.9166	4.0322	0.00145955
WBGene00022550	unk 22G	droe-8	2.39558	0	20.3791	17.7484	4.02036	0.0268996
WBGene00020258	unk 22G	T05E7.1	0	2.3012	17.4678	20.5881	4.02002	0.0288621
WBGene00010221	unk 22G	F57G12.1	7.18673	0	53.859	60.3444	4.01753	6.05831e-05
WBGene00008974	unk 22G	tbc-1	2.39558	0	15.2843	22.7179	4.01619	0.0313774
WBGene00021979	unk 22G	Y58A7A.5	2.39558	4.6024	66.9599	46.8557	4.01473	8.01476e-05
WBGene00016494	unk 22G	C37A2.8	2.39558	4.6024	65.5042	48.2755	4.0143	7.56575e-05
WBGene00015227	unk 22G	ddn-1	9.58231	4.6024	125.914	101.521	4.01205	8.38104e-09
WBGene00001644	unk 22G	gly-19	2.39558	4.6024	59.6816	53.2451	4.00383	9.1474e-05
WBGene00008969	unk 22G	cdc-50.B	0	2.3012	22.5626	14.9086	3.99671	0.0309198
WBGene00007431	unk 22G	C08B6.11	2.39558	2.3012	40.7582	34.0769	3.99417	0.00142466
WBGene00021060	unk 22G	dct-11	0	2.3012	15.2843	22.008	3.99117	0.0306825
WBGene00016456	unk 22G	C35E7.4	4.79116	4.6024	61.8651	87.3219	3.99033	5.15498e-06
WBGene00007267	unk 22G	C03A3.2	7.18673	6.9036	116.452	107.2	3.98887	7.27167e-09
WBGene00020114	unk 22G	pde-4	11.9779	2.3012	117.908	105.78	3.98752	8.56319e-09
WBGene00007807	unk 22G	C29F3.7	4.79116	11.506	128.825	129.918	3.97785	3.80853e-10
WBGene00008547	unk 22G	F07A11.4	7.18673	2.3012	70.599	77.3828	3.97725	3.58188e-06
WBGene00002039	unk 22G	hum-6	4.79116	9.2048	120.091	100.811	3.97171	1.22253e-08
WBGene00012512	unk 22G	ekl-5	0	4.6024	42.2138	31.2371	3.96923	0.00169157
WBGene00019986	unk 22G	R09F10.1	2.39558	6.9036	80.0607	66.7338	3.96733	4.32264e-06
WBGene00015740	unk 22G	C13E3.1	2.39558	0	22.5626	14.1987	3.96689	0.0342034
WBGene00001844	unk 22G	hid-1	2.39558	0	16.0121	20.5881	3.96178	0.0337878
WBGene00018346	unk 22G	F42C5.4	4.79116	0	36.3912	36.2067	3.94866	0.0016872
WBGene00003238	unk 22G	mig-1	2.39558	4.6024	50.2199	58.2146	3.94573	0.000141816
WBGene00018206	unk 22G	ugt-61	4.79116	2.3012	48.7643	59.6345	3.94364	0.000105441
WBGene00044413	unk 22G	B0205.12	0	2.3012	18.1956	17.7484	3.93796	0.0439646
WBGene00008999	unk 22G	myrf-2	7.18673	11.506	144.837	142.697	3.93702	3.69215e-11
WBGene00009093	unk 22G	F23H12.3	28.7469	6.9036	268.567	271.195	3.93437	8.57222e-16
WBGene00003996	unk 22G	pgp-2	7.18673	9.2048	119.363	130.628	3.92773	8.56121e-10
WBGene00008900	unk 22G	F16H6.10	0	2.3012	23.2904	12.0689	3.91255	0.0352647
WBGene00009902	unk 22G	drd-1	0	4.6024	34.2078	36.2067	3.90908	0.002159
WBGene00018210	unk 22G	F39G3.5	0	2.3012	18.9234	16.3285	3.90903	0.034831
WBGene00022482	unk 22G	fbxa-208	0	2.3012	17.4678	17.7484	3.90787	0.0346571
WBGene00017635	unk 22G	F20D6.5	0	2.3012	17.4678	17.7484	3.90786	0.0345534
WBGene00019351	unk 22G	lron-7	0	2.3012	17.4678	17.7484	3.9078	0.0336202
WBGene00003407	unk 22G	mrp-1	7.18673	2.3012	67.6877	73.1232	3.90546	6.43591e-06
WBGene00009965	unk 22G	frpr-9	2.39558	0	16.0121	19.1682	3.90484	0.0342478
WBGene00004831	unk 22G	slo-2	2.39558	6.9036	84.4277	56.0848	3.90412	8.75444e-06
WBGene00001795	unk 22G	gtl-1	4.79116	11.506	106.262	139.147	3.90208	1.527e-09
WBGene00018226	unk 22G	F40B5.2	2.39558	0	10.1895	24.8477	3.89952	0.0396444
WBGene00044676	unk 22G	fbxa-42	4.79116	6.9036	90.9781	83.7723	3.89691	3.49328e-06
WBGene00018992	unk 22G	trpl-1	4.79116	2.3012	53.1312	51.8252	3.89675	0.000121383
WBGene00219316	unk 22G	F21A3.11	4.79116	6.9036	92.4337	82.3524	3.89668	4.54038e-07
WBGene00013080	unk 22G	Y51A2D.13	2.39558	4.6024	46.5808	58.2146	3.89653	0.000149735
WBGene00019615	unk 22G	K10B4.3	7.18673	0	56.7703	47.5656	3.88657	0.000114298
WBGene00010754	unk 22G	K10G4.5	0	2.3012	19.6513	14.9086	3.88043	0.0394348
WBGene00018823	unk 22G	F54E2.1	7.18673	2.3012	77.1494	61.0544	3.87777	1.12837e-05
WBGene00044073	unk 22G	tag-244	4.79116	0	38.5747	30.5272	3.87675	0.00237959
WBGene00010658	unk 22G	K08D8.4	2.39558	25.3132	213.98	198.782	3.87543	2.70542e-15
WBGene00013996	unk 22G	ZK550.2	4.79116	0	27.6573	41.1762	3.87194	0.00262028
WBGene00021869	unk 22G	vrp-1	7.18673	0	58.226	44.7259	3.86752	9.3426e-05
WBGene00043053	unk 22G	F47H4.12	4.79116	0	29.8408	38.3365	3.85776	0.00284749
WBGene00018594	unk 22G	aman-3	2.39558	9.2048	91.7059	78.0928	3.85588	6.71618e-07
WBGene00008301	unk 22G	pals-39	4.79116	0	42.9417	24.8477	3.8484	0.00281706
WBGene00019128	unk 22G	F59G1.4	2.39558	2.3012	34.2078	33.3669	3.84722	0.00314312
WBGene00015693	unk 22G	ugt-28	4.79116	2.3012	52.4034	48.9855	3.84671	0.000174231
WBGene00020460	unk 22G	nhr-273	2.39558	0	16.74	17.0384	3.84597	0.0358336
WBGene00003632	unk 22G	nhr-42	2.39558	2.3012	26.2017	41.1762	3.84366	0.00342046
WBGene00007753	unk 22G	enpp-1	11.9779	0	87.339	80.2226	3.83226	1.2716e-06
WBGene00007694	unk 22G	C23H4.6	2.39558	36.8192	291.858	264.806	3.82201	0.00109927
WBGene00010776	unk 22G	pix-1	0	2.3012	19.6513	13.4888	3.8199	0.0454631
WBGene00019649	unk 22G	exc-14	2.39558	0	20.3791	12.7788	3.81796	0.043637
WBGene00015965	unk 22G	ugt-48	2.39558	0	19.6513	13.4888	3.81739	0.042283
WBGene00014759	unk 22G	F46A8.1	2.39558	0	18.9234	14.1987	3.81686	0.0399745
WBGene00009686	unk 22G	ent-7	0	2.3012	13.8287	19.1682	3.81481	0.0471382
WBGene00015684	unk 22G	C10G8.8	4.79116	0	31.2965	34.7868	3.8131	0.00268064
WBGene00003649	unk 22G	nhr-59	2.39558	0	13.8287	19.1682	3.81238	0.043042
WBGene00013136	unk 22G	tmem-189	0	2.3012	10.1895	22.7179	3.81155	0.0451006
WBGene00010850	unk 22G	M04C3.1	23.9558	2.3012	188.507	173.224	3.80569	1.09179e-13
WBGene00045415	unk 22G	Y43F8B.15	0	4.6024	28.3852	36.9166	3.80083	0.00317096
WBGene00008730	unk 22G	F13B12.2	4.79116	0	32.7521	32.657	3.79653	0.00484638
WBGene00020576	unk 22G	T19D12.1	9.58231	6.9036	118.635	109.33	3.79369	3.36977e-09
WBGene00007939	unk 22G	C34F6.5	0	2.3012	19.6513	12.7788	3.78834	0.0449061
WBGene00013901	unk 22G	ugt-16	0	13.8072	96.8007	97.261	3.78681	7.35033e-08
WBGene00007956	unk 22G	trpp-9	4.79116	0	41.486	23.4278	3.7858	0.00338315
WBGene00009400	unk 22G	F35C5.12	7.18673	4.6024	91.7059	70.2835	3.78527	1.67238e-05
WBGene00015081	unk 22G	B0244.6	0	2.3012	15.2843	17.0384	3.78438	0.04194
WBGene00014134	unk 22G	ZK896.3	2.39558	9.2048	82.972	78.0928	3.77994	1.33356e-06
WBGene00003003	unk 22G	lin-14	4.79116	6.9036	87.339	73.8332	3.77943	6.64619e-07
WBGene00013934	unk 22G	ZK131.11	7.18673	6.9036	118.635	73.8332	3.77175	2.06993e-07
WBGene00018874	unk 22G	tag-234	2.39558	2.3012	33.4799	30.5272	3.76884	0.00299069
WBGene00018435	unk 22G	btb-9	4.79116	0	37.8469	26.2676	3.76883	0.00265849
WBGene00000908	unk 22G	daf-12	9.58231	2.3012	72.7825	86.612	3.7621	1.39023e-06
WBGene00014669	unk 22G	zipt-2.1	2.39558	0	15.2843	16.3285	3.75039	0.0430924
WBGene00002234	unk 22G	kqt-2	0	2.3012	13.8287	17.0384	3.71818	0.0481504
WBGene00016866	unk 22G	coel-1	2.39558	0	15.2843	15.6186	3.71746	0.0461871
WBGene00020967	unk 22G	W03A5.2	2.39558	2.3012	27.6573	34.0769	3.71722	0.00400491
WBGene00007520	unk 22G	C11E4.6	2.39558	4.6024	33.4799	58.9246	3.71561	0.0004203
WBGene00015378	unk 22G	C03B1.7	0	6.9036	47.3086	44.7259	3.71022	0.000291387
WBGene00001345	unk 22G	fos-1	4.79116	6.9036	70.599	82.3524	3.70461	1.38512e-06
WBGene00015833	unk 22G	math-17	2.39558	2.3012	27.6573	33.3669	3.7005	0.00428134
WBGene00022154	unk 22G	drag-1	0	6.9036	37.1191	53.955	3.69725	0.000719026
WBGene00008042	unk 22G	C40H1.7	4.79116	0	34.2078	26.2676	3.6847	0.00344125
WBGene00020315	unk 22G	T07E3.4	0	4.6024	21.8347	38.3365	3.68351	0.00483964
WBGene00019644	unk 22G	cpt-4	2.39558	0	11.6452	18.4583	3.68084	0.0468988
WBGene00005517	unk 22G	sri-5	7.18673	23.012	184.867	204.461	3.67719	4.14645e-11
WBGene00012531	unk 22G	Y32F6B.1	4.79116	2.3012	45.1251	44.7259	3.67232	0.00049031
WBGene00000149	unk 22G	apl-1	0	4.6024	27.6573	31.947	3.66846	0.0037739
WBGene00015801	unk 22G	C15H9.5	9.58231	11.506	136.831	129.918	3.65854	2.93101e-10
WBGene00013762	unk 22G	Y113G7B.12	4.79116	6.9036	69.1433	78.8027	3.6566	2.77603e-06
WBGene00008419	unk 22G	wdr-23	4.79116	4.6024	66.9599	51.1153	3.65194	3.63526e-05
WBGene00012592	unk 22G	Y38E10A.14	21.5602	18.4096	248.916	252.737	3.65166	2.60061e-17
WBGene00017603	unk 22G	clec-212	23.9558	27.6144	316.604	328.7	3.64371	3.24943e-21
WBGene00001628	unk 22G	gly-3	7.18673	6.9036	106.99	68.8636	3.64154	7.54708e-07
WBGene00001817	unk 22G	haf-7	7.18673	13.8072	131.008	132.048	3.63913	2.2705e-10
WBGene00014666	unk 22G	C05D12.3	4.79116	6.9036	76.4216	68.1537	3.62288	3.22278e-06
WBGene00021520	unk 22G	Y41D4B.18	4.79116	20.7108	146.293	171.094	3.62235	2.19484e-11
WBGene00001560	unk 22G	gei-3	7.18673	0	37.8469	48.9855	3.62186	0.000490207
WBGene00007103	unk 22G	crm-1	4.79116	4.6024	55.3147	58.9246	3.60491	3.63921e-05
WBGene00013841	unk 22G	fbxa-33	2.39558	4.6024	45.1251	40.4663	3.604	0.000552121
WBGene00008692	unk 22G	scav-4	7.18673	0	52.4034	33.3669	3.60265	0.000603333
WBGene00022083	unk 22G	Y69A2AR.12	7.18673	2.3012	49.4921	64.604	3.602	5.51719e-05
WBGene00021404	unk 22G	trpl-3	0	4.6024	27.6573	29.1073	3.59855	0.00596818
WBGene00021408	unk 22G	trpl-4	0	4.6024	27.6573	29.1073	3.59855	0.00596818
WBGene00011006	unk 22G	ugt-47	9.58231	2.3012	63.3207	78.8027	3.59672	4.54627e-06
WBGene00009259	unk 22G	hpo-34	23.9558	13.8072	221.987	231.439	3.59287	2.49801e-17
WBGene00020788	unk 22G	nep-22	16.769	4.6024	120.819	134.178	3.59189	3.42507e-10
WBGene00016354	unk 22G	rig-6	9.58231	4.6024	81.5164	88.0319	3.5887	4.47522e-07
WBGene00020740	unk 22G	T23F4.2	2.39558	4.6024	31.2965	53.2451	3.58749	0.00126966
WBGene00007422	unk 22G	ugt-17	2.39558	2.3012	29.113	26.9775	3.5784	0.00650269
WBGene00016663	unk 22G	C45E1.4	0	4.6024	24.0182	31.947	3.57829	0.00576266
WBGene00008944	unk 22G	F19B2.5	11.9779	18.4096	195.057	167.545	3.57118	9.0846e-14
WBGene00012404	unk 22G	Y6G8.2	16.769	6.9036	128.097	150.506	3.56752	3.34358e-10
WBGene00008762	unk 22G	ztf-2	11.9779	11.506	124.458	152.636	3.56137	4.35359e-10
WBGene00011340	unk 22G	ugt-30	4.79116	0	36.3912	19.1682	3.56041	0.00835471
WBGene00003997	unk 22G	pgp-3	16.769	2.3012	124.458	97.261	3.55819	2.19922e-08
WBGene00008431	unk 22G	piga-1	0	4.6024	24.0182	30.5272	3.54171	0.00791143
WBGene00010700	unk 22G	nipi-3	9.58231	11.506	133.92	110.75	3.53373	2.1306e-09
WBGene00004002	unk 22G	pgp-8	4.79116	4.6024	62.5929	46.1457	3.53308	9.70603e-05
WBGene00045162	unk 22G	F25H2.15	4.79116	4.6024	50.2199	58.2146	3.52972	0.000141174
WBGene00000652	unk 22G	col-76	0	4.6024	26.2017	27.6874	3.52428	0.00915506
WBGene00017957	unk 22G	F31F4.1	4.79116	0	35.6634	18.4583	3.523	0.00765067
WBGene00015369	unk 22G	ugt-51	2.39558	2.3012	29.8408	24.1378	3.52271	0.00625588
WBGene00013149	unk 22G	Y53F4B.1	0	4.6024	19.6513	34.0769	3.52052	0.00865056
WBGene00020334	unk 22G	epg-7	9.58231	9.2048	114.268	100.811	3.51736	1.07665e-08
WBGene00008486	unk 22G	ugt-44	40.7248	25.3132	413.404	339.349	3.51624	2.16342e-25
WBGene00004368	unk 22G	ric-19	2.39558	6.9036	61.1373	46.1457	3.51523	0.00010534
WBGene00019779	unk 22G	endu-2	2.39558	4.6024	37.1191	43.306	3.5146	0.000712679
WBGene00045164	unk 22G	F59C6.15	4.79116	2.3012	38.5747	41.8861	3.51303	0.00113294
WBGene00006802	unk 22G	unc-69	0	4.6024	26.9295	26.2676	3.50544	0.00934537
WBGene00006623	unk 22G	try-5	2.39558	9.2048	64.7764	68.1537	3.50513	0.000101509
WBGene00016064	unk 22G	acd-1	0	4.6024	19.6513	33.3669	3.50112	0.00839339
WBGene00015600	unk 22G	fbxa-165	4.79116	0	29.8408	23.4278	3.50067	0.00831151
WBGene00003699	unk 22G	nhr-109	4.79116	0	29.113	24.1378	3.50061	0.0074998
WBGene00016762	unk 22G	ugt-24	0	6.9036	48.0364	31.2371	3.49682	0.00198268
WBGene00011212	unk 22G	R10E8.6	19.1646	20.7108	227.809	222.209	3.4954	1.33001e-16
WBGene00000238	unk 22G	bar-1	9.58231	16.1084	148.476	140.567	3.48515	8.89093e-12
WBGene00011444	unk 22G	noca-2	14.3735	13.8072	188.507	124.948	3.4755	3.32921e-11
WBGene00019490	unk 22G	K07E3.1	21.5602	16.1084	233.632	183.873	3.47366	4.18619e-15
WBGene00004747	unk 22G	sdc-3	11.9779	9.2048	128.097	106.49	3.47225	2.10213e-09
WBGene00019466	unk 22G	tos-1	21.5602	16.1084	200.88	215.82	3.47149	2.10556e-16
WBGene00045293	unk 22G	fbxa-175	2.39558	2.3012	32.7521	19.1682	3.46613	0.00887556
WBGene00006942	unk 22G	wrk-1	4.79116	0	30.5686	21.298	3.46216	0.00859167
WBGene00305397	unk 22G	F36H5.19	4.79116	2.3012	35.6634	41.8861	3.46041	0.000906859
WBGene00020532	unk 22G	math-42	2.39558	6.9036	56.7703	46.1457	3.45543	0.000149878
WBGene00000870	unk 22G	cyd-1	9.58231	16.1084	143.381	137.017	3.44163	8.23126e-11
WBGene00015080	unk 22G	B0244.5	4.79116	0	26.9295	24.1378	3.43996	0.00981983
WBGene00010977	unk 22G	R02D5.3	2.39558	2.3012	21.1069	29.8172	3.43983	0.00857826
WBGene00009200	unk 22G	F28C1.1	7.18673	2.3012	45.1251	56.7948	3.43884	0.000171783
WBGene00017417	unk 22G	F13B6.2	4.79116	0	25.4739	25.5576	3.43881	0.0108442
WBGene00015403	unk 22G	clec-10	7.18673	0	50.2199	26.2676	3.43675	0.00132889
WBGene00007072	unk 22G	ugt-1	2.39558	4.6024	42.2138	33.3669	3.4245	0.00137808
WBGene00004108	unk 22G	pqn-18	0	4.6024	24.0182	26.2676	3.42341	0.00835829
WBGene00006464	unk 22G	bath-47	4.79116	2.3012	32.0243	43.306	3.41873	0.00113467
WBGene00011182	unk 22G	R09H10.5	14.3735	6.9036	120.091	105.78	3.41703	4.2809e-09
WBGene00000228	unk 22G	atn-1	4.79116	0	18.1956	31.947	3.41501	0.0099179
WBGene00022487	unk 22G	fbxa-21	0	16.1084	83.6998	90.8716	3.41366	1.20115e-06
WBGene00006760	unk 22G	unc-23	2.39558	13.8072	88.0668	86.612	3.41189	2.04156e-07
WBGene00011423	unk 22G	ipla-7	11.9779	6.9036	105.535	93.7113	3.40633	3.0505e-08
WBGene00015141	unk 22G	ugt-46	2.39558	2.3012	30.5686	19.1682	3.40431	0.0113758
WBGene00003877	unk 22G	pept-1	4.79116	9.2048	76.4216	72.4133	3.4022	1.7946e-06
WBGene00008302	unk 22G	pals-38	7.18673	9.2048	98.2563	75.253	3.40051	7.51723e-07
WBGene00000539	unk 22G	cln-3.1	4.79116	0	26.2017	23.4278	3.39865	0.0112613
WBGene00043062	unk 22G	clec-80	7.18673	2.3012	45.853	53.2451	3.3984	0.000175782
WBGene00019550	unk 22G	K09C4.5	7.18673	2.3012	44.3973	54.6649	3.39769	0.000227935
WBGene00003472	unk 22G	mtk-1	2.39558	20.7108	132.464	113.59	3.39274	2.66525e-09
WBGene00006369	unk 22G	sym-4	23.9558	34.518	352.267	261.256	3.38687	2.70194e-19
WBGene00003613	unk 22G	nhr-14	2.39558	9.2048	66.232	56.0848	3.38256	1.72629e-05
WBGene00016867	unk 22G	C52B9.4	2.39558	2.3012	25.4739	23.4278	3.3805	0.0108694
WBGene00017447	unk 22G	F14B8.5	11.9779	2.3012	80.7885	66.0239	3.37926	3.51926e-06
WBGene00194769	unk 22G	Y32B12C.5	4.79116	2.3012	35.6634	37.6265	3.37862	0.0013543
WBGene00019659	unk 22G	K11H12.3	7.18673	0	32.7521	40.4663	3.37446	0.00211196
WBGene00010503	unk 22G	K02C4.5	2.39558	6.9036	58.226	39.0464	3.37365	0.000211823
WBGene00006342	unk 22G	sup-37	11.9779	16.1084	147.021	144.827	3.3734	8.87097e-12
WBGene00019803	unk 22G	PDB1.1	0	4.6024	26.2017	22.008	3.36231	0.0106866
WBGene00013874	unk 22G	cest-2.2	7.18673	0	30.5686	41.8861	3.35982	0.00198369
WBGene00016431	unk 22G	C35A11.4	0	4.6024	18.1956	29.8172	3.35831	0.0132262
WBGene00022794	unk 22G	snu-23	4.79116	0	20.3791	27.6874	3.35349	0.0118349
WBGene00002056	unk 22G	ifc-2	19.1646	13.8072	187.051	146.956	3.34429	2.55853e-12
WBGene00206359	unk 22G	C05E4.15	19.1646	4.6024	124.458	114.299	3.34392	3.15416e-09
WBGene00008646	unk 22G	F10C2.5	9.58231	9.2048	85.8833	103.65	3.33542	1.90964e-07
WBGene00016595	unk 22G	cest-10	2.39558	4.6024	27.6573	43.306	3.33476	0.00218727
WBGene00020579	unk 22G	T19D12.4	19.1646	2.3012	104.079	108.62	3.32901	1.6938e-08
WBGene00007583	unk 22G	C14B4.2	16.769	9.2048	126.641	132.048	3.32365	3.17225e-10
WBGene00009804	unk 22G	F47B8.3	2.39558	9.2048	59.6816	57.5047	3.32129	3.5477e-05
WBGene00004307	unk 22G	rap-1	2.39558	4.6024	29.8408	40.4663	3.32112	0.00219607
WBGene00018984	unk 22G	F56F10.1	4.79116	0	26.2017	20.5881	3.31315	0.0149284
WBGene00011207	unk 22G	R10E8.1	9.58231	11.506	100.44	109.33	3.31208	1.33626e-08
WBGene00001617	unk 22G	glr-6	4.79116	2.3012	36.3912	33.3669	3.30704	0.00186551
WBGene00009482	unk 22G	F36G3.1	16.769	4.6024	108.446	100.101	3.30116	2.12642e-08
WBGene00012824	unk 22G	Y43F8B.14	2.39558	9.2048	63.3207	51.8252	3.29616	6.86857e-05
WBGene00001338	unk 22G	ears-2	2.39558	6.9036	45.1251	46.8557	3.29385	0.000357741
WBGene00019580	unk 22G	oac-58	0	4.6024	18.9234	26.9775	3.29279	0.0134351
WBGene00006462	unk 22G	svh-5	4.79116	4.6024	35.6634	56.0848	3.28918	0.000396728
WBGene00002217	unk 22G	klp-4	4.79116	11.506	87.339	73.1232	3.28874	1.31231e-06
WBGene00020197	unk 22G	mans-3	2.39558	2.3012	16.0121	29.8172	3.28796	0.0175914
WBGene00020256	unk 22G	T05C3.6	2.39558	6.9036	45.1251	46.1457	3.28273	0.000417048
WBGene00008100	unk 22G	C44H9.5	4.79116	4.6024	44.3973	46.8557	3.28073	0.000385793
WBGene00195245	unk 22G	T26A8.6	7.18673	0	34.9356	33.3669	3.27361	0.0032501
WBGene00003726	unk 22G	nhr-136	0	4.6024	18.9234	26.2676	3.27	0.0129311
WBGene00009835	unk 22G	F47H4.2	9.58231	0	50.9477	39.7563	3.26845	0.000330818
WBGene00011893	unk 22G	T21C9.6	9.58231	11.506	114.996	88.0319	3.26449	6.96093e-08
WBGene00004106	unk 22G	pqn-15	14.3735	27.6144	210.341	193.102	3.25605	8.32745e-16
WBGene00020408	unk 22G	T10D4.6	0	4.6024	26.9295	17.7484	3.25207	0.0143121
WBGene00007875	unk 22G	dod-24	2.39558	2.3012	28.3852	16.3285	3.25068	0.0207661
WBGene00010083	unk 22G	xdh-1	0	4.6024	21.1069	23.4278	3.24883	0.01553
WBGene00302986	unk 22G	Y37E11AM.4	2.39558	2.3012	22.5626	22.008	3.24681	0.019147
WBGene00006896	unk 22G	ver-3	16.769	13.8072	142.654	146.956	3.2461	5.30789e-11
WBGene00012013	unk 22G	ugt-54	4.79116	0	26.2017	18.4583	3.24486	0.0222315
WBGene00012101	unk 22G	zip-10	9.58231	13.8072	123.002	99.3908	3.24405	3.61613e-09
WBGene00022592	unk 22G	klu-2	4.79116	0	21.1069	23.4278	3.24295	0.0157356
WBGene00011719	unk 22G	T11G6.4	4.79116	0	22.5626	22.008	3.24257	0.021503
WBGene00004001	unk 22G	pgp-7	7.18673	6.9036	66.9599	66.0239	3.23896	1.37732e-05
WBGene00017478	unk 22G	cest-26	7.18673	2.3012	42.2138	46.1457	3.23208	0.000766606
WBGene00009231	unk 22G	ceh-89	0	4.6024	20.3791	23.4278	3.2262	0.0218471
WBGene00013716	unk 22G	Y106G6H.1	9.58231	2.3012	53.1312	56.7948	3.22535	8.31433e-05
WBGene00003738	unk 22G	nid-1	7.18673	11.506	98.9842	75.963	3.22008	4.57702e-07
WBGene00305608	unk 22G	T19D12.15	9.58231	6.9036	80.0607	73.1232	3.22001	1.56541e-06
WBGene00020504	unk 22G	svh-2	23.9558	2.3012	137.559	103.65	3.2187	2.11446e-08
WBGene00002173	unk 22G	itr-1	14.3735	32.2168	208.886	227.179	3.21711	6.10144e-16
WBGene00194713	unk 22G	F19B10.13	14.3735	11.506	116.452	123.529	3.21602	9.88562e-10
WBGene00013227	unk 22G	Y56A3A.6	11.9779	11.506	120.819	97.261	3.21526	1.32112e-08
WBGene00015494	unk 22G	C05E11.3	2.39558	4.6024	38.5747	26.2676	3.20375	0.0050334
WBGene00194815	unk 22G	Y43F8B.23	4.79116	2.3012	44.3973	20.5881	3.20337	0.00502738
WBGene00007657	unk 22G	pals-3	4.79116	4.6024	43.6695	42.5961	3.19951	0.000528706
WBGene00004000	unk 22G	pgp-6	11.9779	11.506	112.813	100.811	3.18565	1.95702e-08
WBGene00017470	unk 22G	F14H12.2	0	9.2048	53.859	31.2371	3.18379	0.0011076
WBGene00022694	unk 22G	gcna-1	4.79116	9.2048	59.6816	68.1537	3.1836	3.13456e-05
WBGene00013042	unk 22G	cccp-1	2.39558	9.2048	48.7643	57.5047	3.18082	0.000106028
WBGene00007546	unk 22G	nhr-153	7.18673	4.6024	57.4982	48.9855	3.18037	0.000132313
WBGene00007404	unk 22G	best-5	2.39558	2.3012	26.9295	15.6186	3.17918	0.0306846
WBGene00011335	unk 22G	T01E8.8	9.58231	2.3012	56.7703	49.6954	3.17878	0.000116959
WBGene00009632	unk 22G	ttyh-1	0	11.506	61.1373	44.7259	3.17699	0.000205328
WBGene00003001	unk 22G	lin-12	7.18673	0	24.0182	39.7563	3.17387	0.00711486
WBGene00004020	unk 22G	pho-1	2.39558	2.3012	17.4678	24.8477	3.17283	0.0162308
WBGene00001000	unk 22G	dim-1	0	9.2048	51.6756	32.657	3.17109	0.00126172
WBGene00010572	unk 22G	wdr-5.2	4.79116	0	17.4678	24.8477	3.16942	0.0198607
WBGene00018857	unk 22G	stau-1	2.39558	6.9036	48.7643	35.4967	3.16686	0.000716616
WBGene00016735	unk 22G	fhod-1	4.79116	18.4096	105.535	104.36	3.16245	1.75473e-08
WBGene00006971	unk 22G	zak-1	11.9779	2.3012	63.3207	62.4742	3.15676	1.62825e-05
WBGene00006438	unk 22G	nrfl-1	0	9.2048	45.853	37.6265	3.15498	0.000632917
WBGene00007944	unk 22G	C34F6.10	2.39558	2.3012	21.1069	20.5881	3.1506	0.0152026
WBGene00045163	unk 22G	Y67A10A.14	4.79116	4.6024	40.7582	42.5961	3.15007	0.00106377
WBGene00013484	unk 22G	Y69H2.9	2.39558	2.3012	17.4678	24.1378	3.14798	0.0278861
WBGene00015217	unk 22G	tes-1	7.18673	0	27.6573	34.7868	3.14658	0.00273331
WBGene00015085	unk 22G	B0244.10	0	9.2048	49.4921	32.657	3.13185	0.000842212
WBGene00086546	unk 22G	inpp-5K	0	4.6024	22.5626	18.4583	3.13008	0.0226979
WBGene00016788	unk 22G	C49G7.10	9.58231	11.506	98.2563	86.612	3.12949	2.54998e-07
WBGene00013119	unk 22G	Y51H4A.25	4.79116	4.6024	40.0304	41.8861	3.12501	0.000760224
WBGene00008034	unk 22G	prcc-1	2.39558	2.3012	18.9234	22.008	3.12426	0.0228501
WBGene00016170	unk 22G	tmem-131	16.769	16.1084	149.932	135.597	3.11881	7.52767e-11
WBGene00007455	unk 22G	ugt-22	0	9.2048	45.1251	36.2067	3.11792	0.000956675
WBGene00017711	unk 22G	F22E5.13	2.39558	13.8072	64.0486	78.0928	3.11615	1.25053e-05
WBGene00022869	unk 22G	ZK1240.4	0	6.9036	36.3912	24.1378	3.10694	0.00591721
WBGene00013643	unk 22G	Y105C5A.24	2.39558	6.9036	42.9417	37.6265	3.10253	0.000956302
WBGene00002054	unk 22G	ifb-2	0	4.6024	18.9234	21.298	3.1022	0.0235683
WBGene00006839	unk 22G	unc-115	7.18673	13.8072	85.1555	95.8411	3.1007	1.69954e-06
WBGene00045169	unk 22G	T19C4.11	2.39558	2.3012	20.3791	19.8782	3.09996	0.0298105
WBGene00045170	unk 22G	T19C4.12	2.39558	2.3012	20.3791	19.8782	3.09996	0.0298105
WBGene00196056	unk 22G	T19C4.16	2.39558	2.3012	20.3791	19.8782	3.09996	0.0298105
WBGene00196066	unk 22G	T19C4.17	2.39558	2.3012	20.3791	19.8782	3.09996	0.0298105
WBGene00007840	unk 22G	C31C9.6	7.18673	4.6024	52.4034	48.2755	3.09968	0.000171848
WBGene00008923	unk 22G	F17C11.12	4.79116	6.9036	43.6695	56.7948	3.09868	0.000255625
WBGene00008607	unk 22G	F09B12.3	4.79116	6.9036	56.0425	43.306	3.08154	0.000190714
WBGene00020577	unk 22G	T19D12.2	2.39558	6.9036	49.4921	29.8172	3.07953	0.00135296
WBGene00010116	unk 22G	cest-13	0	4.6024	16.0121	23.4278	3.07516	0.0305754
WBGene00003986	unk 22G	mct-4	0	4.6024	14.5565	24.8477	3.07353	0.0261441
WBGene00000433	unk 22G	ceh-8	2.39558	2.3012	17.4678	22.008	3.07207	0.0317275
WBGene00019213	unk 22G	H20E11.1	16.769	2.3012	85.1555	73.1232	3.07099	6.54723e-06
WBGene00019473	unk 22G	cyp-35A5	2.39558	4.6024	32.0243	26.9775	3.06756	0.00610145
WBGene00001770	unk 22G	gst-22	2.39558	4.6024	32.0243	26.9775	3.0674	0.00530892
WBGene00001713	unk 22G	grl-4	11.9779	4.6024	64.0486	73.8332	3.06646	4.01555e-05
WBGene00021503	unk 22G	ctsa-4.2	2.39558	4.6024	29.113	29.8172	3.06593	0.00485576
WBGene00016611	unk 22G	bicd-1	9.58231	13.8072	97.5285	98.6809	3.06392	7.88153e-08
WBGene00003107	unk 22G	mab-10	21.5602	4.6024	104.807	111.46	3.06281	8.56783e-08
WBGene00019763	unk 22G	galt-1	4.79116	4.6024	42.2138	36.2067	3.06166	0.000809942
WBGene00305865	unk 22G	Y69A2AR.54	7.18673	2.3012	37.1191	41.1762	3.05819	0.0010593
WBGene00007290	unk 22G	C04B4.2	9.58231	2.3012	45.853	51.8252	3.05235	0.00164453
WBGene00008565	unk 22G	acox-1.2	2.39558	9.2048	45.853	51.1153	3.04884	0.000282198
WBGene00016760	unk 22G	C49A9.6	7.18673	9.2048	70.599	65.314	3.0484	1.06795e-05
WBGene00022538	unk 22G	ZC190.4	14.3735	27.6144	162.305	186.713	3.04773	8.02869e-13
WBGene00018719	unk 22G	ccd-5	2.39558	2.3012	19.6513	19.1682	3.0475	0.0297274
WBGene00044325	unk 22G	tag-321	2.39558	2.3012	15.2843	23.4278	3.04429	0.030057
WBGene00022750	unk 22G	tres-1	16.769	29.9156	205.974	181.033	3.04426	4.647e-14
WBGene00016424	unk 22G	C34H4.1	4.79116	11.506	72.7825	62.4742	3.04255	1.60189e-05
WBGene00021519	unk 22G	Y41D4B.17	7.18673	4.6024	60.4094	36.2067	3.03944	0.000319011
WBGene00017510	unk 22G	nhr-178	7.18673	0	28.3852	29.8172	3.03942	0.0180208
WBGene00004735	unk 22G	sbp-1	7.18673	6.9036	53.1312	62.4742	3.03727	4.59917e-05
WBGene00017687	unk 22G	ets-4	31.1425	34.518	245.277	291.783	3.03099	1.00721e-18
WBGene00009691	unk 22G	F44E5.4	7.18673	4.6024	51.6756	44.0159	3.02626	0.000222318
WBGene00009692	unk 22G	F44E5.5	7.18673	4.6024	51.6756	44.0159	3.02626	0.000225321
WBGene00022873	unk 22G	ZK1240.9	7.18673	4.6024	61.1373	34.0769	3.01818	0.000699635
WBGene00045370	unk 22G	ZK265.11	2.39558	2.3012	16.0121	22.008	3.01797	0.0384337
WBGene00003621	unk 22G	nhr-22	7.18673	11.506	75.6938	75.963	3.01431	1.89543e-06
WBGene00020799	unk 22G	T25D10.1	35.9337	20.7108	257.65	196.652	3.00934	5.22321e-14
WBGene00013197	unk 22G	ttm-5	7.18673	0	26.9295	29.8172	3.00556	0.00980263
WBGene00044975	unk 22G	F47G4.9	7.18673	4.6024	50.9477	43.306	3.00389	0.0011845
WBGene00015709	unk 22G	cyp-33A1	7.18673	6.9036	58.9538	53.955	3.00271	5.85635e-05
WBGene00000409	unk 22G	cdk-8	4.79116	2.3012	31.2965	24.8477	2.99326	0.00732317
WBGene00014918	unk 22G	fbxa-123	2.39558	2.3012	18.1956	19.1682	2.99249	0.0347398
WBGene00007284	unk 22G	C03H12.1	4.79116	2.3012	27.6573	28.3974	2.99154	0.00672552
WBGene00015592	unk 22G	C08D8.1	7.18673	4.6024	40.0304	53.2451	2.98983	0.000552163
WBGene00016883	unk 22G	C52E2.4	7.18673	0	27.6573	28.3974	2.98895	0.00732101
WBGene00004172	unk 22G	pqn-92	4.79116	13.8072	66.9599	81.6425	2.98621	2.70693e-06
WBGene00008594	unk 22G	clec-57	2.39558	6.9036	42.2138	31.947	2.98312	0.00213946
WBGene00023485	unk 22G	ttr-49	4.79116	2.3012	29.8408	25.5576	2.97423	0.00677281
WBGene00018111	unk 22G	F36H9.2	0	9.2048	32.0243	41.1762	2.97155	0.0109189
WBGene00020015	unk 22G	nhr-210	2.39558	2.3012	24.0182	12.7788	2.96929	0.0376801
WBGene00010793	unk 22G	nspg-9	2.39558	11.506	47.3086	62.4742	2.96705	0.00048385
WBGene00044211	unk 22G	Y60A3A.25	7.18673	6.9036	54.5869	55.3749	2.96477	6.92873e-05
WBGene00017467	unk 22G	F14F9.4	19.1646	4.6024	105.535	78.0928	2.96412	7.63878e-07
WBGene00004317	unk 22G	rbg-1	7.18673	2.3012	34.9356	38.3365	2.96292	0.00118717
WBGene00019944	unk 22G	R07G3.8	4.79116	0	18.9234	17.7484	2.96105	0.0390844
WBGene00019211	unk 22G	H18N23.2	9.58231	6.9036	61.8651	66.0239	2.95978	2.48044e-05
WBGene00009403	unk 22G	F35C11.4	0	13.8072	51.6756	57.5047	2.95936	0.000181769
WBGene00016617	unk 22G	C43H6.4	2.39558	2.3012	10.9174	25.5576	2.9588	0.0453024
WBGene00050911	unk 22G	Y43F8B.18	26.3514	11.506	149.932	141.987	2.95577	1.46217e-09
WBGene00045404	unk 22G	C06C3.11	16.769	6.9036	93.8894	88.0319	2.95205	7.24279e-07
WBGene00003978	unk 22G	pes-4	7.18673	0	24.746	29.8172	2.95059	0.0077179
WBGene00020301	unk 22G	gid-2	0	4.6024	19.6513	16.3285	2.94089	0.0341731
WBGene00020721	unk 22G	T23B12.6	0	9.2048	38.5747	33.3669	2.94049	0.00163237
WBGene00004184	unk 22G	ptp-4A2	0	9.2048	32.7521	39.0464	2.93927	0.00250618
WBGene00019060	unk 22G	acox-3	2.39558	2.3012	20.3791	15.6186	2.93818	0.0391225
WBGene00010269	unk 22G	F58G1.7	4.79116	6.9036	47.3086	42.5961	2.93801	0.000795702
WBGene00000971	unk 22G	dhs-7	2.39558	2.3012	18.9234	17.0384	2.93703	0.0369554
WBGene00000272	unk 22G	bro-1	7.18673	11.506	69.8712	73.8332	2.93683	5.86486e-06
WBGene00011367	unk 22G	snpc-3.4	2.39558	2.3012	17.4678	18.4583	2.93588	0.0412037
WBGene00044957	unk 22G	C08D8.3	7.18673	4.6024	38.5747	51.1153	2.93325	0.000775383
WBGene00001559	unk 22G	gei-1	16.769	11.506	125.914	89.4517	2.9332	4.68778e-08
WBGene00010470	unk 22G	cdr-4	2.39558	2.3012	13.8287	22.008	2.93302	0.0391634
WBGene00044488	unk 22G	Y54G2A.45	4.79116	0	17.4678	18.4583	2.93219	0.0371586
WBGene00015009	unk 22G	B0041.5	7.18673	0	26.9295	26.9775	2.93131	0.0123141
WBGene00015713	unk 22G	C12D12.1	14.3735	6.9036	93.1616	68.1537	2.9306	3.13692e-06
WBGene00004169	unk 22G	pqn-89	9.58231	0	31.2965	40.4663	2.93005	0.00262342
WBGene00003786	unk 22G	npa-1	45.516	78.2408	486.915	459.328	2.92855	2.03416e-30
WBGene00018886	unk 22G	npr-28	14.3735	6.9036	93.8894	66.7338	2.92433	3.52917e-06
WBGene00001089	unk 22G	dre-1	16.769	13.8072	147.748	83.0623	2.91779	1.30993e-07
WBGene00010047	unk 22G	F54D1.6	31.1425	23.012	228.537	178.194	2.91214	4.92131e-14
WBGene00021448	unk 22G	Y39D8A.1	7.18673	11.506	78.6051	62.4742	2.90968	7.23457e-06
WBGene00003396	unk 22G	mom-4	7.18673	6.9036	50.9477	54.6649	2.90661	0.000201333
WBGene00020264	unk 22G	acl-8	0	20.7108	82.2442	75.253	2.90448	1.8576e-05
WBGene00016292	unk 22G	tbc-7	2.39558	4.6024	29.113	23.4278	2.9006	0.0142617
WBGene00003163	unk 22G	mdl-1	14.3735	18.4096	133.192	112.17	2.90031	5.2634e-10
WBGene00002037	unk 22G	hum-4	4.79116	18.4096	112.813	61.7643	2.8979	6.24723e-06
WBGene00016425	unk 22G	C34H4.2	11.9779	6.9036	75.6938	63.1842	2.88517	1.1156e-05
WBGene00009943	unk 22G	F52G2.3	0	11.506	38.5747	47.5656	2.88009	0.000808814
WBGene00006788	unk 22G	unc-53	26.3514	25.3132	163.761	215.82	2.87796	1.56211e-12
WBGene00019808	unk 22G	seip-1	4.79116	2.3012	25.4739	26.2676	2.87607	0.00934537
WBGene00012546	unk 22G	Y37D8A.4	4.79116	0	18.1956	16.3285	2.87445	0.0416911
WBGene00001501	unk 22G	ftn-2	7.18673	0	21.8347	29.8172	2.87335	0.0067043
WBGene00011564	unk 22G	ugt-50	4.79116	4.6024	24.0182	44.7259	2.87303	0.00325551
WBGene00012418	unk 22G	Y7A9C.1	9.58231	9.2048	81.5164	56.0848	2.87259	2.34284e-05
WBGene00009337	unk 22G	uig-1	2.39558	11.506	57.4982	45.4358	2.87201	0.000246764
WBGene00015598	unk 22G	fbxa-163	2.39558	6.9036	32.0243	36.2067	2.86378	0.00409408
WBGene00001929	unk 22G	his-55	2.39558	4.6024	27.6573	23.4278	2.85936	0.00912344
WBGene00020220	unk 22G	clec-140	2.39558	6.9036	34.2078	33.3669	2.84918	0.00318994
WBGene00016450	unk 22G	clec-5	9.58231	6.9036	69.1433	48.9855	2.84447	6.70166e-05
WBGene00010851	unk 22G	M04C3.2	7.18673	2.3012	29.8408	37.6265	2.84332	0.00335602
WBGene00018208	unk 22G	F39G3.3	0	6.9036	22.5626	27.6874	2.8392	0.0122247
WBGene00008901	unk 22G	nhr-27	11.9779	2.3012	42.2138	58.2146	2.83151	0.000292122
WBGene00021840	unk 22G	pign-1	4.79116	6.9036	42.2138	41.1762	2.82944	0.000883105
WBGene00019467	unk 22G	K07B1.7	19.1646	2.3012	80.0607	70.2835	2.82674	1.18574e-05
WBGene00022375	unk 22G	Y94H6A.2	0	16.1084	57.4982	58.2146	2.82039	9.57811e-05
WBGene00022082	unk 22G	Y69A2AR.11	0	4.6024	16.74	16.3285	2.81912	0.0410371
WBGene00021329	unk 22G	Y34D9A.3	2.39558	6.9036	30.5686	35.4967	2.81795	0.00789346
WBGene00019261	unk 22G	H34I24.2	7.18673	0	31.2965	18.4583	2.81486	0.0169401
WBGene00020280	unk 22G	T06A1.5	2.39558	9.2048	52.4034	29.8172	2.81112	0.00226255
WBGene00005657	unk 22G	srr-6	11.9779	0	45.1251	37.6265	2.81052	0.00317094
WBGene00022812	unk 22G	uvs-1	7.18673	11.506	69.8712	61.7643	2.81015	2.916e-05
WBGene00003015	unk 22G	lin-29	2.39558	6.9036	41.486	24.1378	2.80633	0.00456009
WBGene00004400	unk 22G	rom-1	2.39558	4.6024	29.113	19.8782	2.79912	0.0157356
WBGene00004062	unk 22G	pmp-5	9.58231	4.6024	54.5869	43.306	2.79498	0.00046575
WBGene00006543	unk 22G	tbx-2	16.769	2.3012	67.6877	62.4742	2.7893	3.79656e-05
WBGene00019294	unk 22G	K02A6.3	0	6.9036	24.746	23.4278	2.77831	0.0165406
WBGene00010867	unk 22G	ifbp-1	14.3735	9.2048	82.972	76.6729	2.76475	1.4862e-06
WBGene00011268	unk 22G	pde-12	7.18673	11.506	60.4094	66.7338	2.76047	4.7302e-05
WBGene00011165	unk 22G	R09D1.9	7.18673	6.9036	36.3912	58.9246	2.75926	0.000586134
WBGene00003868	unk 22G	ooc-3	16.769	4.6024	67.6877	75.253	2.75562	1.6282e-05
WBGene00010117	unk 22G	nkb-3	7.18673	2.3012	41.486	22.008	2.75397	0.0056946
WBGene00019329	unk 22G	ceeh-1	4.79116	9.2048	45.853	48.9855	2.75308	0.000695263
WBGene00016087	unk 22G	C25A11.2	4.79116	2.3012	26.2017	21.298	2.75174	0.0197438
WBGene00007841	unk 22G	C31C9.7	9.58231	2.3012	29.8408	48.9855	2.74672	0.000976026
WBGene00008583	unk 22G	ugt-65	0	11.506	26.2017	51.8252	2.74139	0.0065108
WBGene00018397	unk 22G	F43E2.11	4.79116	4.6024	40.0304	22.7179	2.73969	0.0139497
WBGene00017904	unk 22G	lim-8	9.58231	16.1084	66.9599	104.36	2.73211	4.40368e-06
WBGene00010605	unk 22G	K06G5.1	7.18673	2.3012	28.3852	34.0769	2.73206	0.00504996
WBGene00013734	unk 22G	gldi-8	16.769	4.6024	60.4094	80.2226	2.73201	3.08112e-05
WBGene00019617	unk 22G	ctsa-2	47.9116	6.9036	169.583	192.392	2.72811	0.00520029
WBGene00022847	unk 22G	ZK1055.6	14.3735	2.3012	48.7643	60.3444	2.72784	0.000220583
WBGene00006887	unk 22G	vav-1	7.18673	13.8072	79.3329	60.3444	2.72629	3.46665e-05
WBGene00002272	unk 22G	lec-9	0	4.6024	16.0121	14.9086	2.72149	0.0447739
WBGene00019127	unk 22G	cgt-3	16.769	11.506	80.0607	105.78	2.72132	9.64103e-07
WBGene00011849	unk 22G	T19H5.4	7.18673	0	13.8287	32.657	2.71892	0.0220565
WBGene00020649	unk 22G	sma-10	23.9558	11.506	120.819	110.04	2.71098	2.35079e-08
WBGene00016061	unk 22G	hpo-15	23.9558	11.506	115.724	115.009	2.71049	1.44433e-08
WBGene00017908	unk 22G	F28H1.1	2.39558	11.506	58.9538	32.657	2.70557	0.00231191
WBGene00008602	unk 22G	oac-14	23.9558	16.1084	141.926	117.139	2.69717	1.13715e-08
WBGene00018148	unk 22G	F37C4.8	7.18673	4.6024	34.9356	41.1762	2.6956	0.00588268
WBGene00012139	unk 22G	T28F4.4	7.18673	13.8072	58.226	78.0928	2.69199	4.27664e-05
WBGene00015981	unk 22G	elt-7	4.79116	2.3012	25.4739	19.8782	2.68523	0.0170764
WBGene00011495	unk 22G	T05F1.11	11.9779	9.2048	70.599	65.314	2.68474	3.20712e-05
WBGene00002271	unk 22G	lec-8	7.18673	0	25.4739	19.8782	2.68407	0.0118234
WBGene00000259	unk 22G	bpl-1	4.79116	11.506	60.4094	44.7259	2.67969	0.000509032
WBGene00014004	unk 22G	fic-1	7.18673	0	19.6513	25.5576	2.67676	0.0306277
WBGene00011739	unk 22G	T12G3.4	4.79116	6.9036	42.2138	32.657	2.67391	0.00337374
WBGene00000789	unk 22G	cpz-2	4.79116	13.8072	66.9599	51.8252	2.66314	0.000117639
WBGene00009839	unk 22G	fbxa-188	2.39558	13.8072	47.3086	56.0848	2.65749	0.000398823
WBGene00006705	unk 22G	ubc-8	7.18673	4.6024	32.7521	41.1762	2.65318	0.0127247
WBGene00017010	unk 22G	D1007.15	0	18.4096	61.8651	55.3749	2.64776	0.000200925
WBGene00013540	unk 22G	cest-12	7.18673	2.3012	28.3852	30.5272	2.64711	0.00826919
WBGene00012948	unk 22G	dhhc-2	9.58231	4.6024	39.3025	48.9855	2.64675	0.00100804
WBGene00021565	unk 22G	Y45G12C.1	2.39558	9.2048	37.1191	36.2067	2.64527	0.00187108
WBGene00018356	unk 22G	islo-1	11.9779	9.2048	56.0425	75.963	2.64312	7.42972e-05
WBGene00000070	unk 22G	acy-3	16.769	13.8072	92.4337	97.9709	2.64098	7.64484e-07
WBGene00003374	unk 22G	mlk-1	16.769	25.3132	139.015	124.239	2.64004	1.60661e-09
WBGene00019565	unk 22G	cyp-35A3	4.79116	2.3012	20.3791	23.4278	2.63607	0.0202073
WBGene00013695	unk 22G	epg-8	7.18673	9.2048	42.9417	58.9246	2.63324	0.000439068
WBGene00021635	unk 22G	Y47G6A.5	4.79116	9.2048	45.1251	41.8861	2.6282	0.000783618
WBGene00012529	unk 22G	Y32F6A.4	11.9779	2.3012	37.1191	49.6954	2.62128	0.000961125
WBGene00044207	unk 22G	Y6G8.5	0	9.2048	29.8408	27.6874	2.61883	0.00751292
WBGene00003149	unk 22G	mbk-1	7.18673	4.6024	37.8469	34.0769	2.61423	0.00270617
WBGene00009432	unk 22G	cld-9	7.18673	0	27.6573	15.6186	2.613	0.0319567
WBGene00009888	unk 22G	F49E2.5	14.3735	2.3012	51.6756	48.9855	2.61188	0.000257246
WBGene00019237	unk 22G	wdr-62	28.7469	32.2168	186.323	185.293	2.60641	6.49794e-13
WBGene00009499	unk 22G	ent-6	4.79116	11.506	38.5747	61.0544	2.60322	0.000848922
WBGene00007322	unk 22G	C05B5.5	2.39558	6.9036	36.3912	20.5881	2.60293	0.0117947
WBGene00013485	unk 22G	Y69H2.10	35.9337	23.012	163.761	192.392	2.5995	2.84257e-09
WBGene00020169	unk 22G	mmaa-1	4.79116	4.6024	33.4799	23.4278	2.59869	0.00941401
WBGene00001493	unk 22G	frm-7	4.79116	55.2288	186.323	177.484	2.59636	0.0411223
WBGene00003615	unk 22G	nhr-16	7.18673	2.3012	27.6573	29.1073	2.59338	0.0105406
WBGene00009532	unk 22G	ccch-1	2.39558	16.1084	50.9477	61.7643	2.58945	0.000192696
WBGene00008194	unk 22G	C49C3.4	14.3735	25.3132	123.73	115.009	2.5819	1.17512e-08
WBGene00022337	unk 22G	pals-16	7.18673	2.3012	32.7521	23.4278	2.57785	0.0103248
WBGene00008515	unk 22G	F02C12.1	0	6.9036	26.9295	14.9086	2.57625	0.0437452
WBGene00002213	unk 22G	kin-32	4.79116	11.506	50.9477	46.8557	2.57565	0.000850925
WBGene00020921	unk 22G	W01C8.5	4.79116	6.9036	37.8469	31.947	2.57231	0.0027919
WBGene00018952	unk 22G	F56C9.8	2.39558	9.2048	37.1191	31.947	2.55953	0.0045503
WBGene00021764	unk 22G	Y51F10.3	2.39558	9.2048	35.6634	33.3669	2.55928	0.00552682
WBGene00001489	unk 22G	frm-2	33.5381	46.024	230.72	237.828	2.55447	4.6643e-15
WBGene00001026	unk 22G	dnj-8	23.9558	6.9036	76.4216	102.94	2.5516	8.78484e-06
WBGene00020340	unk 22G	T08B1.1	7.18673	4.6024	26.9295	41.8861	2.55146	0.00409408
WBGene00016219	unk 22G	pals-24	2.39558	4.6024	24.0182	17.0384	2.54384	0.0263909
WBGene00019590	unk 22G	K09F6.7	9.58231	4.6024	46.5808	35.4967	2.54049	0.00212868
WBGene00018373	unk 22G	F43B10.1	4.79116	2.3012	22.5626	18.4583	2.54033	0.0293574
WBGene00000793	unk 22G	crh-1	2.39558	18.4096	61.1373	61.0544	2.53776	0.000429578
WBGene00006923	unk 22G	vhp-1	47.9116	52.9276	287.491	295.333	2.52989	1.01091e-18
WBGene00001824	unk 22G	hbl-1	16.769	25.3132	125.914	117.139	2.525	1.43672e-08
WBGene00017372	unk 22G	F10G7.9	21.5602	13.8072	96.8007	105.78	2.52339	3.35549e-07
WBGene00017675	unk 22G	F21F3.6	2.39558	6.9036	24.746	29.1073	2.52235	0.0120368
WBGene00021518	unk 22G	hpo-6	11.9779	6.9036	56.7703	51.1153	2.52083	0.000220711
WBGene00045063	unk 22G	Y37A1A.4	28.7469	13.8072	125.186	117.139	2.518	9.8613e-09
WBGene00011936	unk 22G	pgrn-1	2.39558	4.6024	21.8347	18.4583	2.51721	0.0290558
WBGene00004061	unk 22G	pmp-4	7.18673	0	26.9295	13.4888	2.51449	0.0377097
WBGene00018394	unk 22G	F43E2.6	95.8231	119.662	676.877	554.459	2.5127	2.12642e-22
WBGene00012930	unk 22G	obr-1	19.1646	25.3132	123.73	130.628	2.51238	1.79593e-09
WBGene00000792	unk 22G	crb-1	4.79116	2.3012	16.0121	24.1378	2.51052	0.0337752
WBGene00004037	unk 22G	plc-2	40.7248	20.7108	172.494	174.644	2.50539	4.01541e-10
WBGene00018138	unk 22G	folt-2	4.79116	20.7108	72.7825	73.1232	2.50208	3.70582e-05
WBGene00006679	unk 22G	twk-26	9.58231	0	32.0243	21.298	2.49927	0.0167459
WBGene00045237	unk 22G	mrt-1	9.58231	11.506	74.2381	44.7259	2.49338	0.000424579
WBGene00022645	unk 22G	irg-8	21.5602	6.9036	77.1494	80.9325	2.48641	3.92514e-06
WBGene00002991	unk 22G	lin-2	7.18673	6.9036	32.0243	46.8557	2.48602	0.00320474
WBGene00019205	unk 22G	kcc-2	14.3735	23.012	106.262	103.65	2.48374	2.44799e-07
WBGene00022326	unk 22G	fbxa-14	4.79116	6.9036	39.3025	26.2676	2.48233	0.00775797
WBGene00001324	unk 22G	eor-1	16.769	6.9036	66.9599	63.8941	2.47662	5.57807e-05
WBGene00018764	unk 22G	F53F10.2	14.3735	23.012	107.718	100.811	2.47422	4.13974e-07
WBGene00008428	unk 22G	eif-2Bepsilon	2.39558	6.9036	26.9295	24.8477	2.46538	0.0163582
WBGene00015324	unk 22G	C02B8.6	4.79116	2.3012	21.8347	17.0384	2.46264	0.0352456
WBGene00001178	unk 22G	egl-9	31.1425	4.6024	90.9781	102.94	2.4562	3.82798e-06
WBGene00001916	unk 22G	his-42	7.18673	11.506	58.226	44.7259	2.45553	0.000537607
WBGene00020903	unk 22G	acd-5	21.5602	11.506	96.0729	83.7723	2.45044	1.35966e-06
WBGene00011864	unk 22G	T20F10.2	2.39558	6.9036	32.7521	18.4583	2.4488	0.01873
WBGene00021394	unk 22G	Y38C1AA.1	7.18673	4.6024	33.4799	30.5272	2.44584	0.00735912
WBGene00022717	unk 22G	hipr-1	21.5602	6.9036	70.599	82.3524	2.43812	2.18558e-05
WBGene00002139	unk 22G	inx-17	9.58231	0	26.9295	24.1378	2.43725	0.0210817
WBGene00007692	unk 22G	cest-9.1	11.9779	0	26.9295	36.9166	2.43681	0.0128398
WBGene00003628	unk 22G	nhr-35	4.79116	2.3012	21.8347	16.3285	2.43571	0.0456023
WBGene00008577	unk 22G	F08G2.5	7.18673	0	23.2904	14.9086	2.43351	0.0444506
WBGene00017448	unk 22G	F14B8.6	2.39558	9.2048	29.8408	33.3669	2.4322	0.0077807
WBGene00009008	unk 22G	F21D5.3	2.39558	23.012	71.3268	67.4438	2.43077	6.77294e-05
WBGene00009594	unk 22G	cyld-1	9.58231	13.8072	54.5869	71.7034	2.42909	0.000144379
WBGene00008595	unk 22G	clec-56	2.39558	6.9036	29.113	21.298	2.42612	0.0167891
WBGene00219374	unk 22G	C25A11.10	4.79116	4.6024	30.5686	19.8782	2.42491	0.0328763
WBGene00004746	unk 22G	sdc-2	43.1204	64.4336	303.503	275.455	2.42395	1.16717e-16
WBGene00000086	unk 22G	aex-3	9.58231	0	29.113	21.298	2.41819	0.0225948
WBGene00003209	unk 22G	mel-26	14.3735	4.6024	41.486	58.9246	2.41596	0.000976026
WBGene00003233	unk 22G	mgl-2	9.58231	11.506	66.9599	45.4358	2.41134	0.000377517
WBGene00016164	unk 22G	C27D9.2	2.39558	4.6024	15.2843	22.008	2.40694	0.0439692
WBGene00016134	unk 22G	C26B9.5	2.39558	4.6024	13.1008	24.1378	2.40536	0.0446195
WBGene00011375	unk 22G	T02E1.2	0	11.506	27.6573	34.0769	2.40162	0.0128342
WBGene00018602	unk 22G	F48D6.4	0	13.8072	42.2138	31.947	2.40021	0.00280887
WBGene00002067	unk 22G	ifp-1	14.3735	6.9036	56.0425	55.3749	2.39713	0.000211823
WBGene00010998	unk 22G	R03G8.3	9.58231	4.6024	39.3025	34.7868	2.39309	0.0037442
WBGene00018965	unk 22G	F56D2.3	11.9779	13.8072	67.6877	67.4438	2.38837	0.000662253
WBGene00004111	unk 22G	pqn-21	7.18673	16.1084	66.232	56.0848	2.38303	0.000117933
WBGene00022494	unk 22G	fbxa-91	7.18673	11.506	53.1312	44.7259	2.38244	0.000812638
WBGene00022496	unk 22G	fbxa-92	7.18673	9.2048	45.1251	39.7563	2.36933	0.00184581
WBGene00003730	unk 22G	nhx-2	7.18673	9.2048	42.9417	41.8861	2.36854	0.00149539
WBGene00006836	unk 22G	unc-112	26.3514	13.8072	103.351	102.94	2.36818	6.29685e-07
WBGene00219587	unk 22G	anr-16	2.39558	6.9036	28.3852	19.8782	2.36355	0.0234099
WBGene00015048	unk 22G	faah-2	7.18673	18.4096	69.8712	62.4742	2.36002	0.000105432
WBGene00017427	unk 22G	acp-5	4.79116	4.6024	21.8347	26.2676	2.35723	0.0218344
WBGene00023432	unk 22G	K12B6.9	7.18673	2.3012	21.8347	26.2676	2.3546	0.0239703
WBGene00002979	unk 22G	lfe-2	35.9337	36.8192	180.501	190.972	2.352	4.98285e-12
WBGene00016877	unk 22G	C52D10.3	9.58231	9.2048	48.0364	47.5656	2.34775	0.00100969
WBGene00003956	unk 22G	pcp-1	4.79116	6.9036	32.0243	27.6874	2.34749	0.00963876
WBGene00011209	unk 22G	R10E8.3	9.58231	11.506	54.5869	52.5351	2.34245	0.000327018
WBGene00010134	unk 22G	F55H12.3	35.9337	75.9396	293.313	274.035	2.33535	1.08806e-13
WBGene00010357	unk 22G	H03A11.2	71.8673	124.265	487.643	500.504	2.32792	3.71398e-22
WBGene00013803	unk 22G	snx-13	31.1425	27.6144	141.926	152.636	2.3272	4.75099e-09
WBGene00009628	unk 22G	tatn-1	11.9779	6.9036	53.1312	41.1762	2.32642	0.000746415
WBGene00008873	unk other	F15H10.6	0	0	187.051	195.232	8.78985	2.49514e-08
WBGene00013495	unk other	clec-236	0	0	158.666	141.277	8.43978	1.73495e-07
WBGene00001182	unk other	egl-13	0	0	144.109	109.33	8.1964	2.7484e-07
WBGene00015768	unk other	C14C11.4	0	0	127.369	110.04	8.10232	3.98122e-07
WBGene00001506	unk other	fut-2	0	0	96.8007	96.5511	7.80638	1.19122e-06
WBGene00009428	unk other	F35E12.4	0	0	88.0668	85.9021	7.65395	2.14316e-06
WBGene00194902	unk other	Y39H10B.3	0	0	79.3329	93.0014	7.64058	2.42775e-06
WBGene00235307	unk other	B0507.17	0	0	99.712	69.5736	7.6142	2.99292e-06
WBGene00015100	unk other	B0280.2	0	2.3012	213.253	242.798	7.6021	1.70608e-06
WBGene00044014	unk other	F15H10.10	0	2.3012	262.017	188.133	7.58289	1.97127e-06
WBGene00011165	unk other	R09D1.9	0	0	77.8772	73.8332	7.45636	3.73426e-06
WBGene00077594	unk other	nhr-151	0	0	75.6938	72.4133	7.42172	4.78711e-06
WBGene00194815	unk other	Y43F8B.23	0	0	77.8772	68.8636	7.40821	4.85727e-06
WBGene00045415	unk other	Y43F8B.15	0	0	81.5164	64.604	7.40196	5.3186e-06
WBGene00016666	unk other	C45E5.3	0	2.3012	224.898	168.254	7.38767	4.06159e-06
WBGene00019473	unk other	cyp-35A5	0	0	60.4094	78.0928	7.32547	6.86125e-06
WBGene00011076	unk other	scav-5	0	0	65.5042	67.4438	7.26606	8.76118e-06
WBGene00045475	unk other	T07A5.7	0	2.3012	181.956	171.804	7.23547	6.00746e-06
WBGene00022547	unk other	ZC196.3	0	2.3012	179.045	171.804	7.2236	6.51528e-06
WBGene00044013	unk other	F15H10.9	0	0	77.1494	51.8252	7.22172	1.14647e-05
WBGene00020774	unk other	rcd-1	2.39558	0	173.95	166.835	7.18124	7.01886e-06
WBGene00015537	unk other	C06E4.8	0	0	61.1373	63.8941	7.17752	1.14336e-05
WBGene00077629	unk other	K10G4.13	2.39558	9.2048	795.512	789.447	7.07755	4.0579e-25
WBGene00011676	unk other	cyp-13A2	4.79116	0	349.356	275.455	7.05531	2.71269e-10
WBGene00000272	unk other	bro-1	0	2.3012	157.938	148.376	7.02767	1.15748e-05
WBGene00007662	unk other	pals-8	0	0	50.2199	61.0544	7.0096	2.02454e-05
WBGene00020228	unk other	T05A8.2	0	0	37.8469	72.4133	6.99684	2.7077e-05
WBGene00019565	unk other	cyp-35A3	0	0	53.1312	56.7948	6.9918	2.08629e-05
WBGene00021320	unk other	Y34B4A.4	0	0	56.0425	51.1153	6.9547	2.14882e-05
WBGene00010644	unk other	K07G5.5	0	0	53.859	52.5351	6.94453	2.53404e-05
WBGene00009077	unk other	F23B2.10	0	2.3012	150.66	135.597	6.93	1.72099e-05
WBGene00010206	unk other	F57G4.1	0	0	56.7703	46.1457	6.89622	2.67562e-05
WBGene00045501	unk other	Y6G8.8	0	0	48.0364	53.955	6.88378	3.441e-05
WBGene00017635	unk other	F20D6.5	0	0	61.1373	39.0464	6.85724	4.25543e-05
WBGene00011844	unk other	T19C9.8	0	0	40.7582	56.0848	6.80935	4.35662e-05
WBGene00007181	unk other	B0462.1	0	2.3012	133.192	126.368	6.78877	2.53419e-05
WBGene00008507	unk other	F01G10.4	0	0	39.3025	54.6649	6.7658	5.93074e-05
WBGene00045188	unk other	B0284.5	2.39558	2.3012	258.378	244.927	6.74413	1.70374e-09
WBGene00044207	unk other	Y6G8.5	0	0	53.859	38.3365	6.73737	5.17052e-05
WBGene00010421	unk other	slc-36.4	0	0	41.486	50.4053	6.73341	6.28961e-05
WBGene00007654	unk other	C17H1.1	4.79116	2.3012	376.285	371.296	6.72978	8.23752e-14
WBGene00255420	unk other	Y51F10.15	0	0	54.5869	36.9166	6.72661	7.27439e-05
WBGene00303363	unk other	R03H10.12	0	0	52.4034	36.9166	6.69172	6.84316e-05
WBGene00010470	unk other	cdr-4	0	0	47.3086	41.8861	6.69005	8.62989e-05
WBGene00020364	unk other	T08E11.8	2.39558	2.3012	240.182	242.798	6.68473	2.03151e-09
WBGene00018385	unk other	F43C11.8	0	0	50.9477	37.6265	6.67966	6.6455e-05
WBGene00016024	unk other	glb-7	0	0	39.3025	48.9855	6.67559	0.000200562
WBGene00015739	unk other	ugt-7	0	0	53.1312	33.3669	6.64526	7.92073e-05
WBGene00010118	unk other	F55F3.4	0	4.6024	253.283	215.11	6.64082	2.89756e-09
WBGene00022550	unk other	droe-8	0	0	42.2138	43.306	6.62954	6.19146e-05
WBGene00015114	unk other	trim-21	0	0	36.3912	47.5656	6.60332	7.85524e-05
WBGene00007658	unk other	pals-4	0	0	28.3852	54.6649	6.58797	0.000110579
WBGene00008309	unk other	nhr-170	0	0	38.5747	41.8861	6.54163	0.000115062
WBGene00044708	unk other	pals-11	0	2.3012	114.268	102.231	6.527	5.83589e-05
WBGene00045338	unk other	M01B2.13	0	0	31.2965	48.2755	6.52624	9.66861e-05
WBGene00016265	unk other	trhr-1	2.39558	0	131.008	85.1921	6.52417	7.47206e-05
WBGene00015828	unk other	math-14	0	0	44.3973	34.7868	6.51794	8.97931e-05
WBGene00044085	unk other	Y105C5B.30	0	0	34.9356	44.0159	6.51451	0.000125018
WBGene00019967	unk other	cyp-33C8	2.39558	0	92.4337	119.269	6.49478	6.58244e-05
WBGene00007170	unk other	B0393.5	0	0	41.486	34.7868	6.46408	0.000116624
WBGene00005548	unk other	sri-36	0	0	36.3912	39.7563	6.46214	0.000160311
WBGene00019644	unk other	cpt-4	0	0	40.0304	34.7868	6.43631	0.000114242
WBGene00004149	unk other	trpl-5	23.9558	18.4096	1837.03	1818.85	6.43479	1.17177e-69
WBGene00077525	unk other	C41G7.8	0	0	35.6634	39.0464	6.43468	0.000131617
WBGene00017829	unk other	F26F4.9	0	0	38.5747	34.7868	6.40807	0.000139912
WBGene00007873	unk other	dod-21	0	0	41.486	31.2371	6.39532	0.000218224
WBGene00007872	unk other	cld-1	0	0	39.3025	32.657	6.38019	0.000214587
WBGene00009137	unk other	bath-39	0	2.3012	97.5285	96.5511	6.36945	9.146e-05
WBGene00002274	unk other	lec-11	0	0	27.6573	41.8861	6.332	0.000157336
WBGene00014813	unk other	M176.9	0	0	27.6573	41.8861	6.3318	0.000191642
WBGene00011719	unk other	T11G6.4	0	0	34.2078	34.7868	6.31974	0.000200925
WBGene00015839	unk other	math-10	0	0	32.7521	36.2067	6.31916	0.000170155
WBGene00000458	unk other	ceh-37	0	0	33.4799	34.7868	6.30449	0.000177527
WBGene00195177	unk other	Y43F8B.25	0	0	33.4799	34.7868	6.30448	0.000202552
WBGene00011517	unk other	cgt-1	0	0	40.0304	26.9775	6.27705	0.000273636
WBGene00044920	unk other	F20G2.7	0	0	27.6573	39.0464	6.27155	0.000228204
WBGene00022476	unk other	fbxa-75	9.58231	2.3012	472.358	434.48	6.27105	2.0682e-19
WBGene00015224	unk other	B0507.7	0	0	21.8347	44.7259	6.26862	0.000363451
WBGene00011210	unk other	R10E8.4	2.39558	0	99.712	80.9325	6.26516	0.000127058
WBGene00194646	unk other	Y105C5A.1270	0	0	43.6695	22.7179	6.26332	0.000291778
WBGene00019516	unk other	ugt-20	0	0	34.9356	28.3974	6.19586	0.000296917
WBGene00044302	unk other	F28E10.5	0	0	26.9295	36.2067	6.19218	0.000287694
WBGene00015859	unk other	C16D9.4	2.39558	0	88.7946	81.6425	6.18142	0.000167942
WBGene00014864	unk other	Y18D10A.22	0	0	31.2965	30.5272	6.16135	0.000342421
WBGene00010873	unk other	trpa-2	0	0	37.8469	23.4278	6.14787	0.00039437
WBGene00008043	unk other	C40H1.8	0	0	23.2904	37.6265	6.1406	0.000502922
WBGene00220133	unk other	Y14H12A.4	2.39558	0	79.3329	85.1921	6.13076	0.000185794
WBGene00018466	unk other	F45E1.5	0	0	32.0243	28.3974	6.12816	0.000502046
WBGene00007657	unk other	pals-3	2.39558	0	85.1555	78.8027	6.12554	0.000183425
WBGene00007716	unk other	fbxa-82	2.39558	0	87.339	75.253	6.11332	0.000204197
WBGene00020006	unk other	set-15	2.39558	0	74.9659	85.1921	6.09197	0.000218517
WBGene00015082	unk other	B0244.7	0	0	32.0243	26.2676	6.07614	0.000358723
WBGene00007134	unk other	pals-28	4.79116	2.3012	262.017	210.851	6.06868	3.52779e-11
WBGene00019584	unk other	set-12	0	0	39.3025	17.7484	6.04471	0.000767663
WBGene00021878	unk other	Y54G2A.13	0	0	34.9356	22.008	6.04232	0.000809335
WBGene00011069	unk other	ceh-62	0	0	37.8469	18.4583	6.02571	0.000701502
WBGene00007661	unk other	pals-7	0	2.3012	69.8712	80.9325	6.00581	0.000268953
WBGene00010686	unk other	K08F9.3	0	0	33.4799	22.008	6.00488	0.000669067
WBGene00011520	unk other	nhr-213	0	0	31.2965	24.1378	6.00361	0.000544383
WBGene00003689	unk other	nhr-99	0	0	29.8408	24.8477	5.98413	0.000498143
WBGene00001403	unk other	fbl-1	0	0	27.6573	26.2676	5.96407	0.000472517
WBGene00022325	unk other	fbxa-5	0	0	24.0182	29.1073	5.94294	0.000627195
WBGene00021405	unk other	Y38C1AB.3	0	0	31.2965	21.298	5.92764	0.000810555
WBGene00021409	unk other	Y38C1AB.7	0	0	31.2965	21.298	5.92764	0.000810555
WBGene00015861	unk other	C16D9.6	0	0	27.6573	24.1378	5.90582	0.000680179
WBGene00011397	unk other	T03E6.8	0	0	24.746	26.9775	5.90419	0.000711294
WBGene00011207	unk other	R10E8.1	4.79116	2.3012	217.62	201.621	5.89521	1.07561e-10
WBGene00195165	unk other	F57G4.11	2.39558	0	73.5103	65.314	5.88536	0.000354627
WBGene00015930	unk other	cest-4	4.79116	2.3012	213.253	200.201	5.87512	1.80672e-10
WBGene00304201	unk other	T07H8.11	0	0	26.9295	23.4278	5.86509	0.000559633
WBGene00021111	unk other	W09C3.3	0	0	24.746	25.5576	5.86395	0.000713373
WBGene00044663	unk other	F26G1.10	0	0	16.74	33.3669	5.85924	0.000850665
WBGene00015057	unk other	gad-3	2.39558	2.3012	144.109	123.529	5.83288	5.7231e-07
WBGene00044208	unk other	Y6G8.6	0	0	27.6573	21.298	5.82428	0.00089404
WBGene00015597	unk other	fbxa-162	0	0	21.8347	26.2676	5.79962	0.000991054
WBGene00022836	unk other	ZK973.11	0	2.3012	77.1494	52.5351	5.78736	0.000507627
WBGene00008723	unk other	F12F6.8	2.39558	0	78.6051	51.1153	5.78665	0.000999054
WBGene00005712	unk other	srv-1	0	2.3012	71.3268	58.2146	5.78602	0.000499667
WBGene00004145	unk other	pqn-62	0	6.9036	204.519	183.163	5.78357	4.34377e-10
WBGene00015834	unk other	math-5	0	0	24.746	22.7179	5.77991	0.00093497
WBGene00009168	unk other	F26F2.3	2.39558	0	74.2381	54.6649	5.77802	0.000491054
WBGene00044709	unk other	pals-12	0	2.3012	62.5929	64.604	5.76003	0.000518575
WBGene00045412	unk other	C25F9.12	0	0	26.2017	20.5881	5.759	0.00099173
WBGene00007097	unk other	B0024.4	4.79116	0	136.831	116.429	5.75241	4.61662e-07
WBGene00008872	unk other	F15H10.5	2.39558	0	72.7825	52.5351	5.73729	0.000640115
WBGene00016366	unk other	nhr-140	0	0	24.746	21.298	5.73599	0.00110111
WBGene00008578	unk other	F08G2.7	0	0	21.1069	24.8477	5.73391	0.000730818
WBGene00020468	unk other	T13A10.1	0	2.3012	71.3268	53.2451	5.72957	0.000622905
WBGene00015426	unk other	C04E6.12	0	0	24.746	20.5881	5.71357	0.00139575
WBGene00008606	unk other	dhhc-1	0	0	23.2904	22.008	5.71258	0.00101782
WBGene00008221	unk other	nhr-168	0	0	21.8347	23.4278	5.71166	0.00119963
WBGene00020637	unk other	fbxa-7	0	0	19.6513	25.5576	5.71028	0.00115279
WBGene00019182	unk other	H10E21.1	0	0	17.4678	27.6874	5.70894	0.00110372
WBGene00005082	unk other	srd-4	2.39558	0	52.4034	68.1537	5.6815	0.00115388
WBGene00009231	unk other	ceh-89	0	0	24.0182	19.8782	5.66706	0.00153923
WBGene00008017	unk other	fbxa-176	0	0	23.2904	20.5881	5.66648	0.00106935
WBGene00008596	unk other	clec-54	0	0	29.8408	13.4888	5.64749	0.00162109
WBGene00008632	unk other	fbxa-88	0	0	26.2017	17.0384	5.64505	0.00181639
WBGene00020981	unk other	W03D2.6	0	4.6024	126.641	107.91	5.64339	1.04676e-06
WBGene00000050	unk other	acr-11	0	0	18.9234	24.1378	5.63998	0.00159435
WBGene00008206	unk other	set-6	2.39558	0	50.9477	64.604	5.62107	0.000814443
WBGene00185092	unk other	K08D8.7	0	0	21.8347	20.5881	5.61797	0.00152541
WBGene00012822	unk other	Y43F8B.12	0	2.3012	64.0486	51.1153	5.61638	0.000834833
WBGene00019014	unk other	F57C12.2	0	0	17.4678	24.8477	5.61496	0.00165014
WBGene00011851	unk other	clec-23	0	0	17.4678	24.8477	5.61492	0.00177058
WBGene00016663	unk other	C45E1.4	2.39558	0	53.1312	61.7643	5.61287	0.000762062
WBGene00022083	unk other	Y69A2AR.12	4.79116	0	107.718	122.109	5.61251	1.18396e-06
WBGene00000522	unk other	clc-1	0	0	26.2017	15.6186	5.59672	0.00191831
WBGene00021252	unk other	cht-4	0	0	25.4739	16.3285	5.59616	0.00181355
WBGene00011926	unk other	sptf-2	0	0	18.9234	22.7179	5.59174	0.00110764
WBGene00015050	unk other	clec-51	0	0	18.1956	23.4278	5.59112	0.00142888
WBGene00015600	unk other	fbxa-165	2.39558	0	59.6816	53.2451	5.58738	0.000884944
WBGene00020735	unk other	T23F2.2	2.39558	6.9036	212.525	237.118	5.58224	3.01838e-12
WBGene00019048	unk other	F58E2.4	4.79116	0	112.813	112.17	5.58121	1.92125e-06
WBGene00015767	unk other	hex-2	4.79116	0	110.629	112.88	5.57226	1.3084e-06
WBGene00045516	unk other	F43D2.7	0	0	24.0182	17.0384	5.5703	0.00181609
WBGene00009700	unk other	lurp-1	0	0	16.74	24.1378	5.56514	0.00177768
WBGene00015222	unk other	B0507.5	0	0	16.0121	24.8477	5.56444	0.002502
WBGene00019590	unk other	K09F6.7	4.79116	0	124.458	96.5511	5.5555	1.62111e-06
WBGene00007452	unk other	C08F11.3	0	0	19.6513	20.5881	5.5419	0.00262424
WBGene00019421	unk other	K05F6.10	0	0	18.1956	22.008	5.54103	0.00133367
WBGene00000516	unk other	cki-1	0	0	17.4678	22.7179	5.54029	0.00218463
WBGene00018102	unk other	math-28	2.39558	6.9036	191.418	242.088	5.52975	8.4382e-12
WBGene00008269	unk other	C53A5.11	2.39558	0	51.6756	56.7948	5.52974	0.000936517
WBGene00022574	unk other	ZC239.16	0	2.3012	59.6816	48.2755	5.52294	0.000934897
WBGene00010411	unk other	H25K10.1	0	0	24.0182	15.6186	5.51969	0.00414536
WBGene00045411	unk other	C25F9.11	0	0	21.1069	18.4583	5.5172	0.00173487
WBGene00009908	unk other	F49H6.5	0	0	18.9234	20.5881	5.51568	0.00164952
WBGene00010925	unk other	mfsd-11	0	0	18.9234	20.5881	5.51564	0.00211632
WBGene00003707	unk other	nhr-117	2.39558	0	67.6877	39.7563	5.51494	0.00125398
WBGene00008847	unk other	fbxb-102	0	0	16.0121	23.4278	5.51342	0.0024308
WBGene00023485	unk other	ttr-49	2.39558	0	50.9477	55.3749	5.50085	0.00101903
WBGene00013540	unk other	cest-12	2.39558	0	50.2199	56.0848	5.50042	0.00118786
WBGene00011660	unk other	T09E11.11	0	0	26.2017	12.7788	5.49504	0.0026276
WBGene00003718	unk other	nhr-128	0	0	22.5626	16.3285	5.49217	0.00231171
WBGene00007317	unk other	C05A9.2	2.39558	0	48.7643	56.7948	5.49043	0.00113604
WBGene00003632	unk other	nhr-42	0	2.3012	57.4982	47.5656	5.48401	0.00115388
WBGene00017530	unk other	mfsd-12	2.39558	0	53.859	51.1153	5.48208	0.00118096
WBGene00001577	unk other	gem-4	4.79116	2.3012	153.571	161.155	5.4816	3.87545e-09
WBGene00015259	unk other	dod-20	0	2.3012	48.7643	55.3749	5.47175	0.00117167
WBGene00006610	unk other	tre-4	0	2.3012	54.5869	48.9855	5.46351	0.00121071
WBGene00020357	unk other	T08E11.1	2.39558	2.3012	108.446	98.6809	5.46311	2.37017e-06
WBGene00018153	unk other	F37C12.10	0	0	18.9234	19.1682	5.46273	0.0022599
WBGene00006869	unk other	vab-2	0	0	18.9234	19.1682	5.46273	0.00279813
WBGene00015671	unk other	C10B5.3	0	0	10.1895	27.6874	5.45565	0.00343217
WBGene00008403	unk other	csa-1	0	4.6024	110.629	94.4213	5.45001	3.99702e-06
WBGene00014979	unk other	ZC47.11	0	0	18.9234	18.4583	5.43553	0.0032383
WBGene00019426	unk other	cutl-16	2.39558	0	58.9538	42.5961	5.4338	0.00136287
WBGene00008799	unk other	fdgt-2	0	2.3012	55.3147	46.1457	5.43362	0.00126172
WBGene00016152	unk other	pho-12	0	0	14.5565	22.7179	5.43185	0.00460325
WBGene00009971	unk other	F53C11.1	2.39558	6.9036	189.234	211.56	5.41633	1.41293e-11
WBGene00008900	unk other	F16H6.10	0	2.3012	45.853	53.955	5.41051	0.00130566
WBGene00044977	unk other	F56C4.4	0	0	21.1069	15.6186	5.40961	0.00341816
WBGene00004257	unk other	pxn-2	0	0	11.6452	24.8477	5.40202	0.002827
WBGene00008352	unk other	fbxa-6	0	4.6024	104.807	92.2915	5.39262	3.96158e-06
WBGene00044699	unk other	nhr-286	2.39558	0	49.4921	48.9855	5.39008	0.00133799
WBGene00010488	unk other	endu-1	0	2.3012	53.1312	44.7259	5.38159	0.00154159
WBGene00021517	unk other	Y41D4B.15	0	0	21.1069	14.9086	5.38135	0.00332051
WBGene00044707	unk other	pals-15	2.39558	0	48.0364	49.6954	5.37897	0.00161186
WBGene00019580	unk other	oac-58	0	2.3012	41.486	56.0848	5.37807	0.00154485
WBGene00020033	unk other	R12E2.7	0	0	16.0121	19.8782	5.3771	0.0038767
WBGene00045404	unk other	C06C3.11	2.39558	4.6024	142.654	149.796	5.37639	8.30901e-09
WBGene00019176	unk other	H10D12.2	2.39558	6.9036	221.259	164.705	5.36156	3.49832e-11
WBGene00010821	unk other	M01G12.7	4.79116	9.2048	292.586	286.104	5.36093	1.05396e-16
WBGene00219573	unk other	anr-30	0	2.3012	51.6756	44.7259	5.35986	0.00148622
WBGene00012512	unk other	ekl-5	2.39558	0	44.3973	51.8252	5.35685	0.001544
WBGene00016862	unk other	cest-32	2.39558	0	56.0425	39.7563	5.34964	0.00168106
WBGene00008336	unk other	C55A6.7	0	2.3012	51.6756	44.0159	5.34944	0.00178461
WBGene00017706	unk other	F22E5.7	0	0	16.74	18.4583	5.34894	0.00250339
WBGene00011713	unk other	htrl-1	2.39558	0	46.5808	47.5656	5.32519	0.00162044
WBGene00007659	unk other	pals-5	0	2.3012	40.7582	53.2451	5.32429	0.00154079
WBGene00020510	unk other	T14G11.1	0	0	21.1069	13.4888	5.3231	0.00343938
WBGene00010009	unk other	F53H4.4	0	0	19.6513	14.9086	5.32194	0.00403346
WBGene00009047	unk other	F22B8.4	0	0	18.9234	15.6186	5.32126	0.00340688
WBGene00015403	unk other	clec-10	4.79116	0	93.8894	93.7113	5.3196	4.12604e-06
WBGene00007973	unk other	C36B1.6	0	0	14.5565	19.8782	5.3177	0.00294765
WBGene00019554	unk other	K09C4.10	0	2.3012	34.9356	58.2146	5.31151	0.00179676
WBGene00008970	unk other	F20C5.5	0	2.3012	54.5869	37.6265	5.2958	0.00209019
WBGene00012583	unk other	clec-4	0	0	18.9234	14.9086	5.29117	0.00325217
WBGene00010524	unk other	K03B8.6	0	0	16.0121	17.7484	5.28873	0.00391621
WBGene00019116	unk other	nhr-143	0	0	15.2843	18.4583	5.28815	0.00331489
WBGene00003843	unk other	2024-10-02	0	0	13.8287	19.8782	5.28679	0.00430405
WBGene00013968	unk other	ZK287.9	0	0	10.9174	22.7179	5.28436	0.00377092
WBGene00007072	unk other	ugt-1	0	2.3012	48.0364	42.5961	5.27093	0.00188243
WBGene00016785	unk other	C49G7.7	0	6.9036	160.849	110.75	5.27083	5.05049e-08
WBGene00000071	unk other	acy-4	0	4.6024	88.0668	92.2915	5.26474	6.5869e-06
WBGene00009399	unk other	ddn-2	0	0	16.0121	17.0384	5.25796	0.0137812
WBGene00008698	unk other	F11D11.3	2.39558	0	44.3973	45.4358	5.25741	0.00207282
WBGene00017908	unk other	F28H1.1	2.39558	2.3012	84.4277	95.1312	5.25737	7.10807e-06
WBGene00008483	unk other	E04D5.4	0	0	14.5565	18.4583	5.25668	0.00481559
WBGene00043983	unk other	C39D10.11	0	0	13.8287	19.1682	5.25617	0.00355281
WBGene00009482	unk other	F36G3.1	4.79116	6.9036	227.081	215.82	5.23793	1.62497e-13
WBGene00022474	unk other	zig-9	0	0	21.1069	11.359	5.23114	0.00426038
WBGene00017198	unk other	nhr-36	0	0	18.1956	14.1987	5.22839	0.00321681
WBGene00001754	unk other	gst-6	0	0	17.4678	14.9086	5.22783	0.00344125
WBGene00006621	unk other	try-3	0	0	15.2843	17.0384	5.22593	0.00514786
WBGene00018353	unk other	fbxa-182	7.18673	0	130.281	132.758	5.2221	2.22952e-08
WBGene00000841	unk other	cul-6	7.18673	4.6024	219.803	215.11	5.21128	2.68116e-13
WBGene00206359	unk other	C05E4.15	7.18673	6.9036	272.206	247.767	5.2061	1.77579e-15
WBGene00018587	unk other	F48B9.1	0	0	16.74	14.9086	5.19521	0.00544395
WBGene00016768	unk other	cyp-33E1	0	0	15.2843	16.3285	5.19386	0.0043169
WBGene00015608	unk other	math-3	9.58231	11.506	381.38	388.334	5.18732	9.50426e-23
[truncated: 1,194 more rows]

## Sheet: lin-15B down
List of genes to which significantly downregulated small RNAs map in lin-15b(-); glp-4(-) versus glp-4(-)
Wormbase ID	classifier	Gene name	glp-4(-)_1	glp-4(-)_2	lin-15b(-); glp-4(-)_1	lin-15b(-); glp-4(-)_2	log2 Fold Change	padj
WBGene00010964	ALG 26G	ctc-1	922.297	747.89	29.7861	59.6905	-4.21869	7.05182e-42	mito
WBGene00010967	ALG 26G	nduo-5	201.229	227.819	26.5367	21.9375	-3.1467	5.56309e-09
WBGene00000829	ALG 26G	ctb-1	107.801	140.373	8.12349	23.9782	-2.94605	9.17021e-08
WBGene00010959	ALG 26G	nduo-1	122.174	154.18	18.9548	20.407	-2.81193	2.75641e-11
WBGene00010963	ALG 26G	nduo-4	306.634	543.083	66.6126	58.16	-2.76872	1.68013e-12
WBGene00044205	ALG other	T13F3.8	11.9779	13.8072	1.08313	1.02035	-3.6171	0.00863633	mito
WBGene00009416	ALG other	F35E2.9	11.9779	13.8072	0.541566	2.55088	-3.04878	0.0340543
WBGene00050943	ALG other	ZC412.10	19.1646	13.8072	2.70783	2.0407	-2.79665	0.0219609
WBGene00000829	ALG other	ctb-1	5289.44	5879.57	665.043	944.335	-2.79462	9.3215e-60
WBGene00010964	ALG other	ctc-1	23646.7	24931.2	2982.95	4097.22	-2.77836	4.50786e-71
WBGene00010967	ALG other	nduo-5	74581.5	66380.4	9293.82	11720.3	-2.74584	3.66677e-88
WBGene00016040	ALG other	C24A11.1	16.769	11.506	2.70783	1.53053	-2.74104	0.032488
WBGene00016085	ALG other	C25A8.5	14.3735	13.8072	3.2494	1.02035	-2.7326	0.0197521
WBGene00009122	ALG other	tct-1	19.1646	11.506	2.70783	2.0407	-2.69142	0.0183648
WBGene00010959	ALG other	nduo-1	4637.84	4995.91	629.842	871.89	-2.68118	1.15618e-50
WBGene00014103	ALG other	best-26	23.9558	13.8072	3.2494	3.06105	-2.57919	0.015554
WBGene00013777	ALG other	Y116A8A.7	31.1425	20.7108	5.95723	3.06105	-2.52622	0.0122705
WBGene00013310	ALG other	Y57G11C.14	16.769	25.3132	4.8741	2.55088	-2.50908	0.0161818
WBGene00012605	ALG other	Y38F1A.1	28.7469	27.6144	3.2494	6.63228	-2.50626	0.00319676
WBGene00020275	ALG other	atp-4	38.3292	43.7228	7.58193	7.14246	-2.47956	0.000112075
WBGene00010961	ALG other	nduo-2	23232.3	27255.4	4613.6	5119.1	-2.37502	9.70928e-60
WBGene00016461	ALG other	C35E7.9	349.754	398.108	71.4867	72.9551	-2.37267	1.86943e-25
WBGene00006789	ALG other	unc-54	400.062	329.072	56.8645	85.7095	-2.35235	2.0256e-15
WBGene00015677	CSR 22G	cpg-4	21.5602	23.012	2.16626	1.02035	-3.8157	0.000291839
WBGene00016393	CSR 22G	ndua-13	11.9779	16.1084	1.6247	0.510176	-3.73165	0.00694827
WBGene00007757	CSR 22G	C27A7.6	14.3735	16.1084	2.16626	1.02035	-3.26476	0.0186824
WBGene00003072	CSR 22G	lrp-2	71.8673	55.2288	5.95723	9.18316	-3.06466	4.42237e-07
WBGene00010542	CSR 22G	K03H1.7	23.9558	16.1084	3.79096	1.53053	-2.91793	0.00985492
WBGene00010036	CSR 22G	cpar-1	11.9779	11.506	2.70783	0.510176	-2.87971	0.0430225
WBGene00013578	CSR 22G	scav-2	21.5602	20.7108	4.33253	2.0407	-2.73588	0.00565803
WBGene00013214	CSR 22G	Y54G11A.3	14.3735	23.012	4.8741	1.02035	-2.67818	0.0133814
WBGene00077732	CSR 22G	szy-4	14.3735	16.1084	3.79096	1.53053	-2.52583	0.0290005
WBGene00009035	CSR 22G	gfat-2	103.01	66.7348	14.0807	15.8154	-2.5027	3.33301e-07
WBGene00011986	CSR 22G	T24D1.3	16.769	20.7108	3.79096	3.06105	-2.45418	0.0197521
WBGene00004239	CSR 22G	puf-3	35.9337	32.2168	11.3729	1.53053	-2.4085	0.0115908
WBGene00020499	CSR 22G	mrps-18.C	21.5602	11.506	1.6247	4.59158	-2.40214	0.0461683
WBGene00008857	CSR 22G	timm-23	50.3071	41.4216	8.12349	9.69333	-2.36187	0.00022126
WBGene00012879	CSR other	fbxa-215	38.3292	43.7228	4.8741	0.510176	-3.94747	1.1976e-05
WBGene00000206	CSR other	asb-1	57.4939	50.6264	2.70783	8.16281	-3.30456	2.33275e-06
WBGene00006976	CSR other	zhp-3	651.597	842.239	70.4036	84.179	-3.27211	2.70867e-43
WBGene00013578	CSR other	scav-2	40.7248	32.2168	4.33253	6.12211	-2.79938	0.00116645
WBGene00008860	CSR other	romo-1	14.3735	13.8072	3.79096	0.510176	-2.72398	0.0401548
WBGene00015505	CSR other	C06A5.8	19.1646	25.3132	7.04036	0	-2.67008	0.0449925
WBGene00010353	CSR other	memi-3	62.285	66.7348	11.3729	9.18316	-2.65207	1.24929e-06
WBGene00011011	CSR other	R04D3.3	28.7469	16.1084	7.04036	0.510176	-2.57819	0.0389174
WBGene00008118	CSR other	madf-8	31.1425	36.8192	5.95723	5.61193	-2.55562	0.00123637
WBGene00015134	CSR other	B0304.2	21.5602	16.1084	5.95723	0.510176	-2.55154	0.0410256
WBGene00015677	CSR other	cpg-4	59.8894	18.4096	9.74819	4.0814	-2.50253	0.00322017
WBGene00004886	CSR other	smi-1	16.769	43.7228	7.04036	4.59158	-2.38579	0.00360701
WBGene00003231	CSR other	mex-6	19.1646	16.1084	4.8741	2.0407	-2.35636	0.0278421
WBGene00012452	ERGO 26G	Y17D7B.4	47.9116	27.6144	0	1.02035	-6.17549	1.5556e-05
WBGene00016635	ERGO 26G	C44B11.6	146.13	101.253	1.6247	2.55088	-5.88707	0.00321308
WBGene00022730	ERGO 26G	ZK402.3	59.8894	34.518	1.08313	1.53053	-5.16784	1.14523e-07
WBGene00195255	ERGO 26G	H16D19.7	71.8673	57.53	2.70783	1.53053	-4.93972	1.07335e-10
WBGene00010507	ERGO 26G	K02E2.6	177.273	186.397	7.04036	7.14246	-4.68039	1.84913e-28
WBGene00013779	ERGO 26G	Y116A8B.1	57.4939	13.8072	1.6247	2.0407	-4.27617	7.68027e-05
WBGene00020352	ERGO 26G	T08B6.2	59.8894	41.4216	3.2494	3.06105	-4.00424	1.10043e-07
WBGene00015321	ERGO 26G	fbxc-38	11.9779	20.7108	1.08313	1.02035	-3.96048	0.00563748
WBGene00023036	ERGO 26G	F39E9.10	148.526	101.253	8.66506	7.65263	-3.93621	1.95857e-16
WBGene00045410	ERGO 26G	E01G4.7	16.769	43.7228	1.6247	2.55088	-3.85497	7.77927e-05
WBGene00045366	ERGO 26G	Y17D7C.3	280.283	358.987	29.7861	17.346	-3.76237	0.000118388
WBGene00021018	ERGO 26G	W04B5.1	62.285	85.1444	7.58193	4.59158	-3.60411	5.93832e-09
WBGene00018199	ERGO 26G	F39E9.7	256.327	216.313	18.9548	21.4274	-3.54732	1.57798e-24
WBGene00185118	ERGO 26G	K02E2.11	35.9337	25.3132	3.79096	1.53053	-3.53139	0.00053361
WBGene00194650	ERGO 26G	C36A4.14	23.9558	34.518	4.8741	0.510176	-3.45645	0.000921967
WBGene00194680	ERGO 26G	Y17D7C.6	62.285	71.3372	4.8741	7.65263	-3.41087	3.79974e-09
WBGene00012819	ERGO 26G	Y43F8B.9	23.9558	20.7108	2.70783	1.53053	-3.40283	0.00143993
WBGene00219206	ERGO 26G	W05H12.4	126.966	52.9276	7.04036	10.7137	-3.3356	4.02603e-08
WBGene00010965	ERGO 26G	ctc-2	76.6585	181.795	12.456	17.346	-3.11637	2.19117e-07
WBGene00044559	ERGO 26G	ZK380.5	35.9337	75.9396	7.04036	6.12211	-3.09133	2.58399e-06
WBGene00013638	ERGO 26G	Y105C5A.14	45.516	75.9396	8.12349	7.65263	-2.94719	1.04459e-06
WBGene00018688	ERGO 26G	F52D2.6	33.5381	27.6144	5.95723	2.0407	-2.94148	0.00196114
WBGene00010102	ERGO 26G	F55C9.5	45.516	29.9156	4.8741	5.10176	-2.9173	0.00286245
WBGene00020538	ERGO 26G	T16A1.9	618.059	460.24	69.3205	77.5467	-2.87541	8.51336e-19
WBGene00013816	ERGO 26G	Y116F11A.1	35.9337	39.1204	4.33253	6.63228	-2.77183	0.000226795
WBGene00017942	ERGO 26G	fbxc-37	47.9116	34.518	4.8741	7.65263	-2.71432	0.00119133
WBGene00077787	ERGO 26G	T05E12.10	76.6585	73.6384	16.247	8.16281	-2.62599	2.21656e-05
WBGene00010960	ERGO 26G	atp-6	55.0983	101.253	13.5392	17.346	-2.34042	5.01784e-05
WBGene00010960	ERGO other	atp-6	13221.2	13682.9	1096.13	1442.78	-3.4054	8.84117e-75
WBGene00016993	ERGO other	CD4.8	4151.54	4471.23	457.082	381.101	-3.36347	9.49104e-147
WBGene00010965	ERGO other	ctc-2	3169.35	3714.14	382.887	690.267	-2.68089	1.36204e-28
WBGene00010962	ERGO other	ctc-3	3078.32	3180.26	457.623	717.817	-2.41218	1.25178e-33
MIMAT0032795	miRNA	miR-8191-5p	488.698	602.914	4.8741	4.0814	-6.93308	1.71142e-58
MIMAT0011427	miRNA	miR-2208a-5p	158.108	103.554	7.58193	5.10176	-4.37003	3.77153e-17
MIMAT0011432	miRNA	miR-2209a-3p	864.804	872.155	41.7006	46.426	-4.29968	4.21381e-103
MIMAT0011434	miRNA	miR-2209c-3p	35.9337	23.012	1.6247	2.0407	-4.00276	5.08363e-05
MIMAT0011429	miRNA	miR-2208b-5p	416.831	471.746	34.6602	28.0597	-3.82624	5.77417e-34
MIMAT0011430	miRNA	miR-2208b-3p	697.113	867.552	53.0735	69.3839	-3.67414	1.68327e-57
MIMAT0032806	miRNA	miR-8196a-3p	512.654	586.806	48.741	67.8533	-3.23581	8.10809e-31
MIMAT0004231	miRNA	miR-796	206.02	87.4456	12.9976	19.3867	-3.17518	3.53697e-11
MIMAT0011435	miRNA	miR-2210-5p	153.317	89.7468	13.5392	14.7951	-3.09832	3.87071e-11
MIMAT0015240	miRNA	miR-788-3p	6513.58	5214.52	699.704	689.757	-3.07725	1.05278e-113
MIMAT0005033	miRNA	miR-1020-3p	1022.91	1058.55	129.976	127.034	-3.01796	1.30999e-77
MIMAT0015108	miRNA	miR-75-5p	2419.53	1960.62	234.498	310.697	-3.0052	2.96619e-60
MIMAT0020128	miRNA	miR-4922	11.9779	27.6144	2.16626	3.06105	-2.92138	0.00765495
MIMAT0011439	miRNA	miR-2212-5p	503.071	471.746	57.406	71.9347	-2.91199	4.34838e-42
MIMAT0020128_1	miRNA	miR-4922	11.9779	25.3132	2.16626	3.06105	-2.8348	0.0105178
MIMAT0020774	miRNA	miR-77-5p	52319.4	38777.5	5916.61	7628.65	-2.74957	3.28549e-57
MIMAT0000043	miRNA	miR-71-5p	8.15022e+06	7.10644e+06	1.08018e+06	1.25171e+06	-2.70987	4.55702e-110
MIMAT0015114	miRNA	miR-238-5p	2920.21	3442.6	482.535	502.523	-2.69148	2.73025e-81
MIMAT0022193	miRNA	miR-5551-5p	857.617	805.42	117.52	143.869	-2.66824	5.63691e-50
MIMAT0000047	miRNA	miR-75-3p	759.398	773.203	133.225	116.32	-2.61953	6.87634e-52
MIMAT0011436	miRNA	miR-2210-3p	2220.7	2029.66	329.272	371.918	-2.59907	1.33541e-84
MIMAT0004215	miRNA	miR-253-3p	5327.77	6259.26	886.544	1067.29	-2.568	1.74318e-75
MIMAT0006771	miRNA	miR-1829c-5p	1252.89	1442.85	258.869	209.682	-2.52542	1.11125e-49
MIMAT0022198	miRNA	miR-5553-3p	141.339	94.3492	21.1211	19.8968	-2.52127	3.66715e-10
MIMAT0015093	miRNA	miR-34-3p	170.086	154.18	26.5367	31.1207	-2.48993	1.04964e-13
MIMAT0000309	miRNA	miR-253-5p	62.285	52.9276	10.8313	9.69333	-2.489	2.00286e-05
MIMAT0032826	miRNA	miR-8196b-3p	38.3292	82.8432	9.20663	12.7544	-2.46469	8.17877e-05
MIMAT0000284	miRNA	miR-229-5p	20415.1	27602.9	4402.93	4308.43	-2.46263	3.08617e-29
MIMAT0000305	miRNA	miR-249-3p	766.585	780.107	120.228	161.726	-2.45433	1.77693e-37
MIMAT0000055	miRNA	miR-82-3p	1.43244e+06	1.32248e+06	237033	269624	-2.44293	9.78942e-118
MIMAT0006589	miRNA	miR-1822-3p	1767.94	1801.84	304.36	352.021	-2.4427	7.54418e-72
MIMAT0000019	miRNA	miR-48-5p	5.22888e+06	4.73237e+06	841104	1.0043e+06	-2.43239	9.68223e-90
MIMAT0006586	miRNA	miR-1819-3p	881.573	897.468	147.848	183.153	-2.42519	2.44873e-45
MIMAT0032038	miRNA	miR-1829c-3p	189.251	165.686	31.9524	34.6919	-2.41186	1.51918e-13
MIMAT0020775	miRNA	miR-83-5p	4003.01	3838.4	692.663	803.526	-2.38952	1.09121e-68
MIMAT0000005	miRNA	miR-34-5p	9479.3	11384	2085.57	1946.83	-2.37135	2.17319e-56
MIMAT0032037	miRNA	miR-1829b-3p	189.251	165.686	32.494	36.2225	-2.36752	4.10669e-13
MIMAT0000304	miRNA	miR-248	78464.8	73185.1	13846.8	16220.5	-2.33446	1.84841e-83
WBGene00047641	piRNA	21ur-367	23.9558	20.7108	1.08313	0.510176	-4.81865	0.0004864
WBGene00046062	piRNA	21ur-3336	35.9337	11.506	1.08313	1.53053	-4.17601	0.0024361
WBGene00049340	piRNA	21ur-3203	21.5602	11.506	1.6247	0.510176	-3.9639	0.00258781
WBGene00167100	piRNA	21ur-11898	361.732	335.975	23.2873	28.0597	-3.76206	2.58523e-42
WBGene00174006	piRNA	21ur-10824	359.337	335.975	23.2873	28.0597	-3.75711	3.27754e-42
WBGene00046967	piRNA	21ur-1466	16.769	23.012	2.16626	1.02035	-3.65167	0.00146233
WBGene00169594	piRNA	21ur-13215	419.226	713.372	48.741	48.9768	-3.53576	3.89545e-35
WBGene00165172	piRNA	21ur-11737	184.459	197.903	14.6223	19.8968	-3.46745	9.81263e-16
WBGene00049693	piRNA	21ur-4459	86.2408	110.458	13.5392	7.65263	-3.22043	6.42115e-11
WBGene00049690	piRNA	21ur-5330	14.3735	48.3252	4.33253	2.55088	-3.19547	0.000691689
WBGene00049963	piRNA	21ur-5128	11.9779	16.1084	1.6247	1.53053	-3.15621	0.0100429
WBGene00046146	piRNA	21ur-3158	21.5602	18.4096	1.6247	3.06105	-3.08586	0.00403661
WBGene00046429	piRNA	21ur-5109	21.5602	18.4096	1.6247	3.06105	-3.08586	0.00403661
WBGene00047779	piRNA	21ur-4737	35.9337	20.7108	3.79096	3.06105	-3.04709	0.00119573
WBGene00050697	piRNA	21ur-4557	47.9116	62.1324	8.12349	5.61193	-3.00608	7.54458e-06
WBGene00047614	piRNA	21ur-214	11.9779	20.7108	1.6247	2.55088	-2.9669	0.0103398
WBGene00167423	piRNA	21ur-8109	16.769	11.506	1.08313	2.55088	-2.94968	0.0147602
WBGene00045796	piRNA	21ur-3106	33.5381	23.012	2.70783	4.59158	-2.94884	0.00445231
WBGene00047722	piRNA	21ur-2686	23.9558	16.1084	3.79096	1.53053	-2.91814	0.00822185
WBGene00167934	piRNA	21ur-9424	23.9558	16.1084	3.79096	1.53053	-2.91814	0.00822185
WBGene00168085	piRNA	21ur-15581	23.9558	16.1084	3.79096	1.53053	-2.91814	0.00822185
WBGene00167502	piRNA	21ur-7530	47.9116	36.8192	6.49879	5.10176	-2.86974	2.86726e-05
WBGene00049058	piRNA	21ur-4800	33.5381	16.1084	3.79096	3.06105	-2.85601	0.00366893
WBGene00172620	piRNA	21ur-5630	14.3735	11.506	1.08313	2.55088	-2.82309	0.0249698
WBGene00046496	piRNA	21ur-4253	91.032	73.6384	8.12349	15.3053	-2.80779	1.4164e-07
WBGene00048202	piRNA	21ur-3975	74.2629	48.3252	13.5392	4.0814	-2.80392	6.25702e-05
WBGene00047562	piRNA	21ur-4953	26.3514	16.1084	2.70783	3.57123	-2.75279	0.00584503
WBGene00172307	piRNA	21ur-11802	26.3514	16.1084	2.70783	3.57123	-2.75279	0.00584503
WBGene00050145	piRNA	21ur-4600	38.3292	57.53	9.20663	5.10176	-2.74999	8.49831e-05
WBGene00046806	piRNA	21ur-526	74.2629	66.7348	12.9976	8.16281	-2.73913	3.04167e-06
WBGene00048764	piRNA	21ur-2917	50.3071	41.4216	9.20663	4.59158	-2.73758	6.40151e-05
WBGene00168781	piRNA	21ur-14852	50.3071	41.4216	9.20663	4.59158	-2.73758	6.40151e-05
WBGene00046885	piRNA	21ur-2292	105.405	126.566	20.0379	15.3053	-2.7176	1.16335e-11
WBGene00172456	piRNA	21ur-13971	16.769	16.1084	3.2494	2.0407	-2.63967	0.0166729
WBGene00173304	piRNA	21ur-8966	16.769	16.1084	3.2494	2.0407	-2.63967	0.0166729
WBGene00049366	piRNA	21ur-2843	16.769	32.2168	5.41566	2.55088	-2.62874	0.00582054
WBGene00047885	piRNA	21ur-226	23.9558	18.4096	4.33253	2.55088	-2.62482	0.00880279
WBGene00170306	piRNA	21ur-9719	826.474	904.372	153.805	130.095	-2.60918	1.23749e-49
WBGene00171777	piRNA	21ur-5778	11.9779	23.012	2.16626	3.57123	-2.60725	0.0178732
WBGene00166771	piRNA	21ur-5771	38.3292	27.6144	7.04036	4.0814	-2.57067	0.00114382
WBGene00169961	piRNA	21ur-11019	38.3292	27.6144	7.04036	4.0814	-2.57067	0.00114382
WBGene00049451	piRNA	21ur-3363	38.3292	34.518	6.49879	6.12211	-2.52907	0.00255539
WBGene00165083	piRNA	21ur-12052	38.3292	34.518	6.49879	6.12211	-2.52907	0.00255539
WBGene00171388	piRNA	21ur-13476	38.3292	34.518	6.49879	6.12211	-2.52907	0.00255539
WBGene00172188	piRNA	21ur-13183	38.3292	34.518	6.49879	6.12211	-2.52907	0.00255539
WBGene00046118	piRNA	21ur-3327	45.516	18.4096	6.49879	4.59158	-2.52628	0.00597756
WBGene00049858	piRNA	21ur-1200	45.516	36.8192	9.74819	4.59158	-2.52585	0.000556454
WBGene00046540	piRNA	21ur-3819	19.1646	13.8072	3.79096	2.0407	-2.50306	0.0168726
WBGene00167162	piRNA	21ur-14966	19.1646	13.8072	3.79096	2.0407	-2.50306	0.0168726
WBGene00174469	piRNA	21ur-13721	19.1646	13.8072	3.79096	2.0407	-2.50306	0.0168726
WBGene00050628	piRNA	21ur-3926	67.0762	73.6384	14.0807	11.2239	-2.47759	9.65978e-07
WBGene00168321	piRNA	21ur-8287	23.9558	23.012	6.49879	2.0407	-2.46469	0.0392865
WBGene00047014	piRNA	21ur-4589	35.9337	50.6264	9.74819	6.12211	-2.45217	0.00041146
WBGene00165263	piRNA	21ur-5525	28.7469	11.506	4.33253	3.06105	-2.44355	0.0196695
WBGene00167573	piRNA	21ur-6159	28.7469	11.506	4.33253	3.06105	-2.44355	0.0196695
WBGene00165189	piRNA	21ur-10414	35.9337	16.1084	7.04036	2.55088	-2.44309	0.0126844
WBGene00167526	piRNA	21ur-9780	35.9337	16.1084	7.04036	2.55088	-2.44309	0.0126844
WBGene00049299	piRNA	21ur-602	23.9558	16.1084	4.33253	3.06105	-2.43888	0.01361
WBGene00048318	piRNA	21ur-2289	16.769	23.012	4.33253	3.06105	-2.43204	0.0148671
WBGene00168842	piRNA	21ur-13133	16.769	23.012	4.33253	3.06105	-2.43204	0.0148671
WBGene00049641	piRNA	21ur-1213	23.9558	16.1084	5.95723	1.53053	-2.42686	0.0193735
WBGene00046750	piRNA	21ur-3604	23.9558	29.9156	7.04036	3.06105	-2.42154	0.00741345
WBGene00048468	piRNA	21ur-5220	31.1425	27.6144	3.79096	7.14246	-2.42074	0.00337117
WBGene00049045	piRNA	21ur-3848	28.7469	13.8072	5.95723	2.0407	-2.41561	0.0192231
WBGene00047085	piRNA	21ur-3311	21.5602	48.3252	7.58193	5.61193	-2.41085	0.00142277
WBGene00049712	piRNA	21ur-3506	28.7469	29.9156	6.49879	4.59158	-2.40644	0.00143598
WBGene00045964	piRNA	21ur-2594	14.3735	16.1084	2.70783	3.06105	-2.40112	0.0286812
WBGene00046415	piRNA	21ur-1906	14.3735	43.7228	7.04036	4.0814	-2.39117	0.017591
WBGene00166526	piRNA	21ur-7301	11.9779	20.7108	3.79096	2.55088	-2.37181	0.0276654
WBGene00050460	piRNA	21ur-4088	19.1646	16.1084	3.2494	3.57123	-2.36912	0.0332486
WBGene00049262	piRNA	21ur-2378	45.516	50.6264	9.20663	9.69333	-2.34691	7.0498e-05
WBGene00045838	piRNA	21ur-2719	38.3292	39.1204	9.20663	6.12211	-2.34015	0.000860187
WBGene00168419	piRNA	21ur-11601	38.3292	39.1204	9.20663	6.12211	-2.34015	0.000860187
WBGene00047506	piRNA	21ur-850	28.7469	16.1084	4.8741	4.0814	-2.3231	0.0137243
WBGene00050728	piRNA	21ur-5182	28.7469	16.1084	4.8741	4.0814	-2.3231	0.0137243
WBGene00166326	piRNA	21ur-13322	28.7469	16.1084	4.8741	4.0814	-2.3231	0.0137243
WBGene00014454	risiRNA	MTCE.7	4158.72	3958.06	483.619	748.427	-2.7194	7.05182e-42
WBGene00014472	risiRNA	MTCE.33	5986.55	5509.07	916.872	1165.24	-2.46465	9.73274e-66
WBGene00220250	unk 22G	C09B9.85	146.13	133.47	0.541566	0.510176	-8.05536	2.13533e-12
WBGene00012817	unk 22G	Y43F8B.6	213.206	195.602	0.541566	1.02035	-8.01928	4.48439e-18
WBGene00014681	unk 22G	C25D7.14	71.8673	62.1324	0	0.510176	-7.99504	1.45511e-06
WBGene00219352	unk 22G	Y7A5A.21	81.4496	75.9396	0.541566	0.510176	-7.22633	1.76949e-09
WBGene00018910	unk 22G	F56A4.2	244.349	271.542	2.70783	2.55088	-6.61768	6.21347e-34
WBGene00021224	unk 22G	clec-209	244.349	271.542	2.70783	2.55088	-6.61768	6.21347e-34
WBGene00018198	unk 22G	F39E9.6	165.295	151.879	2.16626	2.0407	-6.23714	6.94743e-23
WBGene00017714	unk 22G	F22F1.2	131.757	82.8432	0.541566	2.55088	-6.09387	1.17547e-14
WBGene00000980	unk 22G	dhs-17	11.9779	11.506	0	0.510176	-5.48604	0.0107101
WBGene00269426	unk 22G	C49G7.14	1878.13	1785.73	37.9096	44.8954	-5.46513	1.31788e-213
WBGene00305996	unk 22G	H09G03.5	2354.85	2305.8	51.4488	54.5888	-5.45706	8.35282e-265
WBGene00219689	unk 22G	linc-41	3914.37	3792.38	114.812	93.3621	-5.21207	1.0392e-283
WBGene00219493	unk 22G	C18D4.12	373.71	402.71	13.5392	8.16281	-5.16821	4.69409e-53
WBGene00021273	unk 22G	Y23H5B.2	16.769	20.7108	1.08313	0	-5.14539	0.000832941
WBGene00006445	unk 22G	tag-68	165.295	108.156	3.2494	4.59158	-5.11814	5.87935e-19
WBGene00044155	unk 22G	Y7A5A.11	26.3514	27.6144	1.08313	0.510176	-5.0929	8.13345e-05
WBGene00219594	unk 22G	linc-59	1252.89	1440.55	37.9096	42.3446	-5.06763	1.32543e-167
WBGene00219688	unk 22G	linc-21	3181.33	3341.34	108.313	88.2604	-5.05431	3.04279e-268
WBGene00219477	unk 22G	F57G8.14	1310.38	1481.97	39.5343	45.4056	-5.0374	9.39774e-175
WBGene00012648	unk 22G	Y39A1A.9	421.622	407.312	9.74819	15.8154	-5.01255	1.36165e-55
WBGene00003356	unk 22G	mir-262	1269.66	1424.44	42.7837	44.3853	-4.94966	1.42268e-143
WBGene00219661	unk 22G	linc-45	3289.13	2561.24	105.064	99.4842	-4.83814	4.06764e-148
WBGene00022146	unk 22G	rml-5	33.5381	41.4216	1.08313	1.53053	-4.83767	1.26639e-06
WBGene00269383	unk 22G	ZK384.7	1672.11	1974.43	63.3632	66.3228	-4.81327	5.59516e-141
WBGene00195037	unk 22G	F59H5.4	95.8231	140.373	5.41566	3.06105	-4.8092	2.59155e-17
WBGene00185076	unk 22G	Y7A9A.79	1988.33	2064.18	86.6506	59.1804	-4.79958	6.58038e-150
WBGene00010057	unk 22G	F54D5.15	31.1425	32.2168	1.6247	1.02035	-4.58862	1.71069e-05
WBGene00010454	unk 22G	K01B6.3	11.9779	11.506	0	1.02035	-4.49554	0.00852805
WBGene00195170	unk 22G	linc-61	443.182	434.927	17.8717	21.4274	-4.47975	8.16284e-52
WBGene00011476	unk 22G	exc-12	28.7469	25.3132	1.08313	1.53053	-4.36546	9.67796e-05
WBGene00195233	unk 22G	F31E9.11	3629.3	3608.28	185.757	167.848	-4.35607	2.86213e-277
WBGene00017731	unk 22G	F23C8.1	21.5602	64.4336	3.2494	1.02035	-4.34615	9.43404e-06
WBGene00003671	unk 22G	nhr-81	21.5602	36.8192	2.16626	1.02035	-4.20658	5.08544e-05
WBGene00005148	unk 22G	srd-71	11.9779	16.1084	0.541566	1.02035	-4.16124	0.00352556
WBGene00021572	unk 22G	srd-72	11.9779	16.1084	0.541566	1.02035	-4.16124	0.00352556
WBGene00304790	unk 22G	ZC53.22	33.5381	50.6264	2.16626	2.55088	-4.15684	9.21999e-08
WBGene00022529	unk 22G	srt-14	28.7469	25.3132	1.08313	2.0407	-4.10449	5.80418e-05
WBGene00017490	unk 22G	pud-2.1	11.9779	13.8072	0.541566	1.02035	-4.03785	0.0083254
WBGene00017500	unk 22G	pud-2.2	11.9779	13.8072	0.541566	1.02035	-4.03785	0.0083254
WBGene00219748	unk 22G	linc-46	948.649	994.118	59.0307	61.2211	-4.01376	1.92963e-100
WBGene00195031	unk 22G	Y37E3.23	922.297	908.974	64.9879	59.1804	-3.88336	4.26639e-101
WBGene00305995	unk 22G	H09G03.4	2556.08	2717.72	193.881	186.724	-3.79287	2.31918e-204
WBGene00305065	unk 22G	F14D2.20	131.757	186.397	12.456	10.7137	-3.782	1.99006e-18
WBGene00012455	unk 22G	Y17D7C.1	141.339	170.289	9.74819	13.2646	-3.75713	8.95595e-16
WBGene00003878	unk 22G	pept-3	19.1646	16.1084	1.08313	1.53053	-3.7493	0.00169378
WBGene00219660	unk 22G	linc-19	1164.25	1116.08	82.3181	96.4232	-3.67184	9.23971e-109
WBGene00000232	unk 22G	avr-14	19.1646	20.7108	2.16626	1.02035	-3.65372	0.00195127
WBGene00194681	unk 22G	F40D4.16	3293.92	3741.75	281.614	283.147	-3.63913	4.4335e-187
WBGene00018743	unk 22G	F53B3.5	16.769	16.1084	2.16626	0.510176	-3.63271	0.00460864
WBGene00305405	unk 22G	F39E9.29	9599.08	9174.89	691.038	838.218	-3.61743	3.3302e-188
WBGene00008018	unk 22G	tbc-8	45.516	55.2288	1.6247	6.63228	-3.59764	1.90943e-06
WBGene00020104	unk 22G	R148.5	23.9558	25.3132	2.16626	2.0407	-3.55064	0.000952104
WBGene00235158	unk 22G	Y37E3.30	6860.94	7520.32	632.549	598.436	-3.54655	8.86557e-225
WBGene00003546	unk 22G	nas-28	79.0541	59.8312	6.49879	5.61193	-3.51999	3.94933e-09
WBGene00001204	unk 22G	egl-38	11.9779	11.506	0.541566	1.53053	-3.49189	0.0212048
WBGene00017133	unk 22G	EEED8.2	45.516	25.3132	2.70783	3.57123	-3.49028	2.53406e-05
WBGene00195029	unk 22G	Y37E11B.11	1166.65	1194.32	108.313	103.055	-3.48201	1.30862e-107
WBGene00017925	unk 22G	F29B9.11	11.9779	11.506	2.16626	0	-3.46002	0.022401
WBGene00304895	unk 22G	F52G3.8	1324.75	1224.24	121.852	110.198	-3.458	8.49215e-116
WBGene00206390	unk 22G	F14F7.7	45.516	50.6264	4.8741	4.0814	-3.42652	2.55667e-06
WBGene00195032	unk 22G	Y37E3.24	622.85	584.505	53.6151	59.1804	-3.41897	1.8665e-62
WBGene00219278	unk 22G	R09A8.9	47.9116	13.8072	3.2494	2.55088	-3.40975	0.000303498
WBGene00005552	unk 22G	sri-40	38.3292	27.6144	2.16626	4.0814	-3.39192	6.67177e-05
WBGene00271716	unk 22G	F39E9.28	5600.86	5732.29	518.82	564.764	-3.3864	4.96577e-203
WBGene00021174	unk 22G	fbxb-99	21.5602	27.6144	3.79096	1.02035	-3.36525	0.00159037
WBGene00219699	unk 22G	linc-22	22017.8	21921.2	2382.35	2110.6	-3.28988	5.88721e-217
WBGene00018628	unk 22G	F49D11.4	627.641	566.095	64.9879	58.6702	-3.27156	1.48893e-54
WBGene00017612	unk 22G	F19G12.4	141.339	165.686	14.6223	17.8561	-3.23953	2.15771e-17
WBGene00304908	unk 22G	F20D1.22	19.1646	25.3132	2.16626	2.55088	-3.23663	0.00148145
WBGene00019436	unk 22G	K06A9.2	23.9558	25.3132	3.2494	2.0407	-3.22476	0.00041146
WBGene00195184	unk 22G	F19G12.8	392.875	556.89	49.2825	54.0786	-3.20012	1.71509e-32
WBGene00015231	unk 22G	cutl-14	55.0983	34.518	7.58193	2.55088	-3.15326	2.20871e-06
WBGene00009280	unk 22G	F31B9.3	11.9779	11.506	2.16626	0.510176	-3.14756	0.0167175
WBGene00004364	unk 22G	ric-4	23.9558	34.518	4.33253	2.55088	-3.09358	0.000277514
WBGene00195025	unk 22G	F39E9.18	59.8894	64.4336	8.66506	6.12211	-3.07545	7.63068e-08
WBGene00044137	unk 22G	F28H6.8	11.9779	13.8072	1.08313	2.0407	-3.03995	0.0272291
WBGene00018965	unk 22G	F56D2.3	11.9779	13.8072	1.08313	2.0407	-3.03613	0.00132512
WBGene00001368	unk 22G	exc-7	107.801	140.373	10.8313	19.3867	-3.0355	1.07066e-07
WBGene00012919	unk 22G	Y46G5A.34	14.3735	11.506	1.6247	1.53053	-3.03523	0.00518407
WBGene00219451	unk 22G	F52D2.12	93.4275	59.8312	12.456	6.63228	-3.00787	4.65259e-06
WBGene00249813	unk 22G	F39E9.26	570.148	683.456	91.5247	71.9347	-2.94084	4.79009e-38
WBGene00219755	unk 22G	linc-17	2879.48	3322.93	449.5	418.854	-2.83691	9.29369e-107
WBGene00220141	unk 22G	Y37E11AR.9	11.9779	13.8072	2.16626	1.53053	-2.8067	0.0184267
WBGene00018151	unk 22G	ndab-2	19.1646	39.1204	5.41566	3.06105	-2.78913	0.00144525
WBGene00220078	unk 22G	T21F2.3	76.6585	78.2408	16.247	6.63228	-2.76496	2.09285e-06
WBGene00002393	unk 22G	lpr-1	21.5602	13.8072	2.16626	3.06105	-2.75111	0.00253641
WBGene00219770	unk 22G	linc-40	21.5602	13.8072	2.70783	2.55088	-2.74797	0.008765
WBGene00044342	unk 22G	T05B11.7	14.3735	13.8072	2.16626	2.0407	-2.74419	0.0298691
WBGene00018929	unk 22G	F56B3.3	11.9779	16.1084	2.70783	1.53053	-2.73417	0.0356708
WBGene00196405	unk 22G	K08E5.9	28.7469	20.7108	5.95723	1.53053	-2.73115	0.0072512
WBGene00011474	unk 22G	aldo-1	26.3514	11.506	2.16626	3.57123	-2.71577	0.0242986
WBGene00219455	unk 22G	Y43F8B.29	31.1425	64.4336	5.95723	8.67298	-2.70763	6.22441e-05
WBGene00012626	unk 22G	famh-161	55.0983	94.3492	9.74819	13.2646	-2.69889	3.38605e-06
WBGene00002989	unk 22G	lim-7	23.9558	52.9276	7.58193	4.59158	-2.66502	0.00107668
WBGene00304785	unk 22G	C36C9.11	57.4939	48.3252	9.74819	7.14246	-2.64939	2.17906e-06
WBGene00219616	unk 22G	linc-111	45.516	43.7228	8.66506	5.61193	-2.64754	4.8713e-05
WBGene00271647	unk 22G	C23G10.14	50.3071	32.2168	8.12349	5.10176	-2.6432	0.000348044
WBGene00016208	unk 22G	C29E4.11	220.393	179.494	33.5771	31.1207	-2.62753	3.3412e-17
WBGene00045133	unk 22G	M163.13	114.988	85.1444	18.4133	14.7951	-2.59175	8.17206e-09
WBGene00021116	unk 22G	ncs-6	47.9116	36.8192	5.41566	8.67298	-2.58402	0.000471121
WBGene00022705	unk 22G	ZK354.2	26.3514	20.7108	4.33253	3.57123	-2.57457	0.000816248
WBGene00206511	unk 22G	W02H5.16	31.1425	36.8192	4.8741	6.63228	-2.56002	8.26633e-05
WBGene00195034	unk 22G	F40G9.20	251.536	193.301	30.3277	45.4056	-2.55115	4.64231e-14
WBGene00304786	unk 22G	C36C9.12	50.3071	48.3252	9.74819	7.14246	-2.54861	7.02744e-06
WBGene00219617	unk 22G	linc-25	196.437	209.409	35.7434	33.6716	-2.5485	1.89321e-20
WBGene00306003	unk 22G	W04B5.8	13544.6	14430.8	2479.29	2422.31	-2.51288	4.46085e-122
WBGene00219490	unk 22G	Y116A8B.98	79.0541	85.1444	16.247	12.7544	-2.50357	8.93594e-08
WBGene00219343	unk 22G	Y17D7C.9	179.668	144.976	25.9952	31.6309	-2.49145	1.60277e-14
WBGene00013698	unk 22G	Y106G6D.1	86.2408	101.253	16.7886	16.8358	-2.48	1.15061e-08
WBGene00019141	unk 22G	bath-5	14.3735	23.012	2.16626	4.59158	-2.4644	0.0214824
WBGene00017741	unk 22G	F23C8.13	28.7469	11.506	2.70783	4.59158	-2.45522	0.0158157
WBGene00017739	unk 22G	F23C8.11	38.3292	39.1204	6.49879	7.65263	-2.45107	0.000372899
WBGene00011087	unk 22G	R07B7.2	31.1425	46.024	9.20663	5.10176	-2.43743	0.000553465
WBGene00009068	unk 22G	F23A7.3	28.7469	11.506	5.41566	2.0407	-2.43638	0.00629246
WBGene00010249	unk 22G	F58D12.1	11.9779	16.1084	3.2494	2.0407	-2.41373	0.0433053
WBGene00004473	unk 22G	rps-4	45.516	36.8192	4.33253	11.2239	-2.39821	0.00289363
WBGene00021817	unk 22G	Y53G8B.1	122.174	98.9516	18.4133	23.4681	-2.3981	4.76037e-08
WBGene00017980	unk 22G	F32B5.7	158.108	121.964	20.5795	33.1614	-2.37782	1.64988e-09
WBGene00013592	unk 22G	Y81G3A.4	19.1646	16.1084	2.70783	4.0814	-2.37333	0.0284797
WBGene00271605	unk 22G	H05L14.3	21.5602	29.9156	5.41566	4.59158	-2.36593	0.00433386
WBGene00194661	unk 22G	Y57G11C.1131	40.7248	32.2168	6.49879	7.65263	-2.36327	0.000677769
WBGene00018468	unk 22G	cla-1	91.032	59.8312	12.9976	16.3256	-2.36001	1.03375e-05
WBGene00007445	unk 22G	C08F8.3	21.5602	16.1084	5.41566	2.0407	-2.34281	0.0185933
WBGene00007970	unk 22G	C36A4.10	57.4939	119.662	13.5392	21.4274	-2.34085	2.56078e-06
WBGene00303015	unk 22G	F20C5.11	658.784	619.023	131.601	122.442	-2.33074	9.73907e-41
WBGene00012760	unk 22G	Y41C4A.17	38.3292	25.3132	7.04036	5.61193	-2.33035	0.00170425
WBGene00195060	unk 22G	linc-14	364.128	345.18	72.0283	69.894	-2.32129	1.48585e-25
WBGene00269383	unk 26G	ZK384.7	23.9558	57.53	1.08313	1.53053	-4.96013	1.73538e-06
WBGene00235357	unk 26G	Y37E11B.16	62.285	73.6384	3.79096	2.55088	-4.42763	9.75887e-11
WBGene00003356	unk 26G	mir-262	19.1646	36.8192	1.08313	1.53053	-4.41862	6.22038e-05
WBGene00219589	unk 26G	anr-35	47.9116	25.3132	0.541566	3.06105	-4.328	3.96539e-05
WBGene00021375	unk 26G	Y37E11B.2	71.8673	103.554	7.04036	2.55088	-4.20452	2.65611e-11
WBGene00185076	unk 26G	Y7A9A.79	38.3292	34.518	2.16626	2.0407	-4.11437	5.58784e-06
WBGene00219699	unk 26G	linc-22	38.3292	25.3132	3.2494	0.510176	-4.0943	0.000434444
WBGene00219755	unk 26G	linc-17	47.9116	29.9156	2.16626	2.55088	-4.04069	5.71864e-06
WBGene00219771	unk 26G	linc-24	23.9558	18.4096	1.6247	1.02035	-4.00546	0.00286488
WBGene00305992	unk 26G	E02H9.13	38.3292	41.4216	2.70783	2.55088	-3.9238	1.37399e-06
WBGene00235387	unk 26G	W04C9.8	50.3071	41.4216	2.70783	3.57123	-3.86459	3.03688e-07
WBGene00020363	unk 26G	fbxa-3	110.197	124.265	9.74819	8.67298	-3.67144	1.52114e-13
WBGene00219728	unk 26G	linc-16	110.197	119.662	9.74819	8.67298	-3.64272	2.79723e-13
WBGene00219758	unk 26G	linc-11	354.546	271.542	23.8289	27.0393	-3.62023	1.30058e-21
WBGene00020361	unk 26G	fbxc-19	103.01	105.855	8.66506	8.67298	-3.59064	1.96582e-12
WBGene00194681	unk 26G	F40D4.16	67.0762	108.156	6.49879	8.67298	-3.52867	2.80369e-10
WBGene00007970	unk 26G	C36A4.10	21.5602	25.3132	0	4.0814	-3.50629	0.00609214
WBGene00271716	unk 26G	F39E9.28	31.1425	25.3132	4.33253	1.02035	-3.40861	0.00150105
WBGene00219707	unk 26G	linc-8	79.0541	75.9396	5.95723	8.67298	-3.40141	2.11625e-09
WBGene00304895	unk 26G	F52G3.8	31.1425	13.8072	4.33253	0	-3.3865	0.0163095
WBGene00235158	unk 26G	Y37E3.30	55.0983	59.8312	8.66506	2.55088	-3.36664	3.08635e-06
WBGene00306003	unk 26G	W04B5.8	313.821	354.385	42.2422	27.0393	-3.27237	3.2563e-20
WBGene00022339	unk 26G	Y82E9BR.6	67.0762	52.9276	5.95723	6.63228	-3.25077	1.76807e-07
WBGene00305405	unk 26G	F39E9.29	150.921	103.554	20.5795	8.16281	-3.15084	1.43486e-09
WBGene00219810	unk 26G	mir-8196.2	26.3514	13.8072	2.16626	3.06105	-2.93614	0.00852881
WBGene00195031	unk 26G	Y37E3.23	19.1646	11.506	2.70783	1.53053	-2.85798	0.0223521
WBGene00269431	unk 26G	T16A1.10	270.7	278.445	41.159	36.7326	-2.81871	9.69365e-26
WBGene00045311	unk 26G	Y57G11C.57	14.3735	13.8072	1.6247	2.55088	-2.75045	0.0263437
WBGene00195060	unk 26G	linc-14	11.9779	18.4096	1.6247	3.06105	-2.694	0.0322058
WBGene00219490	unk 26G	Y116A8B.98	16.769	27.6144	1.6247	5.61193	-2.61108	0.01867
WBGene00219756	unk 26G	linc-68	11.9779	16.1084	2.70783	2.55088	-2.419	0.0446849
WBGene00271791	unk 26G	W03D2.15	28.7469	13.8072	3.79096	4.59158	-2.33931	0.0193596
WBGene00007328	unk other	pho-10	21.5602	18.4096	0	0	-7.69088	7.5272e-05
WBGene00012414	unk other	Y7A5A.8	26.3514	69.036	0	0.510176	-7.5082	1.75794e-05
WBGene00021491	unk other	comt-4	11.9779	23.012	0	0	-7.50144	0.000128226
WBGene00017490	unk other	pud-2.1	38.3292	43.7228	0	0.510176	-7.28873	2.2341e-05
WBGene00017500	unk other	pud-2.2	38.3292	43.7228	0	0.510176	-7.28873	2.2341e-05
WBGene00220250	unk other	C09B9.85	668.366	529.276	5.41566	3.06105	-7.14465	2.93142e-09
WBGene00219352	unk other	Y7A5A.21	52.7027	59.8312	0.541566	0.510176	-6.74283	2.69845e-07
WBGene00014681	unk other	C25D7.14	95.8231	59.8312	1.08313	0.510176	-6.62197	2.91047e-10
WBGene00018910	unk other	F56A4.2	407.248	324.469	5.95723	6.63228	-5.85853	2.01598e-51
WBGene00021224	unk other	clec-209	407.248	324.469	5.95723	6.63228	-5.85853	2.01598e-51
WBGene00012817	unk other	Y43F8B.6	325.799	292.252	1.6247	9.18316	-5.81725	6.4625e-36
WBGene00018198	unk other	F39E9.6	268.305	292.252	5.41566	5.10176	-5.73726	1.55566e-40
WBGene00219493	unk other	C18D4.12	534.214	501.662	8.12349	12.2442	-5.66253	1.16706e-61
WBGene00006445	unk other	tag-68	150.921	156.482	4.33253	2.0407	-5.60347	5.55837e-22
WBGene00235152	unk other	Y7A5A.22	134.152	87.4456	1.08313	3.57123	-5.55505	2.15341e-16
WBGene00017714	unk other	F22F1.2	110.197	82.8432	2.70783	1.53053	-5.51725	1.11752e-14
WBGene00305996	unk other	H09G03.5	3068.74	2795.96	75.8193	63.2618	-5.39978	7.97638e-241
WBGene00269426	unk other	C49G7.14	1842.2	1714.39	44.4084	43.3649	-5.34073	9.51023e-213
WBGene00013393	unk other	Y62H9A.5	11.9779	27.6144	0.541566	0.510176	-5.23763	0.00114515
WBGene00219477	unk other	F57G8.14	2170.39	2008.95	53.0735	58.6702	-5.22364	4.62222e-227
WBGene00194644	unk other	ZK795.6	129.361	105.855	4.8741	1.53053	-5.21368	2.78761e-17
WBGene00219594	unk other	linc-59	1882.92	1817.95	49.2825	53.5684	-5.16811	3.976e-214
WBGene00219689	unk other	linc-41	4558.78	4533.36	149.472	111.218	-5.12628	8.40615e-260
WBGene00195170	unk other	linc-61	1578.69	1394.53	46.0331	46.9361	-4.99863	9.23888e-168
WBGene00003356	unk other	mir-262	1631.39	1840.96	46.5747	64.2821	-4.9663	1.22974e-146
WBGene00018687	unk other	F52D2.5	16.769	32.2168	1.08313	0.510176	-4.95617	7.44926e-05
WBGene00219640	unk other	anr-56	50.3071	27.6144	2.16626	0.510176	-4.87918	2.71618e-06
WBGene00003765	unk other	nlp-27	28.7469	29.9156	0.541566	1.53053	-4.80934	2.15588e-05
WBGene00304790	unk other	ZC53.22	83.8452	98.9516	4.33253	2.55088	-4.73939	2.3156e-15
WBGene00219688	unk other	linc-21	2568.06	2996.16	120.228	98.4639	-4.67057	2.19212e-151
WBGene00022146	unk other	rml-5	43.1204	73.6384	1.08313	3.57123	-4.63723	4.70262e-08
WBGene00001692	unk other	grd-3	14.3735	11.506	0.541566	0.510176	-4.62085	0.00422095
WBGene00219661	unk other	linc-45	4633.05	4096.14	172.218	183.663	-4.61586	1.34453e-245
WBGene00009429	unk other	irg-5	23.9558	13.8072	1.08313	0.510176	-4.57495	0.00101018
WBGene00018924	unk other	F56A11.4	11.9779	36.8192	0	2.0407	-4.56122	0.00209864
WBGene00006650	unk other	tts-1	88.6364	87.4456	2.16626	5.61193	-4.48966	2.81653e-12
WBGene00007931	unk other	C34D1.4	16.769	18.4096	0.541566	1.02035	-4.48444	0.000656546
WBGene00015058	unk other	B0222.10	19.1646	13.8072	0	1.53053	-4.4056	0.00731242
WBGene00022560	unk other	fbxb-16	23.9558	20.7108	2.16626	0	-4.39027	0.000799104
WBGene00269383	unk other	ZK384.7	11359.8	13036.3	590.307	575.988	-4.38677	2.55218e-290
WBGene00003385	unk other	moc-2	83.8452	59.8312	3.79096	3.57123	-4.28619	5.80452e-10
WBGene00012648	unk other	Y39A1A.9	400.062	356.686	21.6626	17.8561	-4.26086	1.98949e-40
WBGene00013481	unk other	Y69H2.3	69.4718	57.53	1.6247	5.10176	-4.22474	5.21109e-10
WBGene00185076	unk other	Y7A9A.79	8300.68	8231.39	409.966	475.484	-4.22213	3.00154e-304
WBGene00008018	unk other	tbc-8	57.4939	39.1204	1.08313	4.0814	-4.20983	2.04615e-07
WBGene00020236	unk other	lgc-1	16.769	11.506	0	1.53053	-4.18369	0.0120376
WBGene00195037	unk other	F59H5.4	304.238	278.445	18.4133	15.8154	-4.09092	4.92802e-39
WBGene00011476	unk other	exc-12	33.5381	36.8192	2.16626	2.0407	-4.0649	1.53212e-05
WBGene00011784	unk other	T15D6.10	52.7027	62.1324	3.79096	3.57123	-3.96468	6.91316e-09
WBGene00009107	unk other	txt-10	16.769	16.1084	1.6247	0.510176	-3.95632	0.00637021
WBGene00045183	unk other	T28C6.10	19.1646	29.9156	2.16626	1.02035	-3.95495	0.000461044
WBGene00195033	unk other	Y37E3.25	103.01	135.771	9.20663	6.63228	-3.91894	1.92431e-16
WBGene00008263	unk other	C53A5.2	28.7469	41.4216	2.16626	2.55088	-3.89429	9.39791e-05
WBGene00022012	unk other	Y59H11AR.4	11.9779	11.506	1.08313	0.510176	-3.889	0.0280246
WBGene00020917	unk other	W01B11.6	47.9116	32.2168	2.16626	3.57123	-3.79926	0.000423937
WBGene00044926	unk other	Y39G10AR.24	6159.03	4850.93	332.522	458.648	-3.79855	2.10219e-18
WBGene00195289	unk other	Y39G10AR.26	6159.03	4850.93	332.522	458.648	-3.79855	2.10219e-18
WBGene00003671	unk other	nhr-81	35.9337	29.9156	2.70783	2.0407	-3.79613	3.62244e-05
WBGene00010580	unk other	K05C4.3	21.5602	20.7108	1.08313	2.0407	-3.75111	0.00115307
WBGene00305995	unk other	H09G03.4	5636.79	6065.96	434.336	472.423	-3.68976	1.31788e-213
WBGene00219660	unk other	linc-19	989.374	1109.18	76.3608	87.24	-3.68035	3.1668e-95
WBGene00196405	unk other	K08E5.9	31.1425	16.1084	2.16626	1.53053	-3.67731	0.000807054
WBGene00019832	unk other	osg-1	21.5602	18.4096	1.6247	1.53053	-3.66301	0.00024575
WBGene00001618	unk other	glr-7	35.9337	16.1084	1.6247	2.55088	-3.63215	0.000554169
WBGene00015751	unk other	C14A11.6	14.3735	11.506	1.08313	1.02035	-3.62072	0.0151695
WBGene00305065	unk other	F14D2.20	196.437	202.506	15.1639	17.346	-3.61604	2.43903e-22
WBGene00219748	unk other	linc-46	1451.72	1551.01	114.812	132.646	-3.60013	1.15321e-119
WBGene00077490	unk other	M03A1.8	16.769	27.6144	2.16626	1.53053	-3.59106	0.00164286
WBGene00013649	unk other	Y105C5B.8	21.5602	16.1084	1.6247	1.53053	-3.57697	0.00208342
WBGene00305402	unk other	F37H8.14	76.6585	64.4336	5.95723	6.12211	-3.54501	1.02012e-09
WBGene00001387	unk other	far-3	31.1425	11.506	2.16626	1.53053	-3.52844	0.0119858
WBGene00017754	unk other	chtb-2	35.9337	29.9156	3.2494	2.55088	-3.5069	3.5136e-05
WBGene00010755	unk other	vglu-2	21.5602	13.8072	1.08313	2.0407	-3.49197	0.00285624
WBGene00304824	unk other	Y7A5A.25	11.9779	11.506	0.541566	1.53053	-3.49091	0.0146616
WBGene00045362	unk other	F11D11.12	11.9779	11.506	1.6247	0.510176	-3.47097	0.0197862
WBGene00014387	unk other	F52E10.t4	325.799	414.216	29.7861	37.2428	-3.46362	2.30251e-32
WBGene00235357	unk other	Y37E11B.16	21476.4	21824.6	1904.69	2047.33	-3.45365	1.70909e-291
WBGene00194674	unk other	F23D12.11	57.4939	46.024	4.8741	4.59158	-3.45073	2.3308e-07
WBGene00023109	unk other	M01E10.t2	646.806	849.143	60.6554	76.5263	-3.44613	3.26194e-43
WBGene00014585	unk other	Y53C10A.t1	321.007	414.216	29.7861	37.753	-3.44327	2.1078e-31
WBGene00014587	unk other	Y53C10A.t3	321.007	414.216	29.7861	37.753	-3.44327	2.1078e-31
WBGene00195605	unk other	Y53C10A.16	321.007	414.216	29.7861	37.753	-3.44327	2.1078e-31
WBGene00219451	unk other	F52D2.12	117.383	147.277	18.4133	6.12211	-3.43929	1.38435e-11
WBGene00020104	unk other	R148.5	16.769	34.518	3.2494	1.53053	-3.43334	0.00085252
WBGene00023102	unk other	K08B5.t2	215.602	278.445	20.5795	25.5088	-3.42115	3.6993e-24
WBGene00014388	unk other	F52E10.t5	215.602	278.445	20.5795	25.5088	-3.42114	2.03793e-24
WBGene00196268	unk other	F52E10.7	215.602	278.445	20.5795	25.5088	-3.42114	2.03793e-24
WBGene00014586	unk other	rte-2	321.007	414.216	30.3277	38.2632	-3.42103	3.47069e-31
WBGene00196418	unk other	Y53C10A.17	321.007	414.216	30.3277	38.2632	-3.42103	3.47069e-31
WBGene00197177	unk other	Y53C10A.18	321.007	414.216	30.3277	38.2632	-3.42103	3.47069e-31
WBGene00195349	unk other	ZK622.6	323.403	416.517	30.8693	38.2632	-3.41901	7.45774e-31
WBGene00022956	unk other	C39D10.t1	323.403	416.517	30.8693	38.2632	-3.41899	1.7683e-31
WBGene00023218	unk other	rte-4	323.403	416.517	30.8693	38.2632	-3.41898	3.05648e-32
WBGene00014386	unk other	F52E10.t3	323.403	418.818	30.8693	38.7733	-3.41278	1.49894e-31
WBGene00022993	unk other	F15A8.t1	323.403	418.818	30.8693	38.7733	-3.41278	1.49894e-31
WBGene00023016	unk other	rte-3	323.403	418.818	30.8693	38.7733	-3.41278	1.49894e-31
WBGene00198464	unk other	F52E10.10	323.403	418.818	30.8693	38.7733	-3.41278	1.49894e-31
WBGene00202062	unk other	F15A8.17	323.403	418.818	30.8693	38.7733	-3.41278	1.49894e-31
WBGene00004708	unk other	rte-1	323.403	418.818	30.8693	38.7733	-3.41276	2.30483e-32
WBGene00196170	unk other	C04C11.8	323.403	418.818	30.8693	38.7733	-3.41276	2.30483e-32
WBGene00023219	unk other	ZK783.t1	215.602	280.746	21.1211	25.5088	-3.41127	4.72681e-23
WBGene00202341	unk other	ZK783.8	215.602	280.746	21.1211	25.5088	-3.41127	4.72681e-23
WBGene00197589	unk other	C39D10.14	323.403	416.517	31.4108	38.2632	-3.40787	1.49894e-31
WBGene00023171	unk other	Y22D7AL.t4	649.202	835.336	61.7385	78.0569	-3.40781	6.08937e-44
WBGene00194842	unk other	W10G6.5	215.602	278.445	21.1211	25.5088	-3.4045	3.67109e-25
WBGene00016627	unk other	C44B7.5	19.1646	25.3132	2.16626	2.0407	-3.40403	0.00133137
WBGene00000370	unk other	ccg-1	16.769	39.1204	3.79096	1.53053	-3.4038	0.000625967
WBGene00014302	unk other	rte-5	323.403	418.818	31.4108	38.7733	-3.40174	1.173e-31
WBGene00022994	unk other	F15A8.t2	323.403	418.818	31.4108	38.7733	-3.40174	1.173e-31
WBGene00023111	unk other	M02F4.t2	323.403	418.818	31.4108	38.7733	-3.40174	1.173e-31
WBGene00196210	unk other	F02D10.11	323.403	418.818	31.4108	38.7733	-3.40174	1.173e-31
WBGene00201220	unk other	F15A8.15	323.403	418.818	31.4108	38.7733	-3.40174	1.173e-31
WBGene00195029	unk other	Y37E11B.11	2788.45	2650.98	243.705	271.924	-3.39842	1.33691e-146
WBGene00219699	unk other	linc-22	66896.5	61101.5	6314.66	5872.63	-3.39269	6.1049e-265
WBGene00023108	unk other	M01E10.t1	323.403	416.517	31.9524	38.7733	-3.38629	2.51525e-31
WBGene00202187	unk other	M01E10.5	323.403	416.517	31.9524	38.7733	-3.38629	2.51525e-31
WBGene00195824	unk other	F27D9.9	323.403	418.818	30.8693	40.3039	-3.3812	3.81234e-30
WBGene00195573	unk other	K08B5.4	215.602	278.445	21.6626	26.019	-3.37241	4.9181e-24
WBGene00022957	unk other	C39D10.t2	323.403	418.818	32.494	39.7937	-3.35922	3.24355e-31
WBGene00004230	unk other	ptr-16	33.5381	25.3132	2.70783	3.06105	-3.34817	0.000171847
WBGene00195022	unk other	F39E9.15	265.909	262.337	27.6199	24.9986	-3.32855	2.24495e-32
WBGene00195024	unk other	F39E9.17	531.818	524.674	55.7813	49.9972	-3.32115	6.17703e-58
WBGene00015894	unk other	acdh-2	26.3514	41.4216	2.16626	4.59158	-3.32079	0.000116217
WBGene00195031	unk other	Y37E3.23	1334.34	1350.8	146.764	123.973	-3.3112	2.31194e-100
WBGene00202407	unk other	M02F4.12	335.381	425.722	33.5771	43.8751	-3.29554	4.21986e-28
WBGene00197894	unk other	F52E10.9	332.985	421.12	34.1187	42.8547	-3.2913	9.20158e-32
WBGene00012455	unk other	Y17D7C.1	237.162	241.626	25.9952	22.9579	-3.29121	1.10507e-27
WBGene00201655	unk other	C39D10.17	323.403	418.818	34.6602	41.3242	-3.2875	1.28678e-30
WBGene00021375	unk other	Y37E11B.2	33006.3	32709.3	3290.01	3516.64	-3.27116	6.25406e-292
WBGene00304895	unk other	F52G3.8	1645.76	1707.49	186.299	165.297	-3.25446	1.03425e-124
WBGene00235158	unk other	Y37E3.30	8930.71	9059.83	975.361	924.438	-3.24348	1.99312e-257
WBGene00014400	unk other	F55G7.t1	158.108	167.988	12.456	21.9375	-3.24075	9.31568e-16
WBGene00016638	unk other	perm-4	43.1204	16.1084	2.16626	4.0814	-3.23845	0.0045421
WBGene00017731	unk other	F23C8.1	26.3514	32.2168	3.2494	3.06105	-3.21586	0.000192794
WBGene00007764	unk other	C27B7.7	19.1646	39.1204	3.2494	3.06105	-3.21068	0.000439765
WBGene00018628	unk other	F49D11.4	2244.66	2326.51	252.37	242.333	-3.20821	1.24931e-131
WBGene00271716	unk other	F39E9.28	8109.03	7851.7	823.181	916.275	-3.19753	8.22701e-206
WBGene00007419	unk other	C07E3.9	21.5602	16.1084	1.6247	2.55088	-3.16867	0.0123907
WBGene00044940	unk other	H06I04.8	421.622	375.096	40.6175	47.9565	-3.16735	1.60765e-37
WBGene00305588	unk other	T07A5.10	23.9558	13.8072	2.16626	2.0407	-3.1641	0.0027315
WBGene00009958	unk other	madd-4	11.9779	16.1084	1.6247	1.53053	-3.15632	0.00838151
WBGene00019311	unk other	K02E7.6	11.9779	16.1084	2.16626	1.02035	-3.14955	0.00911091
WBGene00003546	unk other	nas-28	93.4275	62.1324	9.20663	8.67298	-3.11998	4.57315e-09
WBGene00022817	unk other	upp-1	225.184	289.951	29.7861	29.5902	-3.11788	2.04563e-23
WBGene00304908	unk other	F20D1.22	31.1425	50.6264	4.8741	4.59158	-3.11343	2.24943e-05
WBGene00019518	unk other	K08B5.1	225.184	280.746	29.2446	29.5902	-3.10485	4.72681e-23
WBGene00019472	unk other	cyp-35B1	19.1646	20.7108	2.16626	2.55088	-3.07821	0.00327206
WBGene00195184	unk other	F19G12.8	881.573	945.793	103.439	113.259	-3.0756	7.1727e-67
WBGene00016716	unk other	acs-17	11.9779	23.012	1.6247	2.55088	-3.06542	0.0103922
WBGene00005552	unk other	sri-40	14.3735	16.1084	2.16626	1.53053	-3.04796	0.00815917
WBGene00022245	unk other	acp-6	79.0541	62.1324	6.49879	10.7137	-3.03186	2.61578e-06
WBGene00022948	unk other	C28G1.t2	91.032	92.048	10.2898	12.2442	-3.0207	1.48006e-10
WBGene00000273	unk other	brp-1	55.0983	29.9156	5.95723	4.59158	-3.01058	0.000168021
WBGene00022950	unk other	C28G1.t4	43.1204	41.4216	4.8741	5.61193	-3.00959	1.19893e-05
WBGene00017781	unk other	F25E2.3	11.9779	25.3132	0.541566	4.0814	-3.00229	0.0146597
WBGene00021146	unk other	lgc-45	74.2629	34.518	4.33253	9.18316	-3.00166	6.9488e-05
WBGene00206390	unk other	F14F7.7	45.516	46.024	4.8741	6.63228	-2.98892	4.53076e-06
WBGene00001368	unk other	exc-7	167.69	124.265	19.4964	17.346	-2.98619	1.43676e-12
WBGene00044922	unk other	Y43C5A.7	11.9779	20.7108	2.16626	2.0407	-2.96088	0.0125996
WBGene00001478	unk other	fmo-3	16.769	32.2168	4.8741	1.53053	-2.94599	0.00439301
WBGene00020051	unk other	mfsd-6	31.1425	41.4216	3.79096	5.61193	-2.9456	6.72669e-05
WBGene00015660	unk other	catp-3	31.1425	29.9156	5.95723	2.0407	-2.94089	0.00076713
WBGene00045133	unk other	M163.13	1753.56	1357.71	143.515	264.781	-2.92863	5.20516e-28
WBGene00014328	unk other	F14B6.t2	86.2408	75.9396	15.1639	6.63228	-2.90097	1.52415e-07
WBGene00017612	unk other	F19G12.4	225.184	246.228	34.1187	29.08	-2.90076	3.48407e-23
WBGene00219492	unk other	Y53F4B.63	43.1204	57.53	6.49879	7.14246	-2.88369	1.08824e-05
WBGene00008570	unk other	kcnl-2	14.3735	27.6144	1.08313	4.59158	-2.88019	0.0114847
WBGene00023072	unk other	F56F4.t1	55.0983	59.8312	7.58193	8.16281	-2.86749	6.70631e-07
WBGene00199766	unk other	F56F4.10	55.0983	59.8312	7.58193	8.16281	-2.86749	6.70631e-07
WBGene00195025	unk other	F39E9.18	79.0541	126.566	15.1639	13.2646	-2.85748	6.40226e-10
WBGene00009555	unk other	C02B4.t2	57.4939	59.8312	7.58193	8.67298	-2.85048	6.11201e-07
WBGene00197828	unk other	C02B4.8	57.4939	59.8312	7.58193	8.67298	-2.85048	6.11201e-07
WBGene00014572	unk other	Y43D4A.t1	21.5602	27.6144	3.2494	3.57123	-2.85022	0.00161649
WBGene00023077	unk other	F59C12.t3	28.7469	27.6144	3.79096	4.0814	-2.83889	0.000491645
WBGene00000670	unk other	col-95	40.7248	64.4336	8.12349	6.63228	-2.83562	0.00037041
WBGene00021413	unk other	srt-52	40.7248	23.012	4.8741	4.0814	-2.83046	0.00082502
WBGene00014487	unk other	R11.t2	170.086	179.494	22.7458	26.5291	-2.82559	1.29234e-17
WBGene00014486	unk other	R11.t1	170.086	179.494	22.7458	26.5291	-2.82558	1.17818e-17
WBGene00006725	unk other	ubl-1	464.742	411.915	58.4892	65.3025	-2.82285	4.3182e-36
WBGene00017925	unk other	F29B9.11	38.3292	27.6144	1.6247	7.65263	-2.8192	0.00209773
WBGene00014488	unk other	R11.t3	83.8452	89.7468	11.3729	13.2646	-2.81568	1.48399e-09
WBGene00199302	unk other	R11.7	83.8452	89.7468	11.3729	13.2646	-2.81568	1.48399e-09
WBGene00018418	unk other	F44E2.4	263.514	64.4336	24.3705	22.4477	-2.80694	7.07147e-06
WBGene00005228	unk other	srh-2	21.5602	11.506	2.16626	2.55088	-2.80499	0.0137409
WBGene00219571	unk other	linc-15	201.229	197.903	24.3705	32.6512	-2.80485	1.82379e-18
WBGene00022929	unk other	C16B8.t3	16.769	16.1084	2.16626	2.55088	-2.79939	0.0132714
WBGene00235289	unk other	Y73B6BL.289	14.3735	18.4096	2.16626	2.55088	-2.79661	0.0075996
WBGene00023056	unk other	F48E3.t1	210.811	218.614	26.5367	35.2021	-2.7963	4.04638e-17
WBGene00023147	unk other	T22F7.t1	170.086	179.494	22.7458	27.5495	-2.79571	2.80368e-17
WBGene00017762	unk other	F23H11.7	14.3735	11.506	3.2494	0.510176	-2.79509	0.0367572
WBGene00249813	unk other	F39E9.26	821.683	982.612	129.434	131.115	-2.79217	1.81803e-49
WBGene00015449	unk other	ugt-63	14.3735	18.4096	2.70783	2.0407	-2.79091	0.0184162
WBGene00017489	unk other	F15E6.9	21.5602	25.3132	2.16626	4.59158	-2.78915	0.00683851
WBGene00014362	unk other	F31E9.t1	105.405	126.566	16.247	17.8561	-2.76596	1.23054e-11
WBGene00199661	unk other	C16B8.8	33.5381	34.518	5.95723	4.0814	-2.7645	0.0004635
WBGene00044160	unk other	W10C6.2	52.7027	82.8432	11.3729	8.67298	-2.76108	2.85696e-06
WBGene00003102	unk other	mab-5	26.3514	87.4456	8.66506	8.16281	-2.76085	0.000263747
WBGene00010878	unk other	M05D6.5	35.9337	25.3132	8.12349	1.02035	-2.75192	0.00817398
WBGene00000232	unk other	avr-14	33.5381	16.1084	4.33253	3.06105	-2.74727	0.0074892
WBGene00015268	unk other	fbxo-11.2	112.592	119.662	20.5795	14.2849	-2.7388	4.55194e-10
WBGene00002142	unk other	inx-20	19.1646	23.012	3.79096	2.55088	-2.73732	0.0104374
WBGene00022788	unk other	slc-17.7	33.5381	16.1084	6.49879	1.02035	-2.72943	0.0204581
WBGene00014444	unk other	K11H3.t1	38.3292	27.6144	4.33253	5.61193	-2.72555	0.000554169
WBGene00199698	unk other	K11H3.11	38.3292	27.6144	4.33253	5.61193	-2.72546	0.000464028
WBGene00235272	unk other	Y43B11AL.5	14.3735	27.6144	4.8741	1.53053	-2.72358	0.0110337
WBGene00271647	unk other	C23G10.14	40.7248	46.024	9.74819	3.57123	-2.71026	0.000408616
WBGene00015231	unk other	cutl-14	50.3071	82.8432	7.04036	13.2646	-2.71003	3.55221e-07
WBGene00013882	unk other	msa-1	47.9116	20.7108	5.41566	5.10176	-2.70321	0.00109883
WBGene00018617	unk other	srt-17	24494.8	21688.8	3296.51	3844.17	-2.69318	1.30999e-77
WBGene00007765	unk other	C27B7.9	33.5381	20.7108	5.95723	2.55088	-2.67716	0.0029976
WBGene00012626	unk other	famh-161	40.7248	66.7348	8.66506	8.16281	-2.67692	0.000127884
WBGene00304785	unk other	C36C9.11	81.4496	92.048	14.0807	13.2646	-2.66684	2.4713e-10
WBGene00019376	unk other	lipl-4	45.516	71.3372	10.2898	8.16281	-2.66581	6.98417e-05
WBGene00022935	unk other	C16D9.t4	57.4939	55.2288	8.66506	9.18316	-2.65824	5.1756e-06
WBGene00197083	unk other	C16D9.13	57.4939	55.2288	8.66506	9.18316	-2.65824	5.1756e-06
WBGene00012760	unk other	Y41C4A.17	88.6364	89.7468	14.0807	14.2849	-2.65269	1.01638e-09
WBGene00014429	unk other	K09A11.t1	107.801	115.06	15.7054	19.8968	-2.64446	1.46595e-10
WBGene00022271	unk other	cpx-1	26.3514	16.1084	1.6247	5.10176	-2.64058	0.000509703
WBGene00016636	unk other	perm-2	31.1425	11.506	3.79096	3.06105	-2.63552	0.00886105
WBGene00013287	unk other	Y57A10C.9	23.9558	18.4096	3.2494	3.57123	-2.63286	0.00755979
WBGene00304786	unk other	C36C9.12	83.8452	92.048	14.6223	13.7747	-2.632	3.06887e-10
WBGene00014489	unk other	R11.t4	107.801	112.759	16.247	19.3867	-2.62858	1.17787e-10
WBGene00195060	unk other	linc-14	1686.49	1661.47	278.907	262.74	-2.62808	5.77206e-78
WBGene00023110	unk other	M02F4.t1	129.361	85.1444	17.3301	17.346	-2.62729	1.80437e-09
WBGene00197880	unk other	C54G7.11	155.713	147.277	21.1211	28.0597	-2.62063	1.75519e-13
WBGene00014263	unk other	C18D4.t1	105.405	110.458	15.7054	19.3867	-2.61937	2.80369e-10
WBGene00012653	unk other	C12C8.t2	28.7469	32.2168	3.79096	6.12211	-2.61712	0.0012903
WBGene00014581	unk other	Y51H4A.t3	16.769	18.4096	2.70783	3.06105	-2.6077	0.0136594
WBGene00305872	unk other	Y69H2.32	23.9558	11.506	3.79096	2.0407	-2.60668	0.00250831
WBGene00003878	unk other	pept-3	95.8231	73.6384	13.5392	14.2849	-2.60491	3.10859e-08
WBGene00195032	unk other	Y37E3.24	438.391	405.011	69.862	69.3839	-2.59832	8.28932e-34
WBGene00023185	unk other	Y59E1B.t2	59.8894	75.9396	10.8313	11.734	-2.59005	6.55445e-07
WBGene00198281	unk other	Y59E1B.5	59.8894	75.9396	10.8313	11.734	-2.59005	6.55445e-07
WBGene00206362	unk other	B0041.11	40.7248	23.012	7.04036	3.57123	-2.5892	0.00167524
WBGene00219490	unk other	Y116A8B.98	237.162	306.06	35.2018	55.099	-2.5871	8.04971e-16
WBGene00018268	unk other	F41C3.2	11.9779	16.1084	1.6247	3.06105	-2.58009	0.0491574
WBGene00020909	unk other	W01A11.1	107.801	105.855	20.5795	15.3053	-2.57583	1.38867e-08
WBGene00219303	unk other	Y13C8A.4	19.1646	18.4096	3.79096	2.55088	-2.57009	0.0107443
WBGene00017941	unk other	F31A9.2	119.779	94.3492	18.4133	17.8561	-2.56071	5.60805e-11
WBGene00002983	unk other	lgx-1	155.713	147.277	21.1211	30.6105	-2.54723	2.29126e-12
WBGene00014417	unk other	K02A4.t2	510.258	448.734	81.2349	86.2197	-2.51693	1.42678e-31
WBGene00197270	unk other	K02A4.4	510.258	448.734	81.2349	86.2197	-2.51693	1.42678e-31
WBGene00014287	unk other	C47E8.t1	52.7027	55.2288	8.12349	10.7137	-2.51639	1.57501e-05
WBGene00305992	unk other	E02H9.13	2084.15	1824.85	329.814	357.633	-2.50689	1.46806e-77
WBGene00045494	unk other	ZK662.6	26.3514	18.4096	3.79096	4.0814	-2.50481	0.0049843
WBGene00219770	unk other	linc-40	28.7469	27.6144	3.79096	6.12211	-2.50305	0.00202996
WBGene00220078	unk other	T21F2.3	64.6806	69.036	11.9145	11.734	-2.49978	2.6231e-06
WBGene00021157	unk other	Y4C6B.3	158.108	223.216	33.5771	34.1818	-2.49373	5.95438e-14
WBGene00023053	unk other	F47E1.t2	215.602	280.746	44.95	43.3649	-2.49187	5.97166e-18
WBGene00198401	unk other	F47E1.12	215.602	280.746	44.95	43.3649	-2.49187	5.97166e-18
WBGene00015390	unk other	C03F11.4	1554.73	1551.01	279.99	273.964	-2.48719	9.37324e-74
WBGene00001063	unk other	dpy-1	21.5602	13.8072	3.2494	3.06105	-2.48441	0.00669169
WBGene00005292	unk other	srh-71	62.285	32.2168	10.8313	6.12211	-2.48049	1.51475e-05
WBGene00010784	unk other	twk-48	47.9116	36.8192	6.49879	8.67298	-2.47793	0.000207972
WBGene00219616	unk other	linc-111	62.285	101.253	14.0807	15.3053	-2.47784	5.55164e-07
WBGene00000241	unk other	bbs-1	11.9779	11.506	2.70783	1.53053	-2.47659	0.0203437
WBGene00014515	unk other	T10B10.t2	47.9116	48.3252	7.58193	9.69333	-2.47605	0.00011977
WBGene00201077	unk other	T10B10.14	47.9116	48.3252	7.58193	9.69333	-2.47605	0.00011977
WBGene00013698	unk other	Y106G6D.1	129.361	108.156	26.5367	16.3256	-2.47279	4.76552e-09
WBGene00023113	unk other	M03A1.t2	52.7027	66.7348	10.8313	10.7137	-2.47203	8.31665e-06
WBGene00198165	unk other	M03A1.10	52.7027	66.7348	10.8313	10.7137	-2.47203	8.31665e-06
WBGene00014560	unk other	Y7A9D.t2	74.2629	85.1444	13.5392	15.3053	-2.46601	1.85637e-07
WBGene00195948	unk other	Y7A9D.62	74.2629	85.1444	13.5392	15.3053	-2.46601	1.85637e-07
WBGene00014379	unk other	F49C5.t2	136.548	158.783	25.9952	27.5495	-2.46375	1.36397e-12
WBGene00023078	unk other	H08J11.t1	155.713	204.807	33.0355	32.6512	-2.45759	1.24537e-13
WBGene00220141	unk other	Y37E11AR.9	33.5381	27.6144	8.12349	3.06105	-2.45679	0.00323063
WBGene00023063	unk other	F52H2.t1	352.15	395.806	67.6958	68.8737	-2.45367	7.40878e-27
WBGene00014597	unk other	Y65A5A.t2	71.8673	80.542	13.5392	14.2849	-2.45366	3.45062e-07
WBGene00014596	unk other	Y65A5A.t1	143.735	161.084	27.6199	28.0597	-2.45313	5.76015e-13
WBGene00023166	unk other	Y4C6B.t1	153.317	202.506	33.0355	32.1411	-2.45005	1.91848e-13
WBGene00199412	unk other	Y4C6B.98	153.317	202.506	33.0355	32.1411	-2.45005	1.91848e-13
WBGene00022969	unk other	C56G3.t1	35.9337	52.9276	8.12349	8.16281	-2.44963	0.000190333
WBGene00199637	unk other	C56G3.3	35.9337	52.9276	8.12349	8.16281	-2.44963	0.000190333
WBGene00077478	unk other	sls-1.1	452.764	471.746	76.9024	92.3418	-2.44874	1.47086e-25
WBGene00077482	unk other	sls-1.5	452.764	471.746	76.9024	92.3418	-2.44874	1.47086e-25
WBGene00018472	unk other	nep-16	93.4275	112.759	17.8717	19.8968	-2.44871	1.20122e-08
WBGene00014499	unk other	T03E6.t1	229.975	306.06	49.8241	48.4667	-2.44842	4.99992e-18
WBGene00200554	unk other	H08J11.11	155.713	204.807	33.5771	32.6512	-2.44586	1.57843e-13
WBGene00014420	unk other	K02E11.t1	416.831	372.794	70.9452	73.9754	-2.44518	7.0603e-28
WBGene00008997	unk other	lgc-31	26.3514	13.8072	3.79096	3.57123	-2.44492	0.0131234
WBGene00018099	unk other	ztf-28	35.9337	18.4096	4.8741	5.10176	-2.44214	0.00392749
WBGene00306003	unk other	W04B5.8	28962.5	31892.3	5505.56	5693.56	-2.442	2.32177e-124
WBGene00014423	unk other	K06A4.t1	110.197	138.072	23.2873	22.4477	-2.44184	1.29783e-10
WBGene00200090	unk other	K06A4.13	110.197	138.072	23.2873	22.4477	-2.44184	1.29783e-10
WBGene00014568	unk other	Y39B6A.t10	40.7248	39.1204	7.04036	7.65263	-2.44122	0.00037122
WBGene00198763	unk other	Y39B6A.81	40.7248	39.1204	7.04036	7.65263	-2.44122	0.00037122
WBGene00197060	unk other	T03E6.13	229.975	306.06	49.8241	48.9768	-2.44088	5.90491e-18
WBGene00023013	unk other	F25F6.t1	38.3292	41.4216	7.04036	7.65263	-2.44007	0.000379067
WBGene00199569	unk other	F25F6.3	38.3292	41.4216	7.04036	7.65263	-2.44007	0.000379067
WBGene00023038	unk other	F41A4.t1	364.128	400.409	70.4036	70.9144	-2.43598	6.67709e-28
WBGene00195864	unk other	F41A4.3	364.128	400.409	70.4036	70.9144	-2.43598	6.67709e-28
WBGene00010432	unk other	H39E23.2	11.9779	27.6144	3.2494	4.0814	-2.4349	0.0228011
WBGene00194828	unk other	mir-2214	1633.78	1162.11	149.472	369.367	-2.42964	5.82553e-05
WBGene00045371	unk other	M163.15	1015.73	998.721	154.346	220.396	-2.42542	1.92845e-28
WBGene00023011	unk other	F22F1.t9	359.337	405.011	70.4036	71.9347	-2.42524	6.11379e-27
WBGene00199108	unk other	F22F1.7	359.337	405.011	70.4036	71.9347	-2.42524	6.11379e-27
WBGene00023178	unk other	Y54G2A.t1	220.393	253.132	44.4084	43.8751	-2.42391	3.22273e-18
WBGene00199591	unk other	Y54G2A.65	220.393	253.132	44.4084	43.8751	-2.42391	3.22273e-18
WBGene00271605	unk other	H05L14.3	26.3514	29.9156	4.8741	5.61193	-2.42323	0.00162436
WBGene00023182	unk other	Y54G2A.t5	697.113	787.01	138.099	138.768	-2.42273	5.45996e-44
WBGene00014602	unk other	Y73F8A.t1	35.9337	48.3252	7.04036	8.67298	-2.42259	0.000303013
WBGene00023003	unk other	F22F1.t1	721.069	807.721	141.349	143.869	-2.42252	6.08937e-44
WBGene00014546	unk other	W06G6.t1	349.754	393.505	69.3205	69.3839	-2.42232	1.66523e-26
WBGene00014547	unk other	W06G6.t2	349.754	393.505	69.3205	69.3839	-2.42232	1.66523e-26
WBGene00195867	unk other	W06G6.18	349.754	393.505	69.3205	69.3839	-2.42232	1.66523e-26
WBGene00006399	unk other	tag-4	52.7027	34.518	7.58193	8.67298	-2.42109	0.00052502
WBGene00010907	unk other	M88.4	79.0541	73.6384	17.8717	10.7137	-2.42029	6.89398e-06
WBGene00023005	unk other	F22F1.t3	354.546	398.108	69.862	70.9144	-2.41894	1.3603e-26
WBGene00197513	unk other	F22F1.5	354.546	398.108	69.862	70.9144	-2.41894	1.3603e-26
WBGene00022937	unk other	C16H3.t2	19.1646	23.012	4.33253	3.57123	-2.41835	0.0107698
WBGene00200652	unk other	C16H3.6	19.1646	23.012	4.33253	3.57123	-2.41835	0.0107698
WBGene00014548	unk other	W06G6.t3	347.359	393.505	69.3205	69.3839	-2.41769	2.51206e-26
WBGene00201931	unk other	W06G6.19	347.359	393.505	69.3205	69.3839	-2.41769	2.51206e-26
WBGene00018394	unk other	F43E2.6	12830.7	13696.7	2368.81	2598.83	-2.41681	3.42152e-112
WBGene00000004	unk other	aat-3	356.941	400.409	71.4867	70.4042	-2.41674	1.5448e-26
WBGene00014611	unk other	Y105C5B.t4	237.162	264.638	46.5747	47.4463	-2.4164	3.05029e-19
WBGene00198447	unk other	Y105C5B.1415	237.162	264.638	46.5747	47.4463	-2.4164	3.05029e-19
WBGene00023092	unk other	K02D7.t1	237.162	266.939	47.1163	47.4463	-2.41483	3.10579e-19
WBGene00200120	unk other	K02D7.8	237.162	266.939	47.1163	47.4463	-2.41483	3.10579e-19
WBGene00016187	unk other	C28G1.2	38.3292	48.3252	7.58193	8.67298	-2.41443	0.000283622
WBGene00014610	unk other	Y105C5B.t3	57.4939	59.8312	10.2898	11.734	-2.41253	1.62887e-05
WBGene00022961	unk other	C44B7.t1	57.4939	59.8312	10.2898	11.734	-2.41253	1.62887e-05
WBGene00196542	unk other	C44B7.15	57.4939	59.8312	10.2898	11.734	-2.41253	1.62887e-05
WBGene00012310	unk other	mltn-11	349.754	393.505	69.3205	70.4042	-2.41165	1.72636e-26
WBGene00005727	unk other	srv-16	483.907	529.276	93.691	96.9333	-2.41021	4.25784e-33
WBGene00189969	unk other	F39B1.3	95.8231	82.8432	16.247	17.346	-2.40988	1.14056e-07
WBGene00255469	unk other	C25G4.17	45.516	29.9156	7.04036	7.14246	-2.40922	0.00159771
WBGene00010594	unk other	swt-5	110.197	140.373	23.2873	23.9782	-2.40721	3.26175e-10
WBGene00023184	unk other	Y55F3BR.t1	59.8894	59.8312	10.8313	11.734	-2.40686	1.40475e-05
WBGene00201199	unk other	Y55F3BR.16	59.8894	59.8312	10.8313	11.734	-2.40686	1.40475e-05
WBGene00014608	unk other	Y105C5B.t1	356.941	407.312	72.0283	72.4449	-2.40374	1.2303e-26
WBGene00014455	unk other	MTCE.8	1300.8	1376.12	246.413	259.679	-2.40302	2.16748e-60
WBGene00022997	unk other	F18G5.t2	64.6806	85.1444	14.6223	13.7747	-2.40116	1.56737e-06
WBGene00023035	unk other	F38G1.t2	356.941	405.011	72.0283	72.4449	-2.39937	1.31727e-26
WBGene00001185	unk other	egl-17	356.941	405.011	72.0283	72.4449	-2.39937	1.52074e-26
WBGene00012292	unk other	C11E4.t1	79.0541	89.7468	15.1639	16.8358	-2.39898	1.79289e-07
WBGene00001735	unk other	grl-26	237.162	266.939	48.1994	47.4463	-2.39856	5.64211e-19
WBGene00014361	unk other	F31B12.t1	38.3292	39.1204	7.04036	7.65263	-2.39757	0.000541417
WBGene00200252	unk other	F31B12.6	38.3292	39.1204	7.04036	7.65263	-2.39757	0.000541417
WBGene00022953	unk other	C35E7.t1	347.359	393.505	69.3205	71.4246	-2.39643	6.4153e-26
WBGene00014320	unk other	F11A1.t1	114.988	119.662	21.6626	22.9579	-2.39449	3.42366e-09
WBGene00022987	unk other	F12D9.t2	114.988	121.964	21.6626	23.4681	-2.39208	1.1089e-09
WBGene00020664	unk other	T21H3.5	26.3514	20.7108	5.41566	3.57123	-2.39084	0.00757954
WBGene00023139	unk other	T14F9.t1	723.465	810.022	149.472	143.359	-2.38928	5.08543e-44
WBGene00011974	unk other	xbx-5	19.1646	29.9156	2.70783	6.63228	-2.38928	0.00877559
WBGene00022947	unk other	C28G1.t1	38.3292	41.4216	7.58193	7.65263	-2.38845	0.000471207
WBGene00201350	unk other	C28G1.8	38.3292	41.4216	7.58193	7.65263	-2.38845	0.000471207
WBGene00219859	unk other	C49F5.11	98.2187	124.265	26.5367	16.3256	-2.38029	1.07242e-08
WBGene00023202	unk other	Y104H12A.t1	57.4939	59.8312	10.2898	12.2442	-2.37919	2.12576e-05
WBGene00014340	unk other	F19H6.t1	114.988	119.662	21.1211	23.9782	-2.37858	1.74679e-09
WBGene00014609	unk other	Y105C5B.t2	57.4939	59.8312	10.8313	11.734	-2.3779	1.95743e-05
WBGene00022914	unk other	C06G1.t2	354.546	411.915	73.653	73.9754	-2.3768	6.4153e-26
WBGene00197243	unk other	C06G1.11	354.546	411.915	73.653	73.9754	-2.3768	6.4153e-26
WBGene00022915	unk other	C06G1.t3	354.546	398.108	72.0283	72.9551	-2.37648	2.88267e-26
WBGene00199612	unk other	C06G1.15	354.546	398.108	72.0283	72.9551	-2.37648	2.88267e-26
WBGene00023076	unk other	F59C12.t2	237.162	266.939	48.1994	48.9768	-2.37544	6.64527e-19
WBGene00196798	unk other	F59C12.7	237.162	266.939	48.1994	48.9768	-2.37544	6.64527e-19
WBGene00014352	unk other	F28F8.t3	237.162	266.939	48.1994	48.9768	-2.37544	7.23221e-19
WBGene00197602	unk other	F28F8.12	237.162	266.939	48.1994	48.9768	-2.37544	7.23221e-19
WBGene00023081	unk other	H08J11.t4	184.459	234.722	39.5343	41.3242	-2.37479	5.03591e-15
WBGene00199543	unk other	H08J11.7	184.459	234.722	39.5343	41.3242	-2.37479	5.03591e-15
WBGene00023112	unk other	M03A1.t1	52.7027	66.7348	11.3729	11.734	-2.37073	1.64831e-05
WBGene00200274	unk other	M03A1.12	52.7027	66.7348	11.3729	11.734	-2.37073	1.64831e-05
WBGene00016419	unk other	tyr-4	16.769	18.4096	2.70783	4.0814	-2.37066	0.0268799
WBGene00014476	unk other	R03E1.t2	701.904	777.806	143.515	142.849	-2.36975	6.82809e-41
WBGene00014334	unk other	F15G9.t2	45.516	57.53	9.74819	10.2035	-2.36948	5.82318e-05
WBGene00201605	unk other	F15G9.9	45.516	57.53	9.74819	10.2035	-2.36948	5.82318e-05
WBGene00010430	unk other	C05E7.t2	548.587	699.565	119.145	122.952	-2.36671	8.80312e-32
WBGene00011173	unk other	acs-18	184.459	234.722	39.5343	41.8344	-2.36564	4.81796e-15
WBGene00201400	unk other	R09E10.15	184.459	234.722	39.5343	41.8344	-2.36564	5.70993e-15
WBGene00023079	unk other	H08J11.t2	184.459	234.722	40.0759	41.3242	-2.36526	4.91564e-15
WBGene00202176	unk other	H08J11.13	184.459	234.722	40.0759	41.3242	-2.36526	4.91564e-15
WBGene00023152	unk other	T26C11.t1	114.988	119.662	21.6626	23.9782	-2.36155	1.98779e-09
WBGene00022912	unk other	C06E4.t1	275.491	347.481	59.5723	61.7312	-2.36121	2.88804e-20
WBGene00023117	unk other	R04A9.t1	273.096	349.782	59.5723	61.7312	-2.36103	5.88187e-20
WBGene00010376	unk other	C05E7.t1	548.587	699.565	119.145	123.973	-2.3606	7.50773e-32
WBGene00022896	unk other	B0228.t1	553.378	697.264	119.686	123.973	-2.36026	2.51846e-32
WBGene00194661	unk other	Y57G11C.1131	62.285	43.7228	14.0807	6.63228	-2.35892	0.000228769
WBGene00022921	unk other	C10G8.t1	275.491	352.084	61.197	61.2211	-2.35889	3.67705e-20
WBGene00023080	unk other	H08J11.t3	184.459	232.421	39.5343	41.8344	-2.35766	6.28763e-15
WBGene00014485	unk other	R09E10.t1	184.459	232.421	39.5343	41.8344	-2.35766	6.68442e-15
WBGene00013193	unk other	Y54E2A.8	35.9337	23.012	3.79096	7.65263	-2.35756	0.00357295
WBGene00022916	unk other	C06G1.t4	685.135	775.504	140.266	144.89	-2.35701	7.31959e-41
WBGene00014384	unk other	F52E10.t1	43.1204	64.4336	12.456	8.67298	-2.35199	0.000125271
WBGene00023082	unk other	H08J11.t5	184.459	232.421	40.0759	41.8344	-2.34818	7.73379e-15
WBGene00017580	unk other	lgc-4	124.57	158.783	28.1614	27.5495	-2.34777	1.06721e-10
WBGene00023052	unk other	F47E1.t1	277.887	352.084	60.6554	63.2618	-2.34654	3.23527e-20
WBGene00199722	unk other	F47E1.13	277.887	352.084	60.6554	63.2618	-2.34654	3.23527e-20
WBGene00023134	unk other	T08A9.t1	62.285	71.3372	13.5392	12.7544	-2.34651	4.41641e-06
WBGene00195767	unk other	T08A9.15	62.285	71.3372	13.5392	12.7544	-2.34651	4.41641e-06
WBGene00014321	unk other	F11A1.t2	57.4939	59.8312	11.3729	11.734	-2.34406	2.38848e-05
WBGene00021817	unk other	Y53G8B.1	134.152	124.265	23.8289	27.0393	-2.3436	3.33779e-10
WBGene00023007	unk other	F22F1.t5	735.442	830.733	151.639	157.134	-2.34283	7.48379e-41
WBGene00023085	unk other	H35N09.t1	280.283	347.481	61.197	62.7516	-2.34116	1.17687e-20
WBGene00045377	unk other	F19H8.6	134.152	140.373	29.2446	24.9986	-2.3408	5.73899e-11
WBGene00196627	unk other	H08J11.5	194.042	241.626	42.2422	43.8751	-2.33951	1.85171e-15
WBGene00014525	unk other	T22A3.t1	52.7027	66.7348	11.3729	12.2442	-2.3389	2.0587e-05
WBGene00014396	unk other	F54F7.t2	285.074	354.385	61.197	65.3025	-2.33815	6.97619e-21
WBGene00199303	unk other	F54F7.12	285.074	354.385	61.197	65.3025	-2.33815	6.97619e-21
WBGene00195034	unk other	F40G9.20	419.226	285.349	72.0283	67.3432	-2.337	5.11533e-18
WBGene00198032	unk other	H35N09.4	280.283	347.481	61.197	63.2618	-2.33518	1.47883e-20
WBGene00012670	unk other	cpg-23	43.1204	41.4216	7.04036	9.69333	-2.33431	0.00044515
WBGene00023086	unk other	H35N09.t2	234.767	317.566	53.0735	56.6295	-2.33263	1.16063e-16
WBGene00197453	unk other	H35N09.3	234.767	317.566	53.0735	56.6295	-2.33263	1.16063e-16
WBGene00013374	unk other	Y62E10A.3	16.769	25.3132	3.2494	5.10176	-2.33155	0.0108109
WBGene00023103	unk other	K09C6.t1	31.1425	66.7348	10.8313	8.67298	-2.3314	0.000618014
WBGene00022971	unk other	D1009.t1	251.536	345.18	59.0307	59.6905	-2.33052	8.12012e-18
WBGene00195657	unk other	D1009.7	251.536	345.18	59.0307	59.6905	-2.33052	8.12012e-18
WBGene00201532	unk other	C06E4.20	275.491	347.481	62.2801	61.7312	-2.32964	6.82061e-20
WBGene00014622	unk other	sls-1.10	464.742	480.951	84.4843	103.566	-2.32937	1.86842e-23
WBGene00077479	unk other	sls-1.2	464.742	480.951	84.4843	103.566	-2.32937	1.86842e-23
WBGene00077480	unk other	sls-1.3	464.742	480.951	84.4843	103.566	-2.32937	1.86842e-23
WBGene00077481	unk other	sls-1.4	464.742	480.951	84.4843	103.566	-2.32937	1.86842e-23
WBGene00077483	unk other	sls-1.6	464.742	480.951	84.4843	103.566	-2.32937	1.86842e-23
WBGene00077484	unk other	sls-1.7	464.742	480.951	84.4843	103.566	-2.32937	1.86842e-23
WBGene00077485	unk other	sls-1.8	464.742	480.951	84.4843	103.566	-2.32937	1.86842e-23
WBGene00077486	unk other	sls-1.9	464.742	480.951	84.4843	103.566	-2.32937	1.86842e-23
WBGene00077487	unk other	sls-1.11	464.742	480.951	84.4843	103.566	-2.32937	1.86842e-23
WBGene00077488	unk other	sls-1.12	464.742	480.951	84.4843	103.566	-2.32937	1.86842e-23
WBGene00198526	unk other	C10G8.9	275.491	352.084	62.2801	62.7516	-2.32838	6.00642e-20
WBGene00021875	unk other	Y54G2A.10	222.789	260.036	50.3657	45.9158	-2.32742	1.03681e-16
WBGene00014538	unk other	W02H3.t1	62.285	82.8432	15.7054	13.2646	-2.32702	1.12813e-05
WBGene00017691	unk other	ilys-5	35.9337	11.506	4.33253	5.10176	-2.32451	0.0154698
WBGene00198024	unk other	H08J11.6	184.459	232.421	41.159	42.3446	-2.32049	1.36102e-14
WBGene00014562	WAGO 22G	Y17D7B.7	208.415	188.698	4.33253	7.14246	-5.10515	6.13333e-31
WBGene00022731	WAGO 22G	ZK402.5	3562.22	3877.52	144.598	134.686	-4.73614	2.89402e-280	these are integrated viruses
WBGene00012198	WAGO 22G	citk-1	2917.81	3060.6	117.52	119.381	-4.65734	3.37511e-246
WBGene00017900	WAGO 22G	F28E10.1	126.966	177.192	8.66506	3.57123	-4.64681	7.50886e-20
WBGene00219304	WAGO 22G	F56D6.16	1997.91	2292	89.3584	95.4028	-4.53686	7.68511e-200
WBGene00010067	WAGO 22G	dot-1.2	93.4275	103.554	4.8741	4.0814	-4.46177	2.24489e-14
WBGene00195186	WAGO 22G	F19G12.10	3437.65	3640.5	173.843	169.378	-4.36646	1.88664e-274
WBGene00016948	WAGO 22G	scrt-1	40.7248	23.012	1.6247	1.53053	-4.33513	3.17158e-05
WBGene00022729	WAGO 22G	ZK402.2	2299.75	2216.06	112.104	111.728	-4.33445	5.52979e-199
WBGene00008138	WAGO 22G	C47D12.4	23.9558	16.1084	1.08313	1.02035	-4.25061	0.000545822
WBGene00044443	WAGO 22G	ZC21.10	122.174	144.976	7.04036	8.16281	-4.13404	1.85315e-18
WBGene00017225	WAGO 22G	fbxa-52	879.177	1070.06	69.3205	44.3853	-4.10301	7.74797e-72
WBGene00020756	WAGO 22G	T24A6.20	103.01	87.4456	9.74819	1.53053	-4.0897	4.90028e-09
WBGene00195255	WAGO 22G	H16D19.7	2055.41	2241.37	129.434	124.993	-4.07837	1.08738e-178
WBGene00195185	WAGO 22G	F19G12.9	170.086	163.385	10.8313	9.18316	-4.06002	2.92785e-19
WBGene00002117	WAGO 22G	ins-34	14.3735	11.506	0.541566	1.02035	-4.04104	0.0059518
WBGene00019174	WAGO 22G	H09G03.1	1113.94	1090.77	61.197	72.9551	-4.03684	9.33168e-121
WBGene00016635	WAGO 22G	C44B11.6	4903.75	5771.41	341.728	330.594	-3.98922	3.68145e-196
WBGene00012710	WAGO 22G	Y39C12A.9	57.4939	57.53	4.8741	2.55088	-3.95981	3.15967e-07
WBGene00000775	WAGO 22G	cpin-1	43.1204	52.9276	3.79096	2.55088	-3.92642	1.48445e-07
WBGene00013644	WAGO 22G	Y105C5A.25	292.261	379.698	28.1614	16.8358	-3.90641	1.19039e-38
WBGene00044559	WAGO 22G	ZK380.5	4379.12	4169.77	284.322	291.82	-3.891	3.44896e-274
WBGene00000469	WAGO 22G	ces-2	19.1646	57.53	3.79096	1.53053	-3.85876	0.000255101
WBGene00010102	WAGO 22G	F55C9.5	464.742	596.011	47.1163	29.5902	-3.79359	1.55768e-43
WBGene00022145	WAGO 22G	Y71G12B.5	83.8452	64.4336	6.49879	4.59158	-3.74379	2.64619e-10
WBGene00018433	WAGO 22G	ceh-82	114.988	64.4336	8.66506	5.10176	-3.7073	2.37185e-10
WBGene00009541	WAGO 22G	cutl-17	43.1204	52.9276	3.79096	3.57123	-3.70712	2.28951e-07
WBGene00010100	WAGO 22G	F55C9.3	1034.89	1146	87.1922	81.1179	-3.69663	1.31455e-105
WBGene00194708	WAGO 22G	Y36E3A.2	9850.62	9669.64	785.813	757.611	-3.66086	5.5761e-302
WBGene00021372	WAGO 22G	ugt-45	28.7469	29.9156	2.16626	2.55088	-3.63462	3.88288e-05
WBGene00194667	WAGO 22G	Y105C5A.1271	1585.87	1571.72	139.724	117.851	-3.61694	4.57594e-122
WBGene00010858	WAGO 22G	M04C9.3	33.5381	62.1324	3.79096	4.0814	-3.60462	2.17372e-06
WBGene00022441	WAGO 22G	Y110A2AL.4	47.9116	41.4216	4.8741	2.55088	-3.59466	4.91877e-06
WBGene00219307	WAGO 22G	F56D6.17	4585.14	4650.73	390.469	382.121	-3.5796	6.16458e-243
WBGene00021463	WAGO 22G	zeel-1	23.9558	23.012	1.08313	3.06105	-3.49297	0.00161068
WBGene00044530	WAGO 22G	F32D1.11	11.9779	11.506	1.6247	0.510176	-3.46914	0.0374656
WBGene00015478	WAGO 22G	mapk-15	26.3514	25.3132	1.08313	3.57123	-3.46012	0.000254855
WBGene00008728	WAGO 22G	sre-36	19.1646	13.8072	2.70783	0.510176	-3.37568	0.000511365
WBGene00023036	WAGO 22G	F39E9.10	31763	32354.9	2920.67	3337.57	-3.35682	6.2349e-211
WBGene00077756	WAGO 22G	Y11D7A.19	86.2408	112.759	16.247	3.57123	-3.33615	3.00538e-07
WBGene00015199	WAGO 22G	B0454.8	11.9779	25.3132	3.2494	0.510176	-3.32829	0.00414855
WBGene00022144	WAGO 22G	pghm-1	11.9779	13.8072	0.541566	2.0407	-3.30693	0.0109692
WBGene00015321	WAGO 22G	fbxc-38	83.8452	98.9516	10.8313	8.16281	-3.26957	1.73037e-09
WBGene00018771	WAGO 22G	duox-2	43.1204	23.012	4.33253	2.55088	-3.26688	8.96284e-05
WBGene00022294	WAGO 22G	Y75D11A.5	19.1646	20.7108	3.2494	1.02035	-3.23334	0.00529636
WBGene00012452	WAGO 22G	Y17D7B.4	7967.69	7828.68	821.556	862.707	-3.22925	3.44229e-234
WBGene00020352	WAGO 22G	T08B6.2	8542.63	8744.56	900.083	997.393	-3.18735	1.14438e-196
WBGene00016846	WAGO 22G	C50F7.6	150.921	128.867	12.456	18.3663	-3.17852	6.74685e-14
WBGene00019814	WAGO 22G	R02C2.1	191.646	147.277	23.2873	14.2849	-3.17603	7.35553e-15
WBGene00000481	WAGO 22G	cha-1	35.9337	11.506	3.2494	2.0407	-3.16493	0.00325202
WBGene00006756	WAGO 22G	unc-17	35.9337	11.506	3.2494	2.0407	-3.16493	0.00325202
WBGene00016071	WAGO 22G	C24H12.1	26.3514	11.506	2.70783	1.53053	-3.1611	0.00525804
WBGene00013614	WAGO 22G	clec-237	16.769	20.7108	2.70783	1.53053	-3.15059	0.00698777
WBGene00004933	WAGO 22G	sod-4	150.921	149.578	22.7458	11.2239	-3.15006	4.52286e-13
WBGene00009635	WAGO 22G	F42F12.3	14.3735	52.9276	3.79096	4.0814	-3.09901	0.000788217
WBGene00044503	WAGO 22G	Y73B6A.6	21.5602	13.8072	2.16626	2.0407	-3.07035	0.0110584
WBGene00021274	WAGO 22G	Y23H5B.3	45.516	20.7108	5.95723	2.0407	-3.05499	0.000768014
WBGene00019922	WAGO 22G	fbxc-28	14.3735	20.7108	3.2494	1.02035	-3.05037	0.00792875
WBGene00013499	WAGO 22G	Y70G10A.3	33.5381	119.662	9.74819	9.18316	-3.01961	1.51518e-05
WBGene00010868	WAGO 22G	somi-1	33.5381	39.1204	7.04036	2.0407	-3.00978	0.000368302
WBGene00010690	WAGO 22G	K08H2.3	62.285	41.4216	5.95723	7.14246	-2.98094	5.21391e-07
WBGene00012731	WAGO 22G	Y39G8C.2	16.769	11.506	2.16626	1.53053	-2.93682	0.0164772
WBGene00009361	WAGO 22G	F33E2.5	110.197	103.554	20.5795	7.65263	-2.92592	8.6963e-08
WBGene00017944	WAGO 22G	F31D5.1	40.7248	25.3132	0.541566	8.16281	-2.91374	0.0116484
WBGene00021835	WAGO 22G	Y54E10A.17	45.516	41.4216	7.58193	4.0814	-2.90339	1.50093e-05
WBGene00009788	WAGO 22G	F46F2.4	670.762	780.107	111.563	82.6484	-2.90312	2.86088e-41
WBGene00008447	WAGO 22G	E01G4.5	1696.07	1601.64	237.206	205.091	-2.899	1.75647e-93
WBGene00044217	WAGO 22G	F23D12.9	306.634	294.554	60.6554	20.9172	-2.88492	1.66691e-11
WBGene00012909	WAGO 22G	spds-1	153.317	119.662	15.7054	21.9375	-2.85492	4.45105e-12
WBGene00019094	WAGO 22G	F59A7.7	35.9337	27.6144	4.33253	4.59158	-2.83021	0.000270306
WBGene00045218	WAGO 22G	K08C9.8	23.9558	50.6264	5.95723	4.59158	-2.82714	0.000187351
WBGene00018575	WAGO 22G	clec-119	16.769	46.024	4.33253	4.59158	-2.81784	0.00175884
WBGene00018383	WAGO 22G	F43C11.6	83.8452	89.7468	12.9976	11.734	-2.81251	2.00355e-09
WBGene00007679	WAGO 22G	C18D11.1	79.0541	105.855	18.9548	7.65263	-2.80322	4.13603e-07
WBGene00044281	WAGO 22G	R04A9.7	26.3514	43.7228	7.58193	2.55088	-2.79873	0.00132608
WBGene00007485	WAGO 22G	C09G1.3	165.295	186.397	29.2446	21.4274	-2.79777	7.63325e-15
WBGene00017942	WAGO 22G	fbxc-37	74.2629	82.8432	13.5392	9.18316	-2.79318	7.29801e-08
WBGene00077712	WAGO 22G	nipi-4	71.8673	119.662	23.2873	4.59158	-2.78608	0.000160158
WBGene00020170	WAGO 22G	T02G5.14	28.7469	25.3132	4.8741	3.06105	-2.77191	0.00114662
WBGene00002246	WAGO 22G	lag-2	38.3292	43.7228	6.49879	5.61193	-2.76223	5.6949e-05
WBGene00008782	WAGO 22G	sdz-14	282.678	264.638	38.4512	42.3446	-2.75893	8.56378e-26
WBGene00018199	WAGO 22G	F39E9.7	15580.8	17065.7	2301.66	2524.86	-2.75783	3.56189e-146
WBGene00011433	WAGO 22G	pde-1	428.808	342.879	62.8217	52.5481	-2.7422	9.12178e-29
WBGene00022349	WAGO 22G	Y82E9BR.17	38.3292	46.024	7.58193	5.10176	-2.73768	8.08159e-05
WBGene00012442	WAGO 22G	Y15E3A.3	38.3292	13.8072	4.8741	3.06105	-2.7158	0.00788083
WBGene00016641	WAGO 22G	C44C1.1	21.5602	57.53	5.95723	6.12211	-2.71407	0.000676748
WBGene00045410	WAGO 22G	E01G4.7	7991.65	9089.74	1302.47	1309.62	-2.70923	2.80101e-132
WBGene00013500	WAGO 22G	Y71A12B.2	50.3071	66.7348	10.2898	7.65263	-2.70918	5.7739e-06
WBGene00013501	WAGO 22G	Y71A12B.3	50.3071	66.7348	10.2898	7.65263	-2.70918	5.7739e-06
WBGene00007600	WAGO 22G	C15C6.1	143.735	156.482	21.1211	24.9986	-2.70147	6.45601e-15
WBGene00014801	WAGO 22G	K08E5.1	268.305	375.096	55.7813	43.3649	-2.70065	1.27108e-21
WBGene00045277	WAGO 22G	ZK742.6	91.032	62.1324	12.9976	10.7137	-2.69139	2.93441e-07
WBGene00010148	WAGO 22G	F56D5.3	45.516	25.3132	4.33253	6.63228	-2.68604	0.000965111
WBGene00018606	WAGO 22G	F48E3.6	14.3735	23.012	4.33253	1.53053	-2.68187	0.0198592
WBGene00016264	WAGO 22G	C30F12.5	359.337	326.77	51.9904	55.099	-2.67885	5.81402e-27
WBGene00009657	WAGO 22G	F43G6.4	313.821	395.806	61.7385	49.487	-2.67529	1.11517e-19
WBGene00010491	WAGO 22G	K02B7.3	26.3514	34.518	7.04036	2.55088	-2.67468	0.0015642
WBGene00015830	WAGO 22G	fbxb-98	55.0983	41.4216	7.04036	8.16281	-2.66374	1.67468e-05
WBGene00022559	WAGO 22G	fbxb-20	16.769	29.9156	4.8741	2.55088	-2.65995	0.00654953
WBGene00008690	WAGO 22G	F11C1.1	114.988	89.7468	12.456	19.8968	-2.65737	6.21068e-09
WBGene00009020	WAGO 22G	F21D9.6	52.7027	50.6264	11.9145	4.59158	-2.65186	0.000199276
WBGene00011049	WAGO 22G	sdz-26	668.366	823.83	140.266	97.9537	-2.64893	5.68147e-32
WBGene00021353	WAGO 22G	iglr-3	52.7027	62.1324	8.12349	10.2035	-2.6462	8.64405e-07
WBGene00018202	WAGO 22G	F39F10.2	457.555	552.288	84.4843	77.0365	-2.64556	9.16524e-35
WBGene00007218	WAGO 22G	C01A2.6	134.152	197.903	25.4536	28.0597	-2.6343	2.16971e-14
WBGene00022416	WAGO 22G	ergi-1	45.516	23.012	5.95723	5.10176	-2.63004	0.00161463
WBGene00018856	WAGO 22G	F55A4.4	843.243	743.288	129.976	126.524	-2.62861	2.33762e-50
WBGene00016067	WAGO 22G	clc-7	31.1425	27.6144	5.95723	3.57123	-2.62807	0.00171478
WBGene00012238	WAGO 22G	W04A8.3	40.7248	18.4096	7.58193	2.0407	-2.62436	0.00661218
WBGene00018943	WAGO 22G	dgn-2	11.9779	13.8072	1.6247	2.55088	-2.62344	0.0467121
WBGene00013230	WAGO 22G	fbxb-22	59.8894	69.036	8.66506	12.2442	-2.62234	6.67425e-06
WBGene00018634	WAGO 22G	pigx-1	79.0541	138.072	20.0379	15.3053	-2.6222	2.63893e-07
WBGene00019705	WAGO 22G	fbxb-45	57.4939	36.8192	9.74819	5.61193	-2.62054	0.000134093
WBGene00044154	WAGO 22G	Y7A5A.10	153.317	239.325	35.2018	29.08	-2.61339	1.15441e-13
WBGene00022272	WAGO 22G	Y73E7A.5	239.558	225.518	47.1163	29.5902	-2.6028	1.42991e-16
WBGene00017405	WAGO 22G	bath-31	83.8452	43.7228	10.2898	10.7137	-2.59974	9.0812e-06
WBGene00044692	WAGO 22G	fbxb-91	19.1646	41.4216	6.49879	3.57123	-2.59666	0.00207031
WBGene00015158	WAGO 22G	B0361.4	263.514	218.614	35.2018	44.3853	-2.59641	4.9846e-19
WBGene00021863	WAGO 22G	Y54F10BM.9	2644.72	2975.45	477.661	463.239	-2.5788	1.69791e-96
WBGene00020146	WAGO 22G	got-1.2	2673.46	2568.14	516.654	364.775	-2.57266	1.34598e-47
WBGene00013440	WAGO 22G	nrps-1	26.3514	48.3252	5.41566	7.14246	-2.57253	0.000239514
WBGene00015914	WAGO 22G	C17F4.8	16.769	39.1204	5.95723	3.57123	-2.55954	0.00375408
WBGene00010587	WAGO 22G	sol-2	28.7469	48.3252	6.49879	6.63228	-2.55529	0.000486095
WBGene00013408	WAGO 22G	fbxb-93	40.7248	39.1204	6.49879	7.14246	-2.54827	0.000275729
WBGene00195254	WAGO 22G	H16D19.6	253.931	262.337	37.9096	50.5074	-2.54393	8.43349e-19
WBGene00009437	WAGO 22G	F35G2.3	38.3292	13.8072	3.79096	5.10176	-2.5408	0.000228903
WBGene00014807	WAGO 22G	M04D5.1	64.6806	62.1324	10.2898	11.734	-2.52426	1.93425e-06
WBGene00017665	WAGO 22G	F21E9.1	148.526	207.108	41.159	20.9172	-2.52216	2.89349e-09
WBGene00016076	WAGO 22G	C24H12.7	64.6806	41.4216	11.3729	7.14246	-2.52025	4.78674e-05
WBGene00050926	WAGO 22G	B0250.11	26.3514	27.6144	3.79096	5.61193	-2.51778	0.00258418
WBGene00015115	WAGO 22G	B0286.1	57.4939	115.06	10.8313	19.3867	-2.51256	2.03438e-05
WBGene00008517	WAGO 22G	F02C12.3	2896.25	2791.36	539.4	457.627	-2.51252	5.46113e-81
WBGene00016216	WAGO 22G	pals-22	426.413	411.915	92.6078	55.099	-2.50683	1.23208e-18
WBGene00044372	WAGO 22G	ZC239.21	40.7248	16.1084	4.8741	5.10176	-2.50642	0.0057592
WBGene00021656	WAGO 22G	Y48D7A.1	256.327	227.819	58.4892	27.0393	-2.50373	6.39739e-11
WBGene00017949	WAGO 22G	F31D5.6	661.18	724.878	114.27	131.115	-2.49751	3.45093e-30
WBGene00017148	WAGO 22G	EGAP2.2	43.1204	55.2288	12.456	5.10176	-2.49155	0.000765978
WBGene00013799	WAGO 22G	athp-3	21.5602	36.8192	4.33253	6.12211	-2.48103	0.00531105
WBGene00016885	WAGO 22G	fbxb-97	785.75	773.203	160.304	119.381	-2.48008	2.27174e-39
WBGene00022354	WAGO 22G	Y82E9BR.22	26.3514	11.506	2.70783	4.0814	-2.47163	0.0127337
WBGene00023451	WAGO 22G	mlc-7	35.9337	50.6264	9.20663	6.63228	-2.45642	4.41362e-06
WBGene00014888	WAGO 22G	Y43F8B.8	306.634	294.554	54.6982	55.099	-2.45275	1.36076e-23
WBGene00017556	WAGO 22G	F18A12.7	21.5602	16.1084	4.8741	2.0407	-2.45042	0.0246561
WBGene00194794	WAGO 22G	F45B8.5	11.9779	13.8072	2.16626	2.55088	-2.44986	0.0455841
WBGene00009323	WAGO 22G	best-13	828.87	717.974	137.016	146.42	-2.44737	4.45269e-46
WBGene00005147	WAGO 22G	srd-70	100.614	85.1444	17.3301	16.8358	-2.44219	4.88511e-09
WBGene00014148	WAGO 22G	ZK909.3	114.988	80.542	24.3705	11.734	-2.43988	2.82516e-06
WBGene00013547	WAGO 22G	Y75B8A.10	81.4496	66.7348	14.0807	13.2646	-2.4376	1.71912e-06
WBGene00045382	WAGO 22G	T05E12.8	40.7248	41.4216	6.49879	8.67298	-2.43458	0.000300879
WBGene00020486	WAGO 22G	T13C5.6	86.2408	98.9516	20.5795	13.7747	-2.43404	7.29801e-08
WBGene00021415	WAGO 22G	nsy-4	179.668	195.602	30.3277	39.2835	-2.42904	1.40217e-14
WBGene00006902	WAGO 22G	vet-6	241.953	243.927	44.95	45.4056	-2.42688	4.75822e-19
WBGene00020666	WAGO 22G	T22B2.2	316.216	402.71	87.1922	46.9361	-2.42493	6.21011e-14
WBGene00011393	WAGO 22G	T03D8.6	11.9779	39.1204	7.58193	2.0407	-2.41864	0.024095
WBGene00019735	WAGO 22G	M02F4.1	294.656	303.758	80.6934	31.6309	-2.41595	4.57625e-09
WBGene00021369	WAGO 22G	siah-1	618.059	591.408	104.522	121.932	-2.41595	2.25158e-39
WBGene00014130	WAGO 22G	ZK892.6	354.546	375.096	79.0687	58.16	-2.41244	1.03445e-20
WBGene00019739	WAGO 22G	M02F4.9	76.6585	66.7348	20.0379	7.14246	-2.40396	0.000110044
WBGene00018456	WAGO 22G	fbxc-39	50.3071	50.6264	16.7886	2.55088	-2.39008	0.00483799
WBGene00010402	WAGO 22G	H16D19.4	2563.27	2639.48	467.913	529.052	-2.38334	2.31725e-80
WBGene00013638	WAGO 22G	Y105C5A.14	5670.33	6024.54	1151.91	1106.57	-2.37261	3.87556e-126
WBGene00005061	WAGO 22G	sra-35	76.6585	108.156	20.5795	15.3053	-2.36884	1.46027e-08
WBGene00021101	WAGO 22G	W08F4.12	153.317	218.614	40.0759	32.1411	-2.36731	2.53399e-12
WBGene00194913	WAGO 22G	Y105C5A.1272	1066.03	881.36	192.798	184.684	-2.36673	5.17025e-47
WBGene00009870	WAGO 22G	F49C5.8	33.5381	34.518	9.20663	4.0814	-2.36263	0.00170526
WBGene00018005	WAGO 22G	nlp-62	35.9337	66.7348	10.8313	9.18316	-2.36152	0.00187611
WBGene00020512	WAGO 22G	T14G12.1	64.6806	62.1324	16.247	8.67298	-2.35156	2.01479e-05
WBGene00044334	WAGO 22G	W06G6.14	64.6806	62.1324	16.247	8.67298	-2.35156	2.01479e-05
WBGene00019899	WAGO 22G	R05G6.5	103.01	119.662	25.4536	18.3663	-2.34862	9.10793e-10
WBGene00013622	WAGO 22G	clec-238	40.7248	36.8192	7.58193	7.65263	-2.34717	0.00132421
WBGene00001119	WAGO 22G	dyf-3	124.57	115.06	20.5795	26.5291	-2.34452	1.41588e-09
WBGene00007769	WAGO 22G	C27C7.7	43.1204	50.6264	12.456	6.12211	-2.34193	6.74857e-05
WBGene00005961	WAGO 22G	srx-70	33.5381	64.4336	8.66506	10.7137	-2.33923	0.000162436
WBGene00008110	WAGO 22G	C46C2.2	86.2408	96.6504	16.247	19.8968	-2.33826	4.96742e-07
WBGene00022334	WAGO 22G	Y82E9BR.1	67.0762	55.2288	14.0807	10.2035	-2.3337	8.14932e-05
WBGene00043408	WAGO 22G	K03H6.3	31.1425	29.9156	8.12349	4.0814	-2.32774	0.0027969
WBGene00012263	WAGO 22G	W04G5.1	52.7027	50.6264	13.5392	7.14246	-2.32521	0.000124722
WBGene00013403	WAGO 22G	fbxb-100	172.482	144.976	41.159	22.4477	-2.32163	2.67471e-08
WBGene00006640	WAGO 22G	tsp-14	43.1204	39.1204	11.9145	4.59158	-2.32088	0.00732036
WBGene00010067	WAGO other	dot-1.2	110.197	89.7468	2.16626	4.0814	-4.99058	3.26302e-15
WBGene00014562	WAGO other	Y17D7B.7	428.808	338.276	16.7886	10.2035	-4.83294	6.78792e-33
WBGene00022294	WAGO other	Y75D11A.5	21.5602	20.7108	2.16626	0	-4.30823	0.00257963
WBGene00044443	WAGO other	ZC21.10	129.361	174.891	6.49879	9.69333	-4.22827	5.75375e-20
WBGene00022731	WAGO other	ZK402.5	3478.38	3771.67	209.586	178.561	-4.22438	1.18066e-215	integrated virus siRNAs are down in synMuv
WBGene00018442	WAGO other	sdz-18	16.769	23.012	2.16626	0	-4.22014	0.00492618
WBGene00022145	WAGO other	Y71G12B.5	59.8894	75.9396	4.8741	2.55088	-4.20267	4.22494e-11
WBGene00021372	WAGO other	ugt-45	38.3292	27.6144	0.541566	3.06105	-4.1749	1.31598e-05
WBGene00017225	WAGO other	fbxa-52	2220.7	2216.06	119.145	126.524	-4.17419	2.8619e-203
WBGene00195185	WAGO other	F19G12.9	217.998	207.108	9.74819	13.7747	-4.17134	1.79921e-29
WBGene00019174	WAGO other	H09G03.1	1856.57	1645.36	122.936	81.1179	-4.10321	2.95793e-94
WBGene00044372	WAGO other	ZC239.21	43.1204	71.3372	4.33253	2.55088	-4.06339	2.66616e-08
WBGene00012198	WAGO other	citk-1	3035.2	2807.46	183.049	184.684	-3.98973	5.39803e-177
WBGene00044503	WAGO other	Y73B6A.6	14.3735	43.7228	3.2494	0.510176	-3.96628	0.000774829
WBGene00195255	WAGO other	H16D19.7	3531.08	3576.07	212.836	244.884	-3.95603	1.35479e-185
WBGene00022729	WAGO other	ZK402.2	2647.11	2586.55	176.009	166.317	-3.93477	2.03137e-214
WBGene00195186	WAGO other	F19G12.10	6714.8	6820.76	493.367	469.872	-3.81291	3.46837e-248
WBGene00017291	WAGO other	F09E5.14	62.285	66.7348	4.33253	5.10176	-3.77165	1.85827e-11
WBGene00013644	WAGO other	Y105C5A.25	653.993	692.661	50.3657	51.0176	-3.73157	6.12018e-88
WBGene00219304	WAGO other	F56D6.16	4050.92	4399.89	291.363	374.979	-3.66405	4.68721e-134
WBGene00016948	WAGO other	scrt-1	28.7469	23.012	2.16626	2.0407	-3.62075	0.000533127
WBGene00012851	WAGO other	Y44A6C.2	21.5602	23.012	1.6247	2.0407	-3.6017	0.000563096
WBGene00010100	WAGO other	F55C9.3	1490.05	1654.56	129.434	140.808	-3.54018	2.49815e-131
WBGene00194708	WAGO other	Y36E3A.2	14071.6	14315.8	1299.22	1155.04	-3.53209	3.27267e-235
WBGene00016846	WAGO other	C50F7.6	146.13	177.192	17.8717	10.7137	-3.50481	3.04176e-17
WBGene00018433	WAGO other	ceh-82	146.13	94.3492	15.1639	6.12211	-3.50309	2.81325e-10
WBGene00219307	WAGO other	F56D6.17	5665.54	5713.88	523.153	537.725	-3.42299	2.38013e-251
WBGene00016695	WAGO other	C45H4.14	11.9779	16.1084	2.16626	0.510176	-3.40547	0.0144832
WBGene00014102	WAGO other	best-25	11.9779	25.3132	2.16626	1.53053	-3.34169	0.00249746
WBGene00017944	WAGO other	F31D5.1	38.3292	18.4096	2.16626	3.57123	-3.29767	0.000283258
WBGene00194667	WAGO other	Y105C5A.1271	2565.66	2600.36	270.783	273.964	-3.24537	7.83975e-113
WBGene00022349	WAGO other	Y82E9BR.17	117.383	75.9396	12.9976	7.65263	-3.22967	9.37433e-10
WBGene00020756	WAGO other	T24A6.20	129.361	117.361	18.4133	8.16281	-3.22016	6.70732e-11
WBGene00005147	WAGO other	srd-70	117.383	117.361	12.9976	12.2442	-3.21777	2.82666e-13
WBGene00020352	WAGO other	T08B6.2	11441.3	11641.8	1256.98	1289.72	-3.18009	9.59232e-276
WBGene00012452	WAGO other	Y17D7B.4	11520.3	11825.9	1313.84	1335.64	-3.13939	3.24799e-247
WBGene00010102	WAGO other	F55C9.5	1111.55	1198.93	135.392	133.666	-3.10254	2.65951e-98
WBGene00020669	WAGO other	T22B2.5	67.0762	59.8312	9.74819	5.10176	-3.10052	2.54001e-07
WBGene00194923	WAGO other	linc-121	23.9558	39.1204	4.8741	2.55088	-3.09395	0.000574507
WBGene00020373	WAGO other	gpx-6	23.9558	16.1084	2.16626	2.55088	-3.08295	0.00377878
WBGene00022144	WAGO other	pghm-1	11.9779	36.8192	3.2494	2.55088	-3.07889	0.0021647
WBGene00004933	WAGO other	sod-4	167.69	144.976	23.8289	13.7747	-3.05945	1.37508e-14
WBGene00013446	WAGO other	Y66D12A.21	11.9779	13.8072	1.6247	1.53053	-3.03221	0.0125027
WBGene00009020	WAGO other	F21D9.6	71.8673	43.7228	8.66506	5.61193	-3.01897	4.8339e-06
WBGene00022262	WAGO other	Y73C8C.3	26.3514	32.2168	5.95723	1.53053	-2.9776	0.00190913
WBGene00011433	WAGO other	pde-1	522.236	490.156	64.4464	65.8126	-2.95789	1.23555e-47
WBGene00011365	WAGO other	T02C1.1	38.3292	18.4096	3.2494	4.0814	-2.94759	0.00152352
WBGene00219218	WAGO other	Y73B6BL.288	28.7469	27.6144	4.33253	3.06105	-2.93328	0.00104891
WBGene00019624	WAGO other	rnst-2	40.7248	27.6144	5.41566	3.57123	-2.92875	0.000486822
WBGene00007055	WAGO other	tag-196	19.1646	34.518	3.79096	3.57123	-2.86942	0.00117342
WBGene00005191	WAGO other	srg-34	26.3514	16.1084	4.8741	1.02035	-2.85699	0.0109739
WBGene00002177	WAGO other	jkk-1	11.9779	18.4096	2.16626	2.0407	-2.8552	0.0163878
WBGene00206377	WAGO other	F44E5.15	33.5381	34.518	5.41566	4.0814	-2.84394	0.000217866
WBGene00018005	WAGO other	nlp-62	71.8673	119.662	11.3729	15.3053	-2.84343	1.30908e-08
WBGene00006939	WAGO other	wee-1.2	98.2187	75.9396	15.1639	9.18316	-2.84135	6.61525e-08
WBGene00018199	WAGO other	F39E9.7	25711.7	26502.9	3587.88	3713.06	-2.83828	8.83278e-227
WBGene00014807	WAGO other	M04D5.1	64.6806	59.8312	11.3729	6.12211	-2.83626	7.10068e-07
WBGene00009788	WAGO other	F46F2.4	615.664	605.216	109.938	61.7312	-2.83214	5.46807e-23
WBGene00013773	WAGO other	Y116A8A.2	19.1646	18.4096	4.33253	1.02035	-2.82215	0.0100039
WBGene00001119	WAGO other	dyf-3	134.152	131.168	19.4964	18.3663	-2.80924	3.89253e-11
WBGene00014801	WAGO other	K08E5.1	376.106	388.903	63.9048	47.4463	-2.78247	1.25763e-28
WBGene00013440	WAGO other	nrps-1	100.614	73.6384	15.1639	10.2035	-2.78198	3.75913e-08
WBGene00045410	WAGO other	E01G4.7	13772.2	14969.3	2047.66	2142.74	-2.77797	2.57213e-174
WBGene00014822	WAGO other	R11H6.6	11.9779	16.1084	1.6247	2.55088	-2.74708	0.0225675
WBGene00016110	WAGO other	npr-11	21.5602	66.7348	8.12349	5.10176	-2.74539	0.000556057
WBGene00018202	WAGO other	F39F10.2	505.467	513.168	94.7741	57.6498	-2.74272	5.1733e-25
WBGene00018575	WAGO other	clec-119	23.9558	25.3132	4.33253	3.06105	-2.73934	0.00472855
WBGene00077756	WAGO other	Y11D7A.19	83.8452	78.2408	16.247	8.16281	-2.73492	7.12706e-06
WBGene00013499	WAGO other	Y70G10A.3	98.2187	87.4456	15.1639	12.7544	-2.73436	3.19853e-09
WBGene00022416	WAGO other	ergi-1	21.5602	34.518	4.8741	3.57123	-2.73354	0.0339888
WBGene00009635	WAGO other	F42F12.3	38.3292	20.7108	3.79096	5.10176	-2.72582	0.0012903
WBGene00018363	WAGO other	nlp-52	16.769	20.7108	2.70783	3.06105	-2.69965	0.0115734
WBGene00006756	WAGO other	unc-17	21.5602	16.1084	3.79096	2.0407	-2.69501	0.0153436
WBGene00000469	WAGO other	ces-2	38.3292	27.6144	10.2898	0	-2.68618	0.0474683
WBGene00000775	WAGO other	cpin-1	40.7248	36.8192	9.20663	3.06105	-2.66576	0.00268114
WBGene00044217	WAGO other	F23D12.9	404.853	407.312	79.6102	48.9768	-2.66152	6.5475e-23
WBGene00017665	WAGO other	F21E9.1	160.504	163.385	32.494	19.8968	-2.63143	2.7234e-12
WBGene00006353	WAGO other	sur-7	677.949	902.07	119.145	136.727	-2.62648	7.392e-33
WBGene00008447	WAGO other	E01G4.5	2917.81	2812.07	467.913	460.178	-2.62616	9.38882e-128
WBGene00018856	WAGO other	F55A4.4	2275.8	2278.19	368.807	368.857	-2.6261	5.29925e-116
WBGene00000481	WAGO other	cha-1	23.9558	18.4096	4.33253	2.55088	-2.62474	0.0099651
WBGene00021415	WAGO other	nsy-4	258.722	227.819	48.1994	31.1207	-2.61889	2.6443e-15
WBGene00017900	WAGO other	F28E10.1	196.437	179.494	35.7434	26.019	-2.60732	6.25014e-13
WBGene00016885	WAGO other	fbxb-97	879.177	879.058	158.679	130.605	-2.60472	1.62129e-55
WBGene00010690	WAGO other	K08H2.3	86.2408	48.3252	11.9145	10.2035	-2.60389	4.54322e-06
WBGene00011393	WAGO other	T03D8.6	57.4939	39.1204	11.9145	4.0814	-2.59949	0.000429606
WBGene00019705	WAGO other	fbxb-45	57.4939	50.6264	9.20663	8.67298	-2.59616	9.69328e-06
WBGene00044000	WAGO other	Y75B8A.41	52.7027	20.7108	7.58193	4.59158	-2.59241	0.00103248
WBGene00009541	WAGO other	cutl-17	43.1204	36.8192	9.74819	3.57123	-2.59103	0.00109569
WBGene00008782	WAGO other	sdz-14	344.963	345.18	61.7385	53.0583	-2.58894	9.00535e-28
WBGene00045382	WAGO other	T05E12.8	184.459	184.096	35.7434	26.019	-2.57887	1.24741e-11
WBGene00011791	WAGO other	pap-2	23.9558	32.2168	4.33253	5.10176	-2.57388	0.00380652
WBGene00009089	WAGO other	jmjd-3.2	55.0983	48.3252	9.74819	7.65263	-2.5727	2.91767e-05
WBGene00021096	WAGO other	W08F4.7	38.3292	34.518	6.49879	6.12211	-2.52905	0.000258739
WBGene00013812	WAGO other	Y116A8C.40	45.516	57.53	9.20663	8.67298	-2.52854	2.08839e-05
WBGene00021483	WAGO other	Y40A1A.1	141.339	108.156	27.6199	15.8154	-2.52449	1.22157e-08
WBGene00012639	WAGO other	fezf-1	40.7248	34.518	4.8741	8.16281	-2.52433	0.000658227
WBGene00012710	WAGO other	Y39C12A.9	62.285	55.2288	10.8313	9.69333	-2.51772	1.7672e-05
WBGene00019577	WAGO other	lido-6	35.9337	57.53	10.2898	6.12211	-2.51538	0.000186431
WBGene00010581	WAGO other	K05C4.4	43.1204	32.2168	7.58193	5.61193	-2.51433	0.00289297
WBGene00013403	WAGO other	fbxb-100	146.13	156.482	37.9096	15.3053	-2.51165	6.75945e-08
WBGene00018771	WAGO other	duox-2	52.7027	36.8192	6.49879	9.18316	-2.50889	0.000180225
WBGene00021835	WAGO other	Y54E10A.17	91.032	52.9276	15.7054	9.69333	-2.50397	1.17595e-05
WBGene00008517	WAGO other	F02C12.3	3329.85	3223.98	642.298	516.808	-2.49974	7.43093e-70
WBGene00021095	WAGO other	mlt-8	105.405	80.542	15.7054	17.346	-2.48993	4.8104e-09
WBGene00020313	WAGO other	T07E3.2	359.337	303.758	66.6126	51.5277	-2.48969	1.56132e-21
WBGene00086555	WAGO other	F49B2.7	55.0983	48.3252	10.8313	7.65263	-2.48624	7.28521e-05
WBGene00013074	WAGO other	hmit-1.2	21.5602	13.8072	3.2494	3.06105	-2.4847	0.0116598
WBGene00016165	WAGO other	wdr-60	237.162	204.807	44.95	35.2021	-2.46451	7.25681e-21
WBGene00008690	WAGO other	F11C1.1	141.339	172.59	34.1187	22.9579	-2.46271	4.8184e-11
WBGene00045218	WAGO other	K08C9.8	47.9116	36.8192	11.3729	4.0814	-2.46006	0.00104631
WBGene00012238	WAGO other	W04A8.3	31.1425	32.2168	5.95723	5.61193	-2.45382	0.00383599
WBGene00044149	WAGO other	T24D5.6	28.7469	23.012	4.8741	4.59158	-2.45049	0.00661695
WBGene00015478	WAGO other	mapk-15	26.3514	25.3132	4.8741	4.59158	-2.44871	0.00315259
WBGene00021463	WAGO other	zeel-1	26.3514	13.8072	4.8741	2.55088	-2.43732	0.0144276
WBGene00044154	WAGO other	Y7A5A.10	306.634	315.264	67.6958	47.4463	-2.43531	3.01714e-18
WBGene00017890	WAGO other	F28B4.1	86.2408	103.554	15.7054	19.3867	-2.43442	1.94975e-08
WBGene00012096	WAGO other	T27E9.6	50.3071	82.8432	15.7054	9.18316	-2.42476	3.30346e-05
WBGene00006750	WAGO other	unc-10	134.152	165.686	32.494	23.4681	-2.42458	1.14645e-10
WBGene00009870	WAGO other	F49C5.8	33.5381	36.8192	7.04036	6.12211	-2.42003	0.000408686
WBGene00017949	WAGO other	F31D5.6	788.145	867.552	180.883	129.074	-2.41862	6.62422e-29
WBGene00021274	WAGO other	Y23H5B.3	50.3071	34.518	10.2898	5.61193	-2.41796	0.00056819
WBGene00003848	WAGO other	odr-1	28.7469	29.9156	6.49879	4.59158	-2.40627	0.00197296
WBGene00020146	WAGO other	got-1.2	2261.43	2015.85	427.296	381.611	-2.4028	1.89623e-70
WBGene00017729	WAGO other	F22H10.5	598.894	480.951	120.769	83.6688	-2.40198	3.97873e-21
WBGene00007600	WAGO other	C15C6.1	160.504	214.012	38.9928	32.1411	-2.39878	4.602e-13
WBGene00016216	WAGO other	pals-22	464.742	480.951	94.2325	85.1993	-2.39873	6.34635e-32
WBGene00013288	WAGO other	Y57A10C.10	23.9558	23.012	5.41566	3.57123	-2.38873	0.0102786
WBGene00019814	WAGO other	R02C2.1	160.504	167.988	38.9928	23.9782	-2.38607	1.72737e-10
WBGene00012792	WAGO other	Y43D4A.6	251.536	200.204	48.741	37.753	-2.38554	1.1781e-14
WBGene00044281	WAGO other	R04A9.7	59.8894	52.9276	11.9145	9.69333	-2.38504	0.000841015
WBGene00008582	WAGO other	F08G5.3	1020.52	1311.68	222.584	224.987	-2.38199	3.71291e-42
WBGene00194675	WAGO other	Y60A9A.3	268.305	186.397	55.2398	32.6512	-2.37238	3.91125e-10
WBGene00022334	WAGO other	Y82E9BR.1	57.4939	59.8312	15.7054	7.14246	-2.36544	0.000110232
WBGene00013500	WAGO other	Y71A12B.2	98.2187	50.6264	15.7054	13.2646	-2.35982	2.13453e-05
WBGene00013501	WAGO other	Y71A12B.3	98.2187	50.6264	15.7054	13.2646	-2.35982	2.13453e-05
WBGene00016641	WAGO other	C44C1.1	55.0983	18.4096	9.74819	4.59158	-2.35853	0.00514978
WBGene00016273	WAGO other	C30G12.1	601.29	619.023	118.061	119.891	-2.35852	3.3629e-40
WBGene00018455	WAGO other	fbxc-42	35.9337	34.518	9.20663	4.59158	-2.35623	0.00409898
WBGene00000857	WAGO other	cwn-1	263.514	223.216	47.1163	47.9565	-2.35525	1.81311e-16
WBGene00002048	WAGO other	ida-1	301.843	365.891	62.2801	68.3635	-2.35379	6.01527e-22
WBGene00012263	WAGO other	W04G5.1	57.4939	71.3372	14.0807	11.2239	-2.3509	5.19177e-06
WBGene00009512	WAGO other	bigr-1	14.3735	23.012	3.2494	4.0814	-2.35089	0.0217471
WBGene00013408	WAGO other	fbxb-93	47.9116	29.9156	9.20663	6.12211	-2.34487	0.00125654
WBGene00011049	WAGO other	sdz-26	850.43	740.986	160.845	153.053	-2.34178	2.11151e-38
WBGene00045277	WAGO other	ZK742.6	71.8673	82.8432	17.8717	12.7544	-2.33976	2.55667e-06
WBGene00007855	WAGO other	C31H5.4	31.1425	27.6144	8.12349	3.57123	-2.33359	0.00771626
WBGene00006962	WAGO other	xol-1	43.1204	55.2288	12.456	7.14246	-2.33217	0.000225919
WBGene00021101	WAGO other	W08F4.12	182.064	167.988	41.159	28.5698	-2.32983	2.01544e-12
WBGene00016264	WAGO other	C30F12.5	371.315	409.614	85.5675	70.9144	-2.32065	1.96085e-23

## Sheet: lin-15B UP
List of genes to which significantly upregulated small RNAs map in lin-15b(-); glp-4(-) versus glp-4(-).
Wormbase ID	classifier	Gene name	glp-4(-)_1	glp-4(-)_2	lin-15b(-); glp-4(-)_1	lin-15b(-); glp-4(-)_2	log2 Fold Change	padj
WBGene00009708	ALG other	F44G3.7	0	0	29.2446	29.5902	6.08992	0.000363406
WBGene00008255	ALG other	C51E3.10	0	2.3012	62.8217	54.0786	5.63808	0.000661576
WBGene00011215	ALG other	R10E9.3	0	0	21.1211	14.2849	5.35633	0.00323063
WBGene00010678	ALG other	K08F4.3	2.39558	0	30.3277	38.7733	4.8799	0.00348908
WBGene00008874	ALG other	F15H10.7	0	0	14.6223	10.7137	4.87369	0.0109487
WBGene00002070	ALG other	ile-1	11.9779	16.1084	285.947	248.966	4.24733	2.90382e-18
WBGene00009102	ALG other	F25B3.5	14.3735	13.8072	233.415	263.761	4.14176	9.97245e-18
WBGene00001538	ALG other	gcy-12	16.769	11.506	236.123	212.743	3.99329	1.7419e-16
WBGene00009884	ALG other	F49C12.15	19.1646	23.012	315.733	320.9	3.91367	2.50806e-22
WBGene00009101	ALG other	F25B3.4	4.79116	4.6024	62.8217	70.9144	3.83244	1.01637e-05
WBGene00003068	ALG other	lrk-1	7.18673	16.1084	166.261	158.154	3.79003	7.41708e-12
WBGene00001919	ALG other	his-45	14.3735	11.506	146.764	164.277	3.59017	2.93466e-11
WBGene00020985	ALG other	W03D8.2	2.39558	4.6024	42.7837	40.814	3.57071	0.00114692
WBGene00022646	ALG other	acl-9	4.79116	6.9036	62.2801	76.0162	3.55978	1.2607e-05
WBGene00015752	ALG other	C14B9.2	23.9558	34.518	304.902	278.046	3.31298	2.85454e-20
WBGene00019720	ALG other	M01H9.4	19.1646	6.9036	118.061	134.176	3.28584	5.1084e-09
WBGene00022010	ALG other	catp-7	11.9779	16.1084	115.354	138.768	3.17447	1.83937e-09
WBGene00012208	ALG other	W02D9.2	0	4.6024	25.4536	14.7951	3.10338	0.0285129
WBGene00014244	ALG other	ZK1307.1	9.58231	6.9036	74.7361	65.8126	3.09537	1.33442e-05
WBGene00000150	ALG other	apm-1	0	18.4096	88.8169	70.4042	3.09065	2.16876e-05
WBGene00004768	ALG other	sel-11	21.5602	4.6024	90.9831	111.218	2.96532	5.32891e-07
WBGene00009274	ALG other	F30F8.5	7.18673	23.012	118.603	112.239	2.92202	2.82307e-08
WBGene00004310	ALG other	ras-1	9.58231	4.6024	43.3253	61.7312	2.89784	0.000277514
WBGene00016507	ALG other	abhd-5.2	11.9779	18.4096	106.147	108.157	2.81324	1.09213e-07
WBGene00020895	ALG other	plpp-1.2	9.58231	6.9036	49.8241	54.5888	2.66712	0.000262708
WBGene00021381	ALG other	Y37E11B.10	7.18673	0	23.8289	19.8968	2.62614	0.0408792
WBGene00006059	ALG other	stc-1	16.769	18.4096	118.061	97.9537	2.61681	1.79122e-07
WBGene00020824	ALG other	pdtf-1	45.516	41.4216	256.161	248.455	2.53803	2.1999e-13
WBGene00000541	ALG other	cln-3.3	2.39558	6.9036	29.2446	20.9172	2.41943	0.0203876
WBGene00007270	ALG other	rei-1	7.18673	32.2168	86.109	121.422	2.38514	9.91791e-06
WBGene00015972	CSR 22G	C18E3.3	0	0	70.9452	73.9754	7.39051	4.65905e-06
WBGene00004126	CSR 22G	pqn-39	0	0	70.4036	58.6702	7.22295	8.96367e-06
WBGene00015285	CSR 22G	gmeb-1	0	0	60.6554	51.5277	7.02063	1.75794e-05
WBGene00003627	CSR 22G	nhr-34	0	0	54.6982	54.0786	6.9765	2.01255e-05
WBGene00001851	CSR 22G	hif-1	0	0	58.4892	48.9768	6.95867	2.44069e-05
WBGene00006517	CSR 22G	madd-3	0	0	49.2825	43.3649	6.74472	5.13555e-05
WBGene00022667	CSR 22G	ZK154.5	0	2.3012	113.187	121.932	6.64643	3.17621e-05
WBGene00011920	CSR 22G	T22C1.11	2.39558	0	122.936	106.117	6.60766	3.91471e-05
WBGene00019396	CSR 22G	K04F10.3	0	0	37.9096	43.8751	6.56532	0.000108235
WBGene00000137	CSR 22G	amx-1	0	0	37.3681	37.753	6.44247	0.000136461
WBGene00009977	CSR 22G	swan-1	0	0	33.5771	35.2021	6.31529	0.000241406
WBGene00018703	CSR 22G	sec-3	0	0	31.4108	35.7123	6.2803	0.000244185
WBGene00003254	CSR 22G	mig-23	0	0	31.9524	33.6716	6.24755	0.000279855
WBGene00021546	CSR 22G	laat-1	0	0	33.0355	30.6105	6.20313	0.000278055
WBGene00007847	CSR 22G	C31E10.6	0	0	30.3277	33.1614	6.19992	0.000309836
WBGene00022883	CSR 22G	ZK1248.15	0	0	27.0783	34.6919	6.16071	0.000305838
WBGene00020379	CSR 22G	T09B4.5	0	0	21.6626	36.7326	6.08016	0.000437439
WBGene00006568	CSR 22G	thk-1	0	0	37.9096	20.407	6.07606	0.000534146
WBGene00022805	CSR 22G	nhr-256	0	0	26.5367	31.1207	6.06113	0.000387891
WBGene00004774	CSR 22G	sem-5	0	0	30.8693	24.9986	6.01486	0.000636694
WBGene00008940	CSR 22G	F18H3.4	0	0	29.2446	26.019	5.99931	0.000552209
WBGene00015676	CSR 22G	mct-6	0	0	23.2873	28.0597	5.8939	0.000762918
WBGene00018714	CSR 22G	F52H2.1	0	0	18.4133	32.6512	5.88679	0.000737521
WBGene00044071	CSR 22G	dhhc-14	0	0	27.0783	23.9782	5.88502	0.000645371
WBGene00021628	CSR 22G	Y47D9A.1	0	0	21.1211	28.0597	5.8318	0.00119573
WBGene00022124	CSR 22G	supr-1	2.39558	0	66.6126	66.833	5.82842	0.000371294
WBGene00008082	CSR 22G	com-1	0	0	22.7458	26.019	5.81937	0.000882989
WBGene00001470	CSR 22G	baz-2	2.39558	2.3012	131.059	121.932	5.75164	3.71139e-07
WBGene00012466	CSR 22G	ippk-1	0	0	24.3705	19.8968	5.67897	0.00121485
WBGene00020596	CSR 22G	oga-1	0	0	15.7054	27.5495	5.64713	0.00182072
WBGene00015866	CSR 22G	C16E9.2	0	0	19.4964	22.9579	5.61949	0.00167739
WBGene00020199	CSR 22G	metl-9	0	0	17.8717	24.4884	5.61679	0.00130196
WBGene00004192	CSR 22G	prx-2	0	0	23.2873	18.8765	5.60875	0.00161649
WBGene00019427	CSR 22G	atg-16.2	2.39558	0	49.8241	62.7516	5.5835	0.000741217
WBGene00016145	CSR 22G	C26E6.12	0	0	19.4964	20.9172	5.54826	0.00156142
WBGene00018076	CSR 22G	pifk-1	0	0	17.8717	21.9375	5.52679	0.00207031
WBGene00003690	CSR 22G	nhr-100	0	0	23.8289	15.8154	5.51954	0.0024785
WBGene00022471	CSR 22G	rnf-145	2.39558	0	48.741	58.16	5.50868	0.000929923
WBGene00018520	CSR 22G	F46H5.4	0	4.6024	92.0663	120.401	5.50192	2.2702e-06
WBGene00004786	CSR 22G	sex-1	0	0	12.456	26.019	5.47841	0.00316189
WBGene00017939	CSR 22G	F31A3.5	0	0	17.3301	20.9172	5.469	0.00249746
WBGene00004350	CSR 22G	rgs-7	4.79116	0	103.439	102.545	5.45398	2.35022e-06
WBGene00000444	CSR 22G	ceh-21	0	0	18.4133	19.3867	5.45173	0.00249591
WBGene00006331	CSR 22G	sup-26	2.39558	0	43.3253	58.6702	5.44113	0.0011304
WBGene00009027	CSR 22G	F21G4.6	4.79116	0	108.855	94.8926	5.43813	2.06156e-06
WBGene00003378	CSR 22G	mml-1	0	4.6024	101.273	97.9537	5.40846	3.25527e-06
WBGene00016939	CSR 22G	C55B6.1	0	2.3012	51.4488	47.4463	5.39702	0.00128362
WBGene00010687	CSR 22G	K08F9.4	0	2.3012	49.2825	47.4463	5.36514	0.00135587
WBGene00018018	CSR 22G	F33G12.6	2.39558	0	49.8241	46.9361	5.36437	0.00126584
WBGene00000884	CSR 22G	cyn-8	2.39558	0	46.5747	47.4463	5.32314	0.00139462
WBGene00017125	CSR 22G	acdh-12	0	0	12.456	21.4274	5.29472	0.00549017
WBGene00018996	CSR 22G	F57B9.1	0	0	16.7886	16.8358	5.28274	0.00363823
WBGene00003164	CSR 22G	mdt-6	0	0	17.3301	15.3053	5.23934	0.0038127
WBGene00015347	CSR 22G	cids-1	0	0	15.7054	15.8154	5.18955	0.0063742
WBGene00015680	CSR 22G	egal-1	0	2.3012	42.2422	42.8547	5.18036	0.00193468
WBGene00023405	CSR 22G	sor-1	2.39558	0	41.159	42.8547	5.16069	0.00224822
WBGene00004739	CSR 22G	scd-1	9.58231	2.3012	211.752	206.111	5.15268	1.19212e-12
WBGene00009011	CSR 22G	F21D5.6	0	0	12.456	17.346	5.1093	0.00733526
WBGene00021841	CSR 22G	Y54E10BR.2	0	0	15.7054	13.2646	5.06738	0.00662417
WBGene00015477	CSR 22G	attf-4	2.39558	0	32.494	45.4056	5.05216	0.00313981
WBGene00003477	CSR 22G	mtm-5	0	9.2048	151.639	159.175	5.05058	5.59898e-10
WBGene00020942	CSR 22G	W02D7.6	2.39558	0	49.2825	27.5495	5.0303	0.00348951
WBGene00003599	CSR 22G	nhl-3	0	0	14.0807	13.7747	5.01113	0.00740151
WBGene00007529	CSR 22G	mgrn-1	2.39558	0	38.9928	35.2021	4.98091	0.00364833
WBGene00013595	CSR 22G	atg-4.1	0	0	12.456	13.7747	4.92475	0.00869376
WBGene00016261	CSR 22G	C30F12.2	0	2.3012	40.6175	30.1004	4.91289	0.00430944
WBGene00010875	CSR 22G	M05D6.2	2.39558	0	28.703	41.8344	4.9088	0.00467732
WBGene00012943	CSR 22G	bed-2	2.39558	2.3012	79.6102	61.2211	4.90619	4.45261e-05
WBGene00013870	CSR 22G	ZC373.5	0	0	11.9145	13.7747	4.89475	0.00965093
WBGene00003612	CSR 22G	nhr-13	0	0	10.2898	15.3053	4.88985	0.0132485
WBGene00008085	CSR 22G	smcl-1	0	2.3012	35.2018	33.6716	4.87546	0.00504283
WBGene00020031	CSR 22G	suco-1	11.9779	6.9036	254.536	296.922	4.87545	1.35434e-16
WBGene00008281	CSR 22G	C53D6.4	0	0	14.0807	11.2239	4.87211	0.0114925
WBGene00012389	CSR 22G	scpr-1	2.39558	2.3012	72.0283	63.7719	4.85399	6.8265e-05
WBGene00003776	CSR 22G	nmy-1	7.18673	11.506	267.534	274.985	4.85295	1.95535e-17
WBGene00006786	CSR 22G	unc-51	0	2.3012	21.6626	45.4056	4.83867	0.00594297
WBGene00003239	CSR 22G	mig-2	0	2.3012	28.703	37.2428	4.81344	0.00569497
WBGene00043097	CSR 22G	C02D5.4	0	0	14.0807	10.2035	4.81261	0.0153436
WBGene00010272	CSR 22G	amph-1	2.39558	0	31.4108	34.1818	4.80376	0.00476747
WBGene00009825	CSR 22G	F47G4.4	0	2.3012	38.9928	26.019	4.79134	0.00577004
WBGene00019296	CSR 22G	mcu-1	2.39558	0	28.703	35.7123	4.77761	0.00591726
WBGene00000814	CSR 22G	csn-2	0	2.3012	41.159	22.9579	4.77141	0.00694722
WBGene00012121	CSR 22G	T28C6.7	7.18673	16.1084	311.942	328.043	4.7699	3.22978e-20
WBGene00002783	CSR 22G	let-607	0	13.8072	179.8	197.948	4.74764	1.82575e-12
WBGene00007906	CSR 22G	C33G3.6	2.39558	0	28.703	34.1818	4.74292	0.00608452
WBGene00020507	CSR 22G	vha-15	0	0	10.2898	12.7544	4.73811	0.0156952
WBGene00020830	CSR 22G	T26C11.4	0	2.3012	35.7434	26.5291	4.72949	0.006626
WBGene00011237	CSR 22G	gkow-1	0	2.3012	21.6626	39.7937	4.71247	0.00792549
WBGene00001565	CSR 22G	gei-8	4.79116	13.8072	219.876	263.251	4.68678	1.6689e-15
WBGene00017158	CSR 22G	hpo-10	0	2.3012	34.6602	25.5088	4.67987	0.00728202
WBGene00021316	CSR 22G	Y32H12A.8	23.9558	29.9156	667.751	686.696	4.64925	7.60049e-41
WBGene00011242	CSR 22G	R11D1.1	2.39558	0	27.0783	31.6309	4.64367	0.00770914
WBGene00009182	CSR 22G	F26H11.4	2.39558	0	24.912	33.6716	4.64045	0.00923377
WBGene00021634	CSR 22G	rde-10	4.79116	2.3012	88.8169	83.6688	4.61323	3.37249e-06
WBGene00018836	CSR 22G	F54F2.9	2.39558	0	25.9952	31.1207	4.60351	0.0103807
WBGene00021771	CSR 22G	spe-48	0	2.3012	20.0379	36.2225	4.58509	0.0100637
WBGene00001516	CSR 22G	gap-2	9.58231	4.6024	167.886	163.766	4.55667	1.13123e-11
WBGene00022618	CSR 22G	ZC477.3	0	2.3012	29.7861	24.9986	4.54512	0.0103947
WBGene00021649	CSR 22G	Y47G6A.25	2.39558	0	26.5367	28.0597	4.5387	0.00921781
WBGene00004134	CSR 22G	myrf-1	19.1646	9.2048	288.113	357.633	4.51801	9.1144e-21
WBGene00000414	CSR 22G	cec-1	0	2.3012	22.2042	30.6105	4.4934	0.0115153
WBGene00006450	CSR 22G	tag-77	9.58231	11.506	248.037	225.498	4.48632	2.30354e-16
WBGene00002999	CSR 22G	lin-10	7.18673	4.6024	144.598	116.83	4.47624	3.93892e-09
WBGene00008805	CSR 22G	git-1	2.39558	0	28.703	23.4681	4.47223	0.0123139
WBGene00006410	CSR 22G	nck-1	2.39558	0	29.2446	21.9375	4.44417	0.0155674
WBGene00010198	CSR 22G	spat-1	2.39558	0	28.703	22.4477	4.44366	0.012661
WBGene00011820	CSR 22G	T18D3.1	0	2.3012	17.3301	33.1614	4.42924	0.0132943
WBGene00011738	CSR 22G	T12G3.2	23.9558	4.6024	280.531	316.819	4.40426	1.88582e-19
WBGene00001439	CSR 22G	fkh-7	4.79116	0	50.3657	48.4667	4.39361	0.000292358
WBGene00017298	CSR 22G	toca-1	2.39558	0	26.5367	21.9375	4.36634	0.0132754
WBGene00013919	CSR 22G	ZC506.1	2.39558	4.6024	81.7765	59.6905	4.32844	1.48634e-05
WBGene00002261	CSR 22G	ldb-1	4.79116	18.4096	229.624	240.803	4.32664	3.86822e-16
WBGene00001086	CSR 22G	dpy-27	11.9779	20.7108	322.232	336.716	4.32649	4.31791e-22
WBGene00017011	CSR 22G	eaf-1	2.39558	0	25.4536	20.9172	4.30233	0.0143379
WBGene00011904	CSR 22G	hlb-1	7.18673	9.2048	158.679	165.297	4.30175	2.4701e-11
WBGene00008148	CSR 22G	C47E12.3	4.79116	0	46.5747	44.3853	4.27319	0.000604823
WBGene00018848	CSR 22G	F55A3.2	4.79116	2.3012	68.2373	67.8533	4.2715	1.61218e-05
WBGene00017137	CSR 22G	pink-1	4.79116	2.3012	64.9879	70.9144	4.26969	1.72718e-05
WBGene00016156	CSR 22G	ari-1.3	0	6.9036	67.1542	62.7516	4.20754	2.38791e-05
WBGene00004186	CSR 22G	prpf-4	0	9.2048	80.1518	92.8519	4.20659	1.03832e-06
WBGene00019503	CSR 22G	tbce-1	0	2.3012	25.9952	16.8358	4.18977	0.0225879
WBGene00020553	CSR 22G	ttc-17	0	13.8072	125.102	130.605	4.18548	2.6752e-09
WBGene00009976	CSR 22G	swan-2	11.9779	0	105.605	106.117	4.16979	7.25656e-08
WBGene00001130	CSR 22G	dyn-1	2.39558	0	22.2042	19.8968	4.16312	0.0193723
WBGene00018364	CSR 22G	dagl-2	2.39558	9.2048	102.356	107.647	4.16301	5.70984e-08
WBGene00004373	CSR 22G	rme-1	19.1646	9.2048	238.831	263.761	4.15616	2.64345e-17
WBGene00021507	CSR 22G	ptpn-22	4.79116	2.3012	63.9048	61.7312	4.15578	5.52741e-05
WBGene00001837	CSR 22G	hda-4	2.39558	4.6024	59.5723	65.3025	4.14928	2.95149e-05
WBGene00016021	CSR 22G	C23H3.5	0	2.3012	20.5795	20.407	4.12684	0.021248
WBGene00018872	CSR 22G	tex-2	7.18673	18.4096	232.332	215.294	4.11692	9.66851e-16
WBGene00015581	CSR 22G	sap-140	7.18673	9.2048	121.852	162.746	4.1153	3.02678e-10
WBGene00000900	CSR 22G	daf-4	4.79116	6.9036	95.3157	105.606	4.09824	1.1924e-07
WBGene00013668	CSR 22G	slc-30A5	2.39558	2.3012	38.9928	41.3242	4.09664	0.000968843
WBGene00017195	CSR 22G	glo-4	4.79116	2.3012	62.2801	57.6498	4.08882	5.14769e-05
WBGene00009940	CSR 22G	strl-1	0	2.3012	14.6223	24.9986	4.07949	0.0271995
WBGene00020251	CSR 22G	camt-1	14.3735	4.6024	146.223	170.909	4.07635	2.41265e-11
WBGene00011248	CSR 22G	R11D1.10	0	2.3012	22.2042	17.346	4.07499	0.0257032
WBGene00020500	CSR 22G	T14B4.3	4.79116	0	40.0759	38.7733	4.06731	0.00105164
WBGene00001812	CSR 22G	haf-2	4.79116	6.9036	92.6078	102.035	4.05241	1.39207e-07
WBGene00021956	CSR 22G	Y57E12AL.1	2.39558	2.3012	38.9928	38.7733	4.04991	0.00106631
WBGene00012435	CSR 22G	flh-1	0	4.6024	30.8693	46.426	4.04535	0.00169941
WBGene00016157	CSR 22G	ari-1.2	0	4.6024	40.0759	37.2428	4.04466	0.00158121
WBGene00009584	CSR 22G	drap-1	2.39558	11.506	118.061	113.769	4.04261	6.44263e-09
WBGene00004744	CSR 22G	scp-1	4.79116	9.2048	117.52	112.749	4.03204	1.16175e-08
WBGene00007167	CSR 22G	rbg-3	2.39558	4.6024	67.1542	47.9565	4.03117	9.1725e-05
WBGene00022534	CSR 22G	syx-16	4.79116	0	48.1994	28.5698	4.0269	0.00171215
WBGene00004109	CSR 22G	stam-1	0	2.3012	15.1639	22.9579	4.02363	0.0302438
WBGene00013253	CSR 22G	Y57A10A.8	2.39558	0	22.2042	15.8154	4.01505	0.0301182
WBGene00015463	CSR 22G	hpo-9	4.79116	0	48.1994	27.5495	4.00753	0.0017843
WBGene00002215	CSR 22G	klc-2	0	6.9036	48.741	63.7719	4.0016	9.83252e-05
WBGene00001708	CSR 22G	grk-1	0	6.9036	62.2801	49.9972	3.99729	8.89466e-05
WBGene00000161	CSR 22G	apa-2	0	4.6024	38.4512	36.2225	3.99474	0.00204607
WBGene00022518	CSR 22G	zfh-2	2.39558	2.3012	34.6602	39.7937	3.98743	0.00179443
WBGene00021912	CSR 22G	affl-2	0	6.9036	59.5723	51.5277	3.9822	9.27748e-05
WBGene00018349	CSR 22G	F42C5.9	0	6.9036	57.406	53.0583	3.97408	9.56756e-05
WBGene00003172	CSR 22G	mec-8	4.79116	2.3012	60.1138	49.487	3.95854	0.000104121
WBGene00000289	CSR 22G	cam-1	2.39558	6.9036	67.6958	77.0365	3.94788	6.07168e-06
WBGene00017274	CSR 22G	F08F8.9	0	9.2048	59.5723	84.6891	3.94583	1.19086e-05
WBGene00017316	CSR 22G	F09G2.8	0	4.6024	31.9524	39.7937	3.93678	0.00159241
WBGene00044689	CSR 22G	arid-1	2.39558	6.9036	71.4867	71.9347	3.9344	5.93851e-06
WBGene00000074	CSR 22G	adm-2	4.79116	4.6024	67.1542	74.9958	3.92038	7.51341e-06
WBGene00009726	CSR 22G	tbc-13	0	4.6024	30.8693	39.2835	3.90514	0.00249746
WBGene00000018	CSR 22G	abl-1	7.18673	9.2048	141.89	103.566	3.90078	6.1164e-09
WBGene00000094	CSR 22G	agt-2	4.79116	0	22.7458	47.4463	3.89916	0.00333386
WBGene00001340	CSR 22G	etr-1	4.79116	6.9036	95.8572	78.0569	3.88948	1.08334e-06
WBGene00019987	CSR 22G	R09F10.3	0	2.3012	18.9548	15.8154	3.88932	0.0349279
WBGene00008549	CSR 22G	din-1	35.9337	41.4216	552.398	594.865	3.88894	1.39154e-37
WBGene00009201	CSR 22G	F28C1.3	4.79116	4.6024	65.5295	72.4449	3.87737	8.81641e-06
WBGene00011259	CSR 22G	miz-1	21.5602	18.4096	302.736	282.127	3.87296	1.30044e-20
WBGene00001983	CSR 22G	hoe-1	14.3735	9.2048	165.719	177.031	3.86721	4.19763e-12
WBGene00004758	CSR 22G	sek-1	0	9.2048	81.7765	54.0786	3.85717	1.3911e-05
WBGene00000390	CSR 22G	cdc-42	2.39558	4.6024	41.159	59.6905	3.8419	0.000204209
WBGene00021756	CSR 22G	Y50D7A.8	4.79116	16.1084	136.475	163.256	3.82918	1.48401e-10
WBGene00019888	CSR 22G	btbd-10	11.9779	18.4096	212.294	214.784	3.80766	2.44488e-15
WBGene00001081	CSR 22G	dpy-22	50.3071	32.2168	564.312	586.702	3.80719	3.96277e-36
WBGene00004729	CSR 22G	sax-3	2.39558	6.9036	64.9879	66.3228	3.80719	1.31221e-05
WBGene00010546	CSR 22G	K03H1.11	0	2.3012	19.4964	13.2646	3.80286	0.0400688
WBGene00016151	CSR 22G	smc-5	14.3735	11.506	180.883	178.051	3.79668	9.88057e-14
WBGene00020932	CSR 22G	dhod-1	7.18673	11.506	121.852	138.768	3.79582	7.03986e-10
WBGene00004314	CSR 22G	rbc-2	14.3735	2.3012	100.19	127.034	3.78718	1.50066e-08
WBGene00013465	CSR 22G	Y67H2A.10	7.18673	9.2048	111.563	112.239	3.76804	8.49825e-09
WBGene00003196	CSR 22G	mel-11	21.5602	16.1084	231.249	279.576	3.76521	3.66791e-17
WBGene00007761	CSR 22G	rad-54.L2	33.5381	23.012	361.766	404.569	3.76504	3.23873e-25
WBGene00001602	CSR 22G	gln-1	2.39558	0	15.1639	16.3256	3.74412	0.0458403
WBGene00001224	CSR 22G	ehs-1	2.39558	6.9036	56.3229	68.8737	3.73902	2.43845e-05
WBGene00004296	CSR 22G	rad-50	35.9337	29.9156	439.21	437.731	3.73735	5.20613e-27
WBGene00006862	CSR 22G	pnk-4	4.79116	0	37.3681	24.9986	3.72728	0.00388401
WBGene00010702	CSR 22G	usp-33	0	6.9036	45.4916	46.9361	3.71769	0.000379992
WBGene00018509	CSR 22G	xrep-4	7.18673	9.2048	108.855	106.117	3.71004	5.65205e-08
WBGene00001491	CSR 22G	frm-4	0	6.9036	47.6578	43.8751	3.70283	0.000308671
WBGene00001582	CSR 22G	gfi-2	9.58231	25.3132	243.163	214.274	3.70129	9.16874e-16
WBGene00016603	CSR 22G	met-1	64.6806	16.1084	509.072	535.684	3.69756	3.3528e-08
WBGene00019760	CSR 22G	calu-1	2.39558	2.3012	27.6199	33.1614	3.69486	0.0043874
WBGene00007574	CSR 22G	C14B1.3	0	9.2048	64.9879	54.5888	3.67393	4.85752e-05
WBGene00011897	CSR 22G	scpl-4	0	4.6024	25.4536	34.1818	3.6717	0.00631731
WBGene00010284	CSR 22G	aman-2	14.3735	11.506	160.304	164.787	3.65379	5.31274e-12
WBGene00004862	CSR 22G	sma-9	21.5602	11.506	206.337	207.641	3.65366	9.75603e-15
WBGene00006579	CSR 22G	tlk-1	23.9558	34.518	356.351	378.55	3.64749	3.4919e-24
WBGene00001579	CSR 22G	gex-2	4.79116	11.506	96.3988	107.647	3.63625	9.44267e-08
WBGene00022882	CSR 22G	gtap-1	7.18673	9.2048	102.356	101.015	3.62993	5.07491e-08
WBGene00016068	CSR 22G	C24H10.2	2.39558	2.3012	34.6602	23.4681	3.62907	0.00583916
WBGene00003084	CSR 22G	lst-2	2.39558	4.6024	48.741	38.2632	3.62798	0.000933094
WBGene00019196	CSR 22G	H14A12.3	2.39558	2.3012	30.3277	27.5495	3.62351	0.00537601
WBGene00007912	CSR 22G	figo-1	4.79116	4.6024	60.6554	54.5888	3.61713	6.38247e-05
WBGene00004749	CSR 22G	sdn-1	4.79116	2.3012	39.5343	46.426	3.6086	0.000646284
WBGene00004323	CSR 22G	rde-1	7.18673	23.012	194.964	170.909	3.58568	3.78079e-13
WBGene00018017	CSR 22G	golg-2	33.5381	6.9036	210.669	266.312	3.57548	4.44285e-15
WBGene00002201	CSR 22G	kin-18	40.7248	18.4096	329.272	369.877	3.5727	4.72681e-23
WBGene00012002	CSR 22G	T24H10.4	2.39558	2.3012	24.3705	31.1207	3.56373	0.00592933
WBGene00014249	CSR 22G	ZK1307.8	0	6.9036	41.159	41.8344	3.56293	0.000925883
WBGene00003822	CSR 22G	nsy-1	19.1646	23.012	258.327	240.293	3.56108	3.25222e-17
WBGene00007651	CSR 22G	nra-3	14.3735	16.1084	177.634	180.602	3.55354	1.098e-12
WBGene00000101	CSR 22G	aka-1	19.1646	11.506	158.679	196.418	3.5398	1.16164e-12
WBGene00009587	CSR 22G	mig-38	50.3071	57.53	602.222	651.494	3.53786	2.58334e-39
WBGene00003423	CSR 22G	msi-1	9.58231	6.9036	94.2325	96.4232	3.53586	1.16763e-07
WBGene00020298	CSR 22G	uncp-18	7.18673	9.2048	100.19	90.3011	3.53526	9.55502e-08
WBGene00003247	CSR 22G	mig-15	9.58231	6.9036	95.3157	93.3621	3.5204	9.30334e-07
WBGene00012735	CSR 22G	sptf-3	4.79116	11.506	96.9404	90.8112	3.51592	3.5514e-07
WBGene00013140	CSR 22G	mop-25.2	0	4.6024	23.8289	29.5902	3.51192	0.00685816
WBGene00019079	CSR 22G	rpa-4	7.18673	11.506	109.396	103.055	3.50085	6.27073e-08
WBGene00006580	CSR 22G	tlp-1	4.79116	6.9036	64.9879	67.3432	3.49594	3.27723e-05
WBGene00008774	CSR 22G	F13H10.3	4.79116	9.2048	74.7361	83.6688	3.49311	3.92204e-06
WBGene00016352	CSR 22G	tbck-1	7.18673	2.3012	51.4488	54.0786	3.48847	0.000135716
WBGene00021346	CSR 22G	Y37E3.1	2.39558	2.3012	28.1614	23.9782	3.4728	0.0119853
WBGene00004121	CSR 22G	ptrn-1	2.39558	6.9036	37.3681	65.8126	3.46144	0.00031376
WBGene00003930	CSR 22G	pat-3	9.58231	4.6024	80.1518	74.9958	3.45993	2.2931e-06
WBGene00022613	CSR 22G	sek-3	7.18673	0	37.3681	40.3039	3.4594	0.00123256
WBGene00006520	CSR 22G	egli-1	0	4.6024	23.8289	27.5495	3.45796	0.0166909
WBGene00001872	CSR 22G	him-14	0	4.6024	22.2042	29.08	3.4553	0.0158035
WBGene00009784	CSR 22G	F46C5.9	4.79116	0	23.2873	28.0597	3.44767	0.00974418
WBGene00007696	CSR 22G	tram-1	2.39558	2.3012	28.1614	22.9579	3.44402	0.00833679
WBGene00008925	CSR 22G	F17H10.1	7.18673	2.3012	45.4916	56.6295	3.44094	0.000288438
WBGene00010444	CSR 22G	magi-1	7.18673	4.6024	60.1138	66.3228	3.42843	4.13103e-05
WBGene00004068	CSR 22G	pnk-1	4.79116	4.6024	50.3657	50.5074	3.42522	0.00025843
WBGene00017547	CSR 22G	alfa-1	4.79116	11.506	88.2753	87.24	3.41876	7.18394e-07
WBGene00006359	CSR 22G	swp-1	14.3735	23.012	189.007	210.192	3.41116	2.41349e-14
WBGene00007008	CSR 22G	rfp-1	7.18673	18.4096	136.475	137.747	3.41068	3.82955e-10
WBGene00006386	CSR 22G	taf-5	9.58231	9.2048	87.1922	111.218	3.40176	8.90609e-08
WBGene00044008	CSR 22G	gip-2	4.79116	0	21.1211	28.5698	3.39919	0.0153287
WBGene00007978	CSR 22G	C36B1.11	0	4.6024	19.4964	29.5902	3.39124	0.0124779
WBGene00021324	CSR 22G	rga-8	7.18673	9.2048	90.9831	81.1179	3.38889	7.18394e-07
WBGene00003636	CSR 22G	nhr-46	7.18673	13.8072	98.0235	122.952	3.38876	4.42271e-08
WBGene00017782	CSR 22G	F25E5.1	2.39558	2.3012	22.2042	26.5291	3.37615	0.0115153
WBGene00007707	CSR 22G	fath-1	2.39558	6.9036	50.9072	45.9158	3.36831	0.000406602
WBGene00010038	CSR 22G	rheb-1	4.79116	6.9036	64.4464	56.6295	3.36728	5.46982e-05
WBGene00001574	CSR 22G	gei-17	9.58231	4.6024	57.9476	87.24	3.3646	1.52969e-05
WBGene00004375	CSR 22G	rme-4	7.18673	9.2048	73.1114	95.4028	3.35944	2.40296e-06
WBGene00009508	CSR 22G	row-1	7.18673	0	32.494	38.7733	3.33498	0.00233363
WBGene00021049	CSR 22G	W05H9.2	11.9779	2.3012	62.8217	79.5874	3.33487	1.46232e-05
WBGene00000548	CSR 22G	clr-1	14.3735	18.4096	163.553	167.848	3.33481	8.04846e-11
WBGene00003048	CSR 22G	lit-1	23.9558	18.4096	198.213	228.048	3.33422	5.35098e-15
WBGene00012245	CSR 22G	rbm-25	9.58231	4.6024	72.5699	67.8533	3.3158	1.21414e-05
WBGene00016188	CSR 22G	sec-15	2.39558	2.3012	21.1211	25.5088	3.31251	0.0140085
WBGene00019657	CSR 22G	K11G12.6	7.18673	4.6024	59.0307	57.6498	3.3125	4.46477e-05
WBGene00017220	CSR 22G	F07F6.8	2.39558	2.3012	20.0379	26.5291	3.31074	0.0155913
WBGene00007772	CSR 22G	egrh-1	0	6.9036	33.0355	36.2225	3.30289	0.00320615
WBGene00016970	CSR 22G	C56E6.2	9.58231	16.1084	106.147	147.951	3.30078	8.65461e-09
WBGene00007287	CSR 22G	gck-4	14.3735	9.2048	103.981	126.013	3.29155	3.86762e-08
WBGene00000426	CSR 22G	ced-12	9.58231	2.3012	47.1163	67.8533	3.28958	0.000121866
WBGene00015813	CSR 22G	thoc-2	26.3514	11.506	190.09	175.5	3.2808	6.96407e-13
WBGene00022880	CSR 22G	tbc-2	19.1646	6.9036	131.059	119.381	3.27523	3.66908e-09
WBGene00000854	CSR 22G	cux-7	0	13.8072	71.4867	63.7719	3.2693	4.86527e-05
WBGene00012117	CSR 22G	T28B11.1	38.3292	32.2168	327.106	348.96	3.26266	2.60939e-22
WBGene00017891	CSR 22G	rgl-1	7.18673	23.012	145.14	146.931	3.2612	1.23662e-10
WBGene00007048	CSR 22G	nfx-1	98.2187	32.2168	606.013	624.965	3.24755	3.08505e-27
WBGene00006796	CSR 22G	unc-62	7.18673	4.6024	44.4084	66.833	3.24422	0.000156455
WBGene00003870	CSR 22G	ooc-5	2.39558	4.6024	31.9524	34.6919	3.24382	0.00266161
WBGene00011932	CSR 22G	sptl-3	4.79116	9.2048	64.4464	68.3635	3.23927	6.95821e-05
WBGene00000777	CSR 22G	cpn-1	0	4.6024	27.0783	16.8358	3.22927	0.0215369
WBGene00008684	CSR 22G	mig-32	2.39558	11.506	62.8217	68.8737	3.22916	6.43974e-05
WBGene00001860	CSR 22G	him-1	21.5602	16.1084	167.886	182.643	3.2217	2.82557e-12
WBGene00012369	CSR 22G	W09G3.6	4.79116	9.2048	59.5723	71.4246	3.21912	1.65789e-05
WBGene00044989	CSR 22G	dnbp-1	9.58231	6.9036	77.444	74.9958	3.21288	3.16946e-06
WBGene00017607	CSR 22G	F19F10.11	9.58231	11.506	101.273	93.8723	3.20762	1.56667e-07
WBGene00015462	CSR 22G	C05C8.5	2.39558	4.6024	27.0783	37.753	3.20483	0.00407552
WBGene00012647	CSR 22G	swt-4	0	4.6024	21.6626	21.4274	3.20222	0.0190117
WBGene00015525	CSR 22G	rha-2	7.18673	25.3132	147.306	153.563	3.19751	9.64274e-11
WBGene00007027	CSR 22G	ssl-1	33.5381	23.012	246.413	269.373	3.19381	6.21331e-18
WBGene00008363	CSR 22G	D1046.2	0	4.6024	17.3301	24.9986	3.17815	0.0241375
WBGene00001651	CSR 22G	gon-2	38.3292	23.012	255.619	296.412	3.17597	1.38027e-18
WBGene00009661	CSR 22G	patr-1	35.9337	20.7108	232.873	275.495	3.17205	1.29342e-15
WBGene00006516	CSR 22G	vps-16	4.79116	6.9036	53.0735	52.5481	3.17051	0.000145606
WBGene00002295	CSR 22G	let-19	55.0983	62.1324	500.407	554.561	3.16861	1.71815e-32
WBGene00000585	CSR 22G	cogc-2	2.39558	13.8072	80.1518	66.833	3.16427	1.01978e-05
WBGene00004947	CSR 22G	sos-1	57.4939	78.2408	589.224	629.046	3.16274	4.26861e-36
WBGene00000466	CSR 22G	cel-1	11.9779	11.506	112.104	97.9537	3.16121	6.74943e-08
WBGene00001194	CSR 22G	egl-27	33.5381	46.024	354.726	358.143	3.15982	5.13393e-24
WBGene00018847	CSR 22G	2024-03-06	2.39558	13.8072	65.5295	80.6077	3.15667	9.22075e-06
WBGene00002717	CSR 22G	let-526	52.7027	27.6144	321.149	387.223	3.14776	6.48149e-21
WBGene00006920	CSR 22G	vha-11	2.39558	9.2048	38.9928	64.2821	3.14173	0.000393556
WBGene00016955	CSR 22G	perm-5	16.769	4.6024	94.7741	91.8316	3.13998	3.61385e-07
WBGene00008766	CSR 22G	F13G3.6	4.79116	2.3012	23.8289	38.2632	3.13944	0.00592179
WBGene00000419	CSR 22G	ced-5	26.3514	25.3132	215.002	239.782	3.13866	6.54836e-16
WBGene00016606	CSR 22G	exoc-7	0	16.1084	80.1518	63.7719	3.13649	2.87012e-05
WBGene00014087	CSR 22G	ZK809.5	19.1646	16.1084	136.475	171.929	3.13066	1.25231e-10
WBGene00013740	CSR 22G	hut-1	4.79116	0	16.247	24.4884	3.11287	0.0281005
WBGene00011216	CSR 22G	usp-46	2.39558	6.9036	32.494	48.4667	3.11143	0.00133563
WBGene00016409	CSR 22G	sumv-1	9.58231	11.506	76.9024	105.096	3.10793	1.14051e-06
WBGene00008531	CSR 22G	F02E9.7	2.39558	4.6024	31.9524	28.5698	3.10447	0.00521095
WBGene00010911	CSR 22G	M106.3	9.58231	4.6024	57.406	63.7719	3.10341	6.17794e-05
WBGene00009456	CSR 22G	F36A2.9	4.79116	13.8072	72.0283	88.2604	3.09645	4.13795e-06
WBGene00002251	CSR 22G	lat-1	11.9779	18.4096	133.767	127.034	3.0962	1.34422e-09
WBGene00009025	CSR 22G	phf-34	2.39558	2.3012	20.5795	19.3867	3.08937	0.0347202
WBGene00019481	CSR 22G	cogc-6	9.58231	20.7108	124.019	132.646	3.0742	1.86657e-09
WBGene00018152	CSR 22G	acs-4	9.58231	6.9036	67.6958	69.894	3.06518	1.03146e-05
WBGene00003818	CSR 22G	nsf-1	2.39558	4.6024	25.9952	32.6512	3.06005	0.00704647
WBGene00003619	CSR 22G	nhr-20	7.18673	2.3012	40.0759	37.753	3.04808	0.00207949
WBGene00000366	CSR 22G	cbp-1	79.0541	71.3372	613.053	626.496	3.0442	8.16463e-38
WBGene00008991	CSR 22G	F20G4.2	4.79116	6.9036	41.159	55.099	3.03743	0.000358644
WBGene00003040	CSR 22G	lin-59	33.5381	13.8072	181.425	204.58	3.03729	3.77866e-13
WBGene00004324	CSR 22G	rde-2	7.18673	4.6024	50.9072	45.4056	3.03526	0.000380916
WBGene00011696	CSR 22G	eea-1	19.1646	50.6264	282.698	291.82	3.03155	2.90317e-17
WBGene00013307	CSR 22G	melo-1	21.5602	16.1084	127.81	179.072	3.03004	6.68166e-10
WBGene00002035	CSR 22G	hum-1	14.3735	9.2048	96.3988	95.4028	3.02935	2.41829e-07
WBGene00016376	CSR 22G	sec-10	2.39558	9.2048	51.4488	43.8751	3.02475	0.000612574
WBGene00008343	CSR 22G	C56A3.4	9.58231	4.6024	56.8645	57.6498	3.02143	0.00013084
WBGene00007221	CSR 22G	cpna-3	14.3735	0	66.6126	47.4463	3.01059	0.000209187
WBGene00020442	CSR 22G	gen-1	2.39558	9.2048	51.9904	42.3446	3.009	0.000429704
WBGene00009770	CSR 22G	F46B6.5	16.769	18.4096	142.432	140.808	3.00815	9.16956e-10
WBGene00010913	CSR 22G	M110.3	4.79116	0	19.4964	18.3663	3.00633	0.034378
WBGene00011662	CSR 22G	T09F3.2	14.3735	9.2048	101.273	87.24	3.00397	4.94136e-07
WBGene00015501	CSR 22G	C06A5.3	4.79116	16.1084	88.8169	80.0976	3.00283	1.03365e-05
WBGene00006473	CSR 22G	tag-124	7.18673	2.3012	42.7837	32.6512	3.00278	0.00191885
WBGene00004254	CSR 22G	pxf-1	35.9337	32.2168	266.992	278.556	3.00223	1.3178e-17
WBGene00007030	CSR 22G	epc-1	45.516	52.9276	331.98	445.383	2.98008	8.91138e-21
WBGene00004929	CSR 22G	soc-2	4.79116	20.7108	98.5651	103.566	2.97259	4.65257e-07
WBGene00012243	CSR 22G	W04D2.4	4.79116	6.9036	47.1163	44.8954	2.97163	0.000726496
WBGene00014015	CSR 22G	panl-3	9.58231	4.6024	63.3632	46.9361	2.96665	0.000152382
WBGene00011239	CSR 22G	pges-2	7.18673	0	26.5367	28.5698	2.96358	0.00813761
WBGene00017642	CSR 22G	mcm-3AP	28.7469	13.8072	167.344	162.746	2.96314	2.15009e-10
WBGene00013877	CSR 22G	ints-2	9.58231	20.7108	112.104	124.483	2.95702	2.03584e-08
WBGene00006935	CSR 22G	vars-1	11.9779	25.3132	145.14	145.4	2.95353	3.74083e-10
WBGene00003918	CSR 22G	par-3	40.7248	62.1324	386.137	412.222	2.95213	1.34013e-22
WBGene00019432	CSR 22G	knl-2	26.3514	9.2048	134.85	137.747	2.95009	8.87958e-10
WBGene00018294	CSR 22G	atg-18	0	20.7108	83.9428	78.0569	2.94691	3.64774e-05
WBGene00004032	CSR 22G	pkc-1	26.3514	34.518	237.206	231.62	2.94218	3.00717e-15
WBGene00006941	CSR 22G	wnk-1	76.6585	62.1324	532.36	531.093	2.9399	1.45199e-28
WBGene00001262	CSR 22G	emb-8	7.18673	2.3012	36.8265	35.2021	2.93685	0.00217267
WBGene00017037	CSR 22G	D1069.3	4.79116	4.6024	32.494	39.2835	2.93476	0.00257963
WBGene00007514	CSR 22G	catp-8	9.58231	18.4096	101.273	113.769	2.93441	7.49666e-08
WBGene00010615	CSR 22G	ate-1	7.18673	0	29.2446	24.4884	2.92642	0.00917374
WBGene00011953	CSR 22G	ppm-2	11.9779	6.9036	80.1518	62.7516	2.92552	3.96337e-05
WBGene00009672	CSR 22G	mog-7	7.18673	4.6024	48.741	40.3039	2.92183	0.000689072
WBGene00004064	CSR 22G	pms-2	28.7469	6.9036	137.558	129.074	2.91707	2.10958e-09
WBGene00010306	CSR 22G	golg-4	21.5602	23.012	179.258	157.134	2.91492	3.96874e-11
WBGene00008856	CSR 22G	F15D3.6	0	6.9036	18.4133	34.1818	2.91076	0.0327722
WBGene00000151	CSR 22G	apn-1	7.18673	0	27.6199	25.5088	2.9101	0.0104374
WBGene00021831	CSR 22G	Y54E10A.11	31.1425	23.012	189.007	216.825	2.90944	2.24566e-13
WBGene00001087	CSR 22G	dpy-28	11.9779	6.9036	76.9024	64.2821	2.90841	2.04755e-05
WBGene00001978	CSR 22G	hmp-1	14.3735	4.6024	60.1138	81.1179	2.90818	3.31154e-05
WBGene00016608	CSR 22G	cogc-5	2.39558	2.3012	17.8717	17.346	2.90695	0.0337505
WBGene00015507	CSR 22G	C06A6.2	4.79116	6.9036	37.3681	50.5074	2.90615	0.00153685
WBGene00000090	CSR 22G	age-1	4.79116	20.7108	84.4843	108.157	2.90457	4.33716e-06
WBGene00014114	CSR 22G	tftc-3	11.9779	9.2048	70.4036	87.7502	2.90408	3.86211e-06
WBGene00010552	CSR 22G	K04C1.2	7.18673	9.2048	47.1163	75.506	2.90134	0.000232829
WBGene00014066	CSR 22G	rev-1	7.18673	9.2048	61.7385	60.7109	2.89808	3.50662e-05
WBGene00016643	CSR 22G	vps-45	7.18673	0	20.0379	32.6512	2.89703	0.018967
WBGene00000160	CSR 22G	apb-1	16.769	6.9036	87.7337	87.24	2.8956	1.74453e-06
WBGene00004110	CSR 22G	pqn-20	43.1204	18.4096	231.249	222.947	2.89262	8.18818e-14
WBGene00007106	CSR 22G	B0035.3	0	6.9036	28.703	22.9579	2.87995	0.0140953
WBGene00009921	CSR 22G	F52B5.2	0	4.6024	12.456	21.9375	2.8793	0.0434427
WBGene00004510	CSR 22G	rrf-3	38.3292	39.1204	279.99	287.739	2.8737	7.0483e-19
WBGene00010259	CSR 22G	ric-7	81.4496	52.9276	468.996	511.706	2.87211	1.82944e-27
WBGene00015237	CSR 22G	B0511.12	28.7469	20.7108	184.133	176.521	2.87003	2.27413e-12
WBGene00009163	CSR 22G	drsh-1	14.3735	4.6024	65.5295	71.9347	2.86912	2.74196e-05
WBGene00013382	CSR 22G	gcl-1	7.18673	0	27.6199	23.9782	2.86694	0.0148243
WBGene00000773	CSR 22G	cpf-1	2.39558	4.6024	29.2446	21.9375	2.86264	0.0150379
WBGene00004895	CSR 22G	smu-1	2.39558	9.2048	36.8265	47.9565	2.85632	0.000939953
WBGene00010697	CSR 22G	uda-1	9.58231	13.8072	87.7337	81.6281	2.85166	1.65893e-06
WBGene00000566	CSR 22G	cnt-2	9.58231	13.8072	86.109	82.6484	2.8467	2.82517e-06
WBGene00004771	CSR 22G	sem-2	9.58231	13.8072	73.653	94.8926	2.84561	2.74882e-06
WBGene00020025	CSR 22G	R12C12.5	2.39558	6.9036	32.494	34.6919	2.84138	0.0030399
WBGene00006959	CSR 22G	xbp-1	74.2629	34.518	358.517	413.752	2.83498	1.52947e-19
WBGene00000106	CSR 22G	alg-2	0	6.9036	24.3705	25.5088	2.82962	0.0146453
WBGene00019628	CSR 22G	pup-2	9.58231	18.4096	103.981	95.913	2.82854	2.40654e-07
WBGene00008219	CSR 22G	C50B6.3	11.9779	11.506	76.9024	89.7909	2.82824	6.44172e-06
WBGene00016650	CSR 22G	ubr-4	64.6806	85.1444	542.108	518.338	2.82053	9.62278e-28
WBGene00006703	CSR 22G	ubc-6	2.39558	9.2048	41.7006	40.814	2.817	0.00173002
WBGene00021538	CSR 22G	rabs-5	7.18673	9.2048	54.1566	61.2211	2.81277	0.000127397
WBGene00006430	CSR 22G	tag-51	16.769	9.2048	82.8596	98.4639	2.81053	1.68635e-06
WBGene00010641	CSR 22G	crml-1	16.769	11.506	102.356	95.4028	2.81042	1.64778e-07
WBGene00006755	CSR 22G	unc-16	33.5381	23.012	199.838	195.397	2.8094	1.71389e-13
WBGene00005021	CSR 22G	sqv-3	0	9.2048	37.9096	27.5495	2.80769	0.0080389
WBGene00020412	CSR 22G	T10E9.2	2.39558	13.8072	56.8645	57.6498	2.80656	0.000540548
WBGene00008502	CSR 22G	skih-2	7.18673	9.2048	44.4084	70.4042	2.80645	0.000272017
WBGene00021561	CSR 22G	Y45G5AM.9	19.1646	4.6024	76.3608	87.7502	2.80154	1.08298e-05
WBGene00018516	CSR 22G	gakh-1	0	6.9036	24.912	23.9782	2.80053	0.0159255
WBGene00007227	CSR 22G	gldi-3	55.0983	18.4096	230.707	274.474	2.79072	6.5482e-13
WBGene00016582	CSR 22G	vps-8	23.9558	18.4096	158.679	133.156	2.78678	7.22458e-10
WBGene00013680	CSR 22G	rpom-1	14.3735	4.6024	66.0711	63.7719	2.78597	9.78505e-05
WBGene00005009	CSR 22G	spr-4	43.1204	39.1204	276.199	289.78	2.784	1.04655e-17
WBGene00001653	CSR 22G	gon-4	19.1646	13.8072	118.061	108.157	2.78186	1.33771e-07
WBGene00004752	CSR 22G	sec-5	9.58231	13.8072	82.8596	77.5467	2.77357	9.66833e-06
WBGene00004276	CSR 22G	rab-14	9.58231	0	25.4536	38.7733	2.76862	0.00687514
WBGene00000375	CSR 22G	cyp-44A1	2.39558	6.9036	26.5367	37.2428	2.76754	0.00603791
WBGene00018776	CSR 22G	ddx-46	14.3735	4.6024	66.6126	61.2211	2.76357	8.63989e-05
WBGene00003221	CSR 22G	mes-3	16.769	23.012	139.183	131.115	2.76061	2.09435e-09
WBGene00011109	CSR 22G	gpch-1	11.9779	0	46.0331	33.6716	2.75626	0.00260421
WBGene00020481	CSR 22G	gldi-2	14.3735	32.2168	163.553	153.053	2.75596	3.31102e-10
WBGene00007193	CSR 22G	B0491.6	16.769	13.8072	111.563	94.3825	2.75359	3.52937e-07
WBGene00021539	CSR 22G	Y42H9AR.4	19.1646	11.506	102.356	103.566	2.75301	2.159e-07
WBGene00019807	CSR 22G	jamp-1	4.79116	11.506	60.1138	50.5074	2.75268	0.000156251
WBGene00018998	CSR 22G	flap-1	9.58231	2.3012	36.2849	42.8547	2.7498	0.00248777
WBGene00020208	CSR 22G	fnip-2	2.39558	9.2048	41.7006	36.7326	2.74431	0.00369375
WBGene00007189	CSR 22G	pigm-1	9.58231	2.3012	49.2825	29.5902	2.74263	0.00472016
WBGene00004727	CSR 22G	sax-1	0	6.9036	25.4536	21.4274	2.74115	0.0263656
WBGene00003397	CSR 22G	mom-5	14.3735	11.506	80.1518	91.8316	2.73532	2.54195e-06
WBGene00010013	CSR 22G	F54B3.1	76.6585	87.4456	536.692	554.051	2.73129	3.76547e-31
WBGene00015176	CSR 22G	vps-51	7.18673	4.6024	43.3253	34.6919	2.7309	0.00191352
WBGene00006492	CSR 22G	let-391	0	6.9036	16.247	30.1004	2.72598	0.0248108
WBGene00014014	CSR 22G	gtap-2	11.9779	11.506	77.444	77.0365	2.71812	1.49186e-05
WBGene00018921	CSR 22G	sago-2	16.769	11.506	83.4012	101.525	2.71405	1.6523e-06
WBGene00006406	CSR 22G	srgp-1	19.1646	13.8072	102.356	113.259	2.71335	5.02424e-08
WBGene00003603	CSR 22G	nhr-4	7.18673	0	25.9952	20.407	2.71281	0.0263577
WBGene00008430	CSR 22G	hgap-2	35.9337	16.1084	162.47	176.521	2.71203	1.33205e-10
WBGene00016562	CSR 22G	C41D11.3	33.5381	20.7108	169.51	183.153	2.70606	2.99614e-11
WBGene00009580	CSR 22G	xbx-6	0	11.506	38.9928	37.2428	2.70591	0.0036582
WBGene00017800	CSR 22G	F25G6.9	64.6806	34.518	326.023	317.839	2.70487	5.73336e-19
WBGene00000871	CSR 22G	cye-1	35.9337	13.8072	163.011	159.175	2.7048	1.1836e-09
WBGene00013737	CSR 22G	tpst-1	7.18673	9.2048	40.6175	66.3228	2.70406	0.000681994
WBGene00011312	CSR 22G	trcs-2	21.5602	4.6024	87.1922	81.6281	2.70346	2.03745e-05
WBGene00010369	CSR 22G	chd-1	23.9558	11.506	113.187	116.32	2.70233	6.1709e-08
WBGene00006324	CSR 22G	sup-17	4.79116	20.7108	76.3608	90.8112	2.69933	1.01827e-05
WBGene00008266	CSR 22G	rike-1	45.516	6.9036	176.551	160.705	2.69931	1.94975e-08
WBGene00009098	CSR 22G	ehbp-1	21.5602	13.8072	119.145	109.178	2.69527	1.37755e-07
WBGene00001632	CSR 22G	gly-7	9.58231	16.1084	81.2349	85.7095	2.69437	5.0975e-06
WBGene00018864	CSR 22G	F55A12.5	14.3735	9.2048	76.9024	74.4856	2.6875	2.80994e-05
WBGene00004829	CSR 22G	sli-1	9.58231	0	24.912	35.7123	2.68514	0.00929305
WBGene00002276	CSR 22G	lem-3	16.769	39.1204	171.676	189.785	2.68465	2.75181e-11
WBGene00009553	CSR 22G	hinf-1	9.58231	16.1084	80.1518	85.1993	2.68054	5.43945e-06
WBGene00000459	CSR 22G	ceh-38	14.3735	13.8072	85.5675	94.8926	2.67965	1.44185e-06
WBGene00000475	CSR 22G	cey-4	2.39558	4.6024	17.8717	27.0393	2.67607	0.0346752
WBGene00004337	CSR 22G	rfc-1	14.3735	18.4096	98.0235	111.728	2.67523	5.71516e-07
WBGene00001085	CSR 22G	dpy-26	19.1646	43.7228	194.964	207.641	2.67116	2.8472e-10
WBGene00003475	CSR 22G	mtm-1	2.39558	9.2048	42.7837	31.6309	2.66702	0.00289504
WBGene00007646	CSR 22G	nkb-1	33.5381	11.506	154.346	129.074	2.66389	5.90836e-09
WBGene00012136	CSR 22G	T28F4.1	19.1646	23.012	138.099	129.585	2.66376	3.92639e-09
WBGene00020858	CSR 22G	mop-25.3	31.1425	25.3132	154.346	200.499	2.65458	3.82098e-10
WBGene00010093	CSR 22G	capg-2	14.3735	0	47.6578	41.3242	2.6537	0.00078693
WBGene00015330	CSR 22G	pygo-1	38.3292	52.9276	302.194	273.454	2.65355	6.17404e-17
WBGene00004088	CSR 22G	ppk-2	7.18673	2.3012	33.5771	25.5088	2.64907	0.0158157
WBGene00001330	CSR 22G	eps-8	35.9337	36.8192	231.79	223.967	2.64685	4.4856e-14
WBGene00016496	CSR 22G	C37C3.2	9.58231	11.506	59.0307	72.9551	2.64433	0.000140266
WBGene00001193	CSR 22G	egl-26	2.39558	6.9036	31.9524	26.5291	2.64149	0.0114927
WBGene00007135	CSR 22G	cdk-12	4.79116	6.9036	35.7434	37.2428	2.63762	0.00284993
WBGene00019504	CSR 22G	K07H8.2	7.18673	2.3012	35.2018	22.9579	2.62643	0.0122834
WBGene00022776	CSR 22G	perm-3	7.18673	0	14.0807	29.5902	2.62577	0.042939
WBGene00016905	CSR 22G	ztf-3	11.9779	2.3012	43.3253	43.8751	2.62533	0.00213854
WBGene00007412	CSR 22G	stip-1	11.9779	13.8072	82.3181	76.5263	2.6212	1.0145e-05
WBGene00014218	CSR 22G	prp-40	11.9779	6.9036	47.1163	68.3635	2.6189	0.000564608
WBGene00017046	CSR 22G	utx-1	2.39558	9.2048	29.7861	41.8344	2.61424	0.00621239
WBGene00007547	CSR 22G	nhr-154	4.79116	2.3012	18.4133	24.4884	2.60519	0.0351686
WBGene00006375	CSR 22G	syp-1	7.18673	4.6024	40.6175	30.6105	2.59924	0.00475188
WBGene00006607	CSR 22G	tre-1	19.1646	6.9036	82.8596	72.9551	2.58969	1.9238e-05
WBGene00194707	CSR 22G	C53A5.17	2.39558	9.2048	35.2018	35.2021	2.58824	0.00488329
WBGene00021549	CSR 22G	cdap-2	11.9779	11.506	55.7813	85.1993	2.58697	0.000121395
WBGene00022862	CSR 22G	ZK1236.1	11.9779	9.2048	59.5723	67.3432	2.58636	6.01543e-05
WBGene00005019	CSR 22G	sqv-1	7.18673	4.6024	38.4512	31.6309	2.5761	0.00455421
WBGene00004884	CSR 22G	smg-6	21.5602	9.2048	79.0687	102.545	2.5706	8.34406e-06
WBGene00003241	CSR 22G	mig-5	4.79116	16.1084	63.3632	61.7312	2.56939	0.000149777
WBGene00006735	CSR 22G	ula-1	4.79116	6.9036	28.703	40.814	2.56832	0.00590796
WBGene00011631	CSR 22G	tgs-1	16.769	0	46.0331	52.0379	2.56822	0.00256389
WBGene00015927	CSR 22G	dyci-1	11.9779	6.9036	60.1138	51.0176	2.56292	0.000296313
WBGene00004788	CSR 22G	sft-4	0	9.2048	33.5771	21.4274	2.55896	0.0308004
WBGene00006770	CSR 22G	unc-34	4.79116	4.6024	29.2446	26.019	2.55675	0.0160497
WBGene00014011	CSR 22G	ZK632.2	7.18673	11.506	55.2398	55.099	2.55608	0.000280031
WBGene00015091	CSR 22G	vep-1	23.9558	18.4096	111.563	136.727	2.55434	9.13612e-08
WBGene00021352	CSR 22G	pcyt-2.1	9.58231	11.506	68.2373	55.6091	2.55136	0.00010235
WBGene00008274	CSR 22G	pdzd-8	31.1425	39.1204	200.921	210.192	2.54632	1.60112e-12
WBGene00000226	CSR 22G	atl-1	67.0762	101.253	466.289	518.338	2.54464	4.28361e-23
WBGene00012353	CSR 22G	sac-2	23.9558	13.8072	114.27	105.096	2.54429	1.23144e-07
WBGene00004272	CSR 22G	rab-8	2.39558	4.6024	19.4964	21.4274	2.5411	0.0397124
WBGene00022855	CSR 22G	tcer-1	7.18673	13.8072	48.1994	74.4856	2.54107	0.0002828
WBGene00020346	CSR 22G	rbm-5	16.769	20.7108	106.147	112.239	2.54064	1.90326e-06
WBGene00013354	CSR 22G	snx-6	4.79116	11.506	41.159	54.0786	2.53842	0.00109248
WBGene00006373	CSR 22G	syx-5	4.79116	2.3012	19.4964	21.4274	2.53717	0.031732
WBGene00001019	CSR 22G	dnj-1	2.39558	9.2048	41.7006	26.019	2.5314	0.00735274
WBGene00017855	CSR 22G	F27C1.6	26.3514	13.8072	120.228	110.198	2.52732	1.28117e-07
WBGene00007016	CSR 22G	mdt-15	67.0762	27.6144	278.365	263.761	2.52527	1.99917e-13
WBGene00011835	CSR 22G	pgap-1	9.58231	2.3012	30.3277	37.2428	2.52236	0.00500775
WBGene00010427	CSR 22G	hpo-11	16.769	4.6024	55.7813	65.8126	2.52078	0.00035546
WBGene00021636	CSR 22G	pcaf-1	0	18.4096	37.9096	68.8737	2.5185	0.00280355
WBGene00014036	CSR 22G	ZK643.5	14.3735	2.3012	41.159	53.0583	2.51336	0.00303523
WBGene00010626	CSR 22G	K07C5.3	9.58231	9.2048	54.1566	52.5481	2.50618	0.000628028
WBGene00018785	CSR 22G	F54A3.6	4.79116	4.6024	18.9548	34.1818	2.50178	0.0193619
WBGene00007256	CSR 22G	swsn-9	11.9779	11.506	64.9879	67.8533	2.50053	7.91012e-05
WBGene00011409	CSR 22G	T04A8.7	4.79116	6.9036	34.1187	32.1411	2.49797	0.0063076
WBGene00008338	CSR 22G	pafo-1	9.58231	4.6024	34.6602	44.3853	2.48681	0.0032935
WBGene00001040	CSR 22G	dnj-22	7.18673	4.6024	25.9952	39.7937	2.48614	0.009284
WBGene00007914	CSR 22G	mys-4	7.18673	34.518	115.895	119.381	2.48288	9.34788e-07
WBGene00001661	CSR 22G	gop-2	2.39558	4.6024	16.7886	22.4477	2.48077	0.0407765
WBGene00016154	CSR 22G	szy-5	14.3735	9.2048	60.1138	70.9144	2.47966	0.000109697
WBGene00012019	CSR 22G	dkf-2	21.5602	25.3132	134.85	126.524	2.47745	8.67255e-08
WBGene00003656	CSR 22G	nhr-66	35.9337	18.4096	141.349	159.685	2.47681	7.88124e-09
WBGene00017162	CSR 22G	ddx-23	11.9779	2.3012	36.8265	41.8344	2.4767	0.00445386
WBGene00011806	CSR 22G	ekl-6	26.3514	13.8072	109.396	111.728	2.468	4.34655e-07
WBGene00021545	CSR 22G	Y43H11AL.1	19.1646	6.9036	76.3608	66.833	2.46795	3.87545e-05
WBGene00008800	CSR 22G	F14E5.2	19.1646	52.9276	209.586	190.806	2.46427	3.09343e-10
WBGene00007054	CSR 22G	scpl-1	11.9779	9.2048	58.4892	58.16	2.46408	0.000340034
WBGene00004053	CSR 22G	tank-1	40.7248	23.012	170.593	178.561	2.45977	2.0678e-10
WBGene00020761	CSR 22G	T24C4.5	4.79116	2.3012	17.3301	21.4274	2.45863	0.0464387
WBGene00015461	CSR 22G	krr-1	7.18673	4.6024	30.3277	34.1818	2.45629	0.0246995
WBGene00010132	CSR 22G	F55H2.7	4.79116	2.3012	15.1639	23.4681	2.45492	0.0412894
WBGene00001563	CSR 22G	gei-6	45.516	29.9156	216.626	195.397	2.45349	4.16992e-11
WBGene00009254	CSR 22G	capg-1	23.9558	29.9156	145.14	148.971	2.44635	1.90364e-09
WBGene00000223	CSR 22G	atf-7	19.1646	48.3252	163.011	206.621	2.44576	7.79993e-09
WBGene00017605	CSR 22G	snu-66	35.9337	23.012	169.51	150.502	2.44509	1.82461e-09
WBGene00000537	CSR 22G	clk-2	14.3735	6.9036	56.8645	58.16	2.44226	0.000439946
WBGene00002072	CSR 22G	ima-1	9.58231	2.3012	36.2849	27.5495	2.43875	0.00740463
WBGene00000507	CSR 22G	cit-1.1	11.9779	4.6024	47.6578	41.3242	2.43405	0.00109666
WBGene00015126	CSR 22G	B0303.4	7.18673	13.8072	54.1566	59.6905	2.43224	0.000318275
WBGene00001743	CSR 22G	grp-1	21.5602	4.6024	81.7765	58.16	2.43156	0.000278521
WBGene00022800	CSR 22G	ZK688.5	33.5381	36.8192	192.256	186.724	2.42836	3.74441e-10
WBGene00015640	CSR 22G	C09E7.6	14.3735	2.3012	36.2849	52.0379	2.4219	0.00225249
WBGene00001017	CSR 22G	dnc-1	43.1204	46.024	233.415	243.864	2.42002	6.33336e-14
WBGene00007969	CSR 22G	acs-19	11.9779	16.1084	70.4036	79.5874	2.4141	7.48552e-05
WBGene00021552	CSR 22G	zip-4	0	9.2048	20.5795	29.08	2.40966	0.0192638
WBGene00006504	CSR 22G	kcc-1	2.39558	18.4096	60.1138	51.5277	2.40843	0.00140541
WBGene00019464	CSR 22G	K07B1.4	2.39558	6.9036	21.1211	28.5698	2.40762	0.0204991
WBGene00011338	CSR 22G	sec-31	23.9558	13.8072	92.0663	107.137	2.40506	6.33323e-06
WBGene00001835	CSR 22G	hda-2	4.79116	2.3012	17.3301	19.8968	2.40046	0.0497973
WBGene00006382	CSR 22G	taf-1	16.769	43.7228	173.301	147.951	2.39985	1.78017e-08
WBGene00015815	CSR 22G	C16A11.2	2.39558	6.9036	14.6223	34.6919	2.39843	0.032534
WBGene00004034	CSR 22G	pkc-3	7.18673	16.1084	54.6982	68.3635	2.39336	0.00020477
WBGene00019399	CSR 22G	K04F10.7	26.3514	6.9036	77.444	94.8926	2.38597	3.60099e-05
WBGene00003367	CSR 22G	mix-1	64.6806	29.9156	253.995	237.232	2.38387	5.49174e-13
WBGene00018635	CSR 22G	nprl-2	9.58231	2.3012	36.8265	24.4884	2.37946	0.0150074
WBGene00013667	CSR 22G	Y105E8A.2	11.9779	6.9036	47.6578	49.9972	2.37691	0.000986408
WBGene00003785	CSR 22G	nos-3	19.1646	29.9156	133.225	122.442	2.37637	2.56646e-07
WBGene00008919	CSR 22G	vps-36	16.769	20.7108	102.898	91.3214	2.3709	3.12433e-06
WBGene00018371	CSR 22G	ess-2	7.18673	2.3012	28.1614	20.407	2.36651	0.0263437
WBGene00017275	CSR 22G	F08F8.10	7.18673	4.6024	37.3681	22.9579	2.35891	0.0117315
WBGene00010676	CSR 22G	ctf-18	14.3735	11.506	57.406	74.9958	2.35811	0.000166045
WBGene00006702	CSR 22G	ubc-3	7.18673	2.3012	20.5795	27.5495	2.35508	0.0270472
WBGene00011503	CSR 22G	gcc-2	9.58231	20.7108	72.0283	83.6688	2.35436	7.17949e-05
WBGene00010480	CSR 22G	tasp-1	4.79116	4.6024	25.9952	21.9375	2.35114	0.0200027
WBGene00022078	CSR 22G	epg-9	4.79116	4.6024	25.4536	22.4477	2.35043	0.0287115
WBGene00001635	CSR 22G	gly-10	2.39558	13.8072	38.4512	44.8954	2.3483	0.00398881
WBGene00003639	CSR 22G	nhr-49	23.9558	11.506	93.1494	85.7095	2.34109	6.43223e-05
WBGene00014215	CSR 22G	obr-3	21.5602	20.7108	99.1066	114.789	2.33995	1.45484e-06
WBGene00010498	CSR 22G	tnsl-1	7.18673	16.1084	63.9048	54.5888	2.33785	0.000330476
WBGene00009267	CSR 22G	usp-48	16.769	46.024	174.926	143.359	2.33241	5.35822e-08
WBGene00016888	CSR 22G	znf-598	28.7469	9.2048	90.9831	98.4639	2.33032	1.38577e-05
WBGene00000846	CSR 22G	cup-5	2.39558	16.1084	47.1163	46.426	2.32254	0.00293602
WBGene00004185	CSR 22G	pro-1	7.18673	13.8072	60.1138	45.4056	2.32193	0.000915654
WBGene00009825	CSR other	F47G4.4	0	0	64.4464	48.4667	7.02978	1.88265e-05
WBGene00011820	CSR other	T18D3.1	0	0	27.6199	39.2835	6.27603	0.000238717
WBGene00019005	CSR other	F57B10.8	0	0	36.8265	25.5088	6.17259	0.000371592
WBGene00004134	CSR other	myrf-1	2.39558	9.2048	389.386	426.507	6.11994	1.26685e-18
WBGene00018786	CSR other	hmbx-1	0	0	29.7861	23.9782	5.95951	0.000826879
WBGene00007906	CSR other	C33G3.6	2.39558	0	60.1138	77.0365	5.8683	0.000371006
WBGene00011563	CSR other	jmjd-4	0	0	23.2873	24.9986	5.805	0.000854129
WBGene00020842	CSR other	nmrk-1	0	0	25.9952	16.3256	5.61369	0.00190003
WBGene00020025	CSR other	R12C12.5	0	2.3012	57.9476	55.099	5.58972	0.000632006
WBGene00022367	CSR other	Y92H12BM.1	0	0	18.9548	20.407	5.51018	0.00244159
WBGene00007113	CSR other	B0035.15	0	0	12.9976	24.9986	5.46033	0.00292113
WBGene00022471	CSR other	rnf-145	2.39558	2.3012	92.0663	103.566	5.38117	3.03364e-06
WBGene00013870	CSR other	ZC373.5	2.39558	0	43.3253	53.0583	5.35952	0.00123143
WBGene00003254	CSR other	mig-23	0	2.3012	53.0735	36.2225	5.24904	0.00183002
WBGene00020101	CSR other	lmtr-5	0	0	15.7054	15.3053	5.16593	0.00556102
WBGene00020379	CSR other	T09B4.5	2.39558	0	41.159	40.3039	5.11611	0.00238307
WBGene00001032	CSR other	dnj-14	2.39558	0	37.3681	42.8547	5.09434	0.00257812
WBGene00000137	CSR other	amx-1	2.39558	2.3012	70.4036	88.2604	5.07918	1.66676e-05
WBGene00044762	CSR other	ZK688.11	0	0	14.6223	14.2849	5.06459	0.00569946
WBGene00003378	CSR other	mml-1	4.79116	6.9036	181.425	207.641	5.05148	8.96709e-12
WBGene00020596	CSR other	oga-1	2.39558	0	31.9524	45.4056	5.04209	0.00325899
WBGene00004126	CSR other	pqn-39	2.39558	4.6024	109.938	106.117	4.93968	2.3137e-07
WBGene00011956	CSR other	T23F11.4	0	2.3012	37.9096	30.6105	4.86753	0.00474584
WBGene00001086	CSR other	dpy-27	19.1646	23.012	539.942	579.559	4.72799	1.00236e-34
WBGene00007651	CSR other	nra-3	14.3735	9.2048	313.567	293.861	4.69291	9.59638e-20
WBGene00001470	CSR other	baz-2	11.9779	6.9036	255.619	220.906	4.66443	4.92743e-16
WBGene00007574	CSR other	C14B1.3	7.18673	2.3012	106.147	121.932	4.6015	3.37076e-08
WBGene00007106	CSR other	B0035.3	2.39558	2.3012	56.3229	57.1397	4.59498	0.000120415
WBGene00018018	CSR other	F33G12.6	4.79116	2.3012	86.109	80.6077	4.56416	4.09201e-06
WBGene00006862	CSR other	pnk-4	0	4.6024	59.0307	50.5074	4.54604	0.000192304
WBGene00009977	CSR other	swan-1	2.39558	0	25.4536	29.08	4.53725	0.00924903
WBGene00004749	CSR other	sdn-1	2.39558	4.6024	79.6102	78.567	4.49001	4.65023e-06
WBGene00003822	CSR other	nsy-1	33.5381	6.9036	421.339	466.811	4.47402	3.77279e-28
WBGene00021546	CSR other	laat-1	7.18673	0	84.4843	70.9144	4.46107	5.38645e-06
WBGene00021314	CSR other	Y32H12A.6	0	4.6024	48.741	54.0786	4.45522	0.000249941
WBGene00001565	CSR other	gei-8	28.7469	11.506	407.258	439.261	4.40551	2.86151e-27
WBGene00004192	CSR other	prx-2	4.79116	2.3012	72.5699	72.9551	4.36823	9.91791e-06
WBGene00020830	CSR other	T26C11.4	2.39558	2.3012	41.7006	54.0786	4.35111	0.000397674
WBGene00020427	CSR other	sav-1	0	2.3012	21.6626	24.9986	4.31454	0.0184664
WBGene00004729	CSR other	sax-3	2.39558	6.9036	88.2753	97.9537	4.31135	4.79245e-07
WBGene00015507	CSR other	C06A6.2	4.79116	2.3012	67.6958	70.9144	4.2982	1.16724e-05
WBGene00001708	CSR other	grk-1	4.79116	4.6024	81.2349	97.4435	4.25054	5.29061e-07
WBGene00021628	CSR other	Y47D9A.1	2.39558	2.3012	44.95	44.3853	4.24998	0.000553453
WBGene00004308	CSR other	rap-2	0	2.3012	18.9548	24.4884	4.21172	0.0222672
WBGene00006520	CSR other	egli-1	2.39558	0	24.3705	18.8765	4.20131	0.0203696
WBGene00022762	CSR other	ZK546.5	4.79116	2.3012	60.1138	61.2211	4.10586	4.61834e-05
WBGene00021316	CSR other	Y32H12A.8	50.3071	98.9516	1217.44	1356.05	4.10082	4.10942e-67
WBGene00004758	CSR other	sek-1	0	13.8072	114.812	126.013	4.09919	6.97321e-09
WBGene00006816	CSR other	unc-84	0	9.2048	74.7361	85.7095	4.09782	1.97438e-06
WBGene00011738	CSR other	T12G3.2	7.18673	48.3252	455.457	495.891	4.09421	4.84563e-06
WBGene00000884	CSR other	cyn-8	11.9779	0	90.4416	109.178	4.0848	2.14599e-07
WBGene00020942	CSR other	W02D7.6	2.39558	4.6024	63.9048	55.099	4.07984	0.00011708
WBGene00021756	CSR other	Y50D7A.8	14.3735	16.1084	246.954	264.271	4.06663	3.42561e-17
WBGene00022025	CSR other	cus-2	0	4.6024	41.159	37.2428	4.06329	0.000854091
WBGene00002201	CSR other	kin-18	33.5381	52.9276	713.784	707.103	4.03331	1.39787e-41
WBGene00021634	CSR other	rde-10	7.18673	9.2048	124.019	143.359	4.02504	2.15606e-09
WBGene00018714	CSR other	F52H2.1	4.79116	0	33.5771	42.8547	4.02303	0.00125621
WBGene00004337	CSR other	rfc-1	11.9779	13.8072	193.881	225.498	4.02214	3.95176e-15
WBGene00011904	CSR other	hlb-1	14.3735	16.1084	220.959	273.454	4.01864	4.96151e-17
WBGene00016643	CSR other	vps-45	4.79116	2.3012	63.9048	49.9972	4.01395	8.7037e-05
WBGene00016939	CSR other	C55B6.1	11.9779	0	89.9	99.4842	4.00865	4.02206e-07
WBGene00014011	CSR other	ZK632.2	4.79116	9.2048	100.731	121.932	3.98431	5.94963e-08
WBGene00016603	CSR other	met-1	62.285	64.4336	928.244	1077.49	3.98421	2.22999e-58
WBGene00021649	CSR other	Y47G6A.25	7.18673	0	53.0735	57.1397	3.96511	0.000105408
WBGene00021049	CSR other	W05H9.2	14.3735	4.6024	153.263	138.768	3.95691	9.15457e-11
WBGene00001081	CSR other	dpy-22	83.8452	55.2288	1063.09	1071.88	3.94503	4.286e-62
WBGene00022502	CSR other	ZC13.1	4.79116	2.3012	60.1138	48.4667	3.94496	0.000121238
WBGene00019077	CSR other	zipt-11	4.79116	0	30.8693	40.3039	3.91913	0.00249871
WBGene00019334	CSR other	K02F3.12	11.9779	13.8072	193.339	189.275	3.88958	2.58157e-12
WBGene00007847	CSR other	C31E10.6	7.18673	0	51.4488	53.0583	3.88812	0.000165141
WBGene00016068	CSR other	C24H10.2	2.39558	4.6024	48.741	54.5888	3.87642	0.000209105
WBGene00010615	CSR other	ate-1	0	6.9036	54.6982	47.4463	3.86104	0.000166632
WBGene00013892	CSR other	ZC434.4	0	2.3012	15.7054	17.8561	3.83923	0.0401392
WBGene00009027	CSR other	F21G4.6	19.1646	9.2048	192.798	208.152	3.83036	3.36029e-15
WBGene00011017	CSR other	R04F11.5	4.79116	0	36.2849	30.6105	3.82883	0.00316003
WBGene00017891	CSR other	rgl-1	23.9558	18.4096	292.987	306.615	3.82647	1.70786e-21
WBGene00005025	CSR other	sqv-7	0	2.3012	15.7054	17.346	3.81695	0.0390387
WBGene00007529	CSR other	mgrn-1	4.79116	4.6024	60.1138	71.9347	3.81417	1.89949e-05
WBGene00002261	CSR other	ldb-1	26.3514	34.518	409.424	444.363	3.80696	2.34804e-28
WBGene00011920	CSR other	T22C1.11	21.5602	9.2048	218.251	208.152	3.80274	6.63472e-15
WBGene00018017	CSR other	golg-2	23.9558	32.2168	372.598	409.161	3.79532	8.45202e-27
WBGene00002999	CSR other	lin-10	21.5602	18.4096	248.579	286.208	3.74414	4.15778e-18
WBGene00019481	CSR other	cogc-6	11.9779	25.3132	218.251	282.127	3.738	1.49697e-16
WBGene00013382	CSR other	gcl-1	4.79116	2.3012	36.8265	57.1397	3.73778	0.000348044
WBGene00003776	CSR other	nmy-1	45.516	36.8192	504.198	581.09	3.72297	7.92085e-32
WBGene00007054	CSR other	scpl-1	4.79116	9.2048	105.064	80.0976	3.71713	2.91843e-07
WBGene00008344	CSR other	C56A3.5	2.39558	0	11.3729	19.3867	3.71163	0.0470896
WBGene00007296	CSR other	arrd-25	0	4.6024	24.3705	36.2225	3.6964	0.0104579
WBGene00004296	CSR other	rad-50	64.6806	50.6264	714.326	768.324	3.68763	1.48464e-47
WBGene00015194	CSR other	trul-1	2.39558	2.3012	30.8693	29.5902	3.68663	0.00512409
WBGene00006959	CSR other	xbp-1	50.3071	69.036	761.984	777.507	3.68563	2.71015e-48
WBGene00006386	CSR other	taf-5	19.1646	6.9036	161.928	170.399	3.68435	1.71204e-12
WBGene00006517	CSR other	madd-3	2.39558	9.2048	80.1518	70.4042	3.68339	7.03555e-06
WBGene00000548	CSR other	clr-1	33.5381	2.3012	223.667	232.64	3.67621	0.00131172
WBGene00015513	CSR other	snpc-1.1	9.58231	4.6024	82.8596	94.8926	3.65687	3.05487e-07
WBGene00012696	CSR other	reps-1	2.39558	4.6024	37.9096	49.9972	3.64374	0.000722242
WBGene00016038	CSR other	cst-2	0	4.6024	30.8693	27.5495	3.6409	0.00635746
WBGene00022613	CSR other	sek-3	0	9.2048	69.862	46.426	3.63399	9.26599e-05
WBGene00007761	CSR other	rad-54.L2	74.2629	48.3252	734.364	777.507	3.62933	2.06799e-45
WBGene00001837	CSR other	hda-4	7.18673	9.2048	94.2325	107.647	3.61967	5.70208e-08
WBGene00000018	CSR other	abl-1	21.5602	6.9036	165.178	178.561	3.6069	3.02791e-12
WBGene00000148	CSR other	aph-2	9.58231	9.2048	96.9404	131.115	3.60269	1.40613e-08
WBGene00007287	CSR other	gck-4	23.9558	9.2048	190.631	207.641	3.59744	2.25779e-14
WBGene00004314	CSR other	rbc-2	11.9779	18.4096	185.216	182.643	3.59217	4.92764e-14
WBGene00004829	CSR other	sli-1	7.18673	2.3012	60.1138	52.5481	3.58261	6.49034e-05
WBGene00009726	CSR other	tbc-13	7.18673	0	40.6175	43.3649	3.5719	0.000870936
WBGene00002295	CSR other	let-19	69.4718	94.3492	932.577	1014.23	3.56767	2.10957e-56
WBGene00011242	CSR other	R11D1.1	7.18673	4.6024	64.9879	73.9754	3.5648	1.67359e-05
WBGene00010875	CSR other	M05D6.2	9.58231	2.3012	71.4867	66.833	3.55548	2.88939e-05
WBGene00003477	CSR other	mtm-5	38.3292	9.2048	277.823	272.434	3.54741	6.5418e-18
WBGene00003660	CSR other	nhr-70	2.39558	2.3012	30.8693	23.9782	3.54563	0.00872096
WBGene00015676	CSR other	mct-6	4.79116	4.6024	58.4892	51.0176	3.54339	0.000118343
WBGene00012121	CSR other	T28C6.7	26.3514	82.8432	612.511	658.126	3.53037	1.04552e-31
WBGene00016188	CSR other	sec-15	0	11.506	59.0307	75.506	3.5239	2.42611e-05
WBGene00009201	CSR other	F28C1.3	19.1646	0	101.814	115.81	3.51451	0.00826488
WBGene00022667	CSR other	ZK154.5	19.1646	11.506	166.802	180.092	3.50605	4.22396e-13
WBGene00012943	CSR other	bed-2	7.18673	16.1084	119.686	142.339	3.48276	2.03393e-09
WBGene00016970	CSR other	C56E6.2	14.3735	25.3132	210.669	231.62	3.47178	1.28465e-15
WBGene00020251	CSR other	camt-1	31.1425	18.4096	265.909	272.434	3.4478	8.03688e-19
WBGene00000289	CSR other	cam-1	7.18673	9.2048	86.109	92.8519	3.4457	2.55385e-07
WBGene00003619	CSR other	nhr-20	2.39558	11.506	74.1946	78.0569	3.4372	4.56098e-06
WBGene00017800	CSR other	F25G6.9	74.2629	36.8192	569.186	621.904	3.43022	1.45032e-35
WBGene00007547	CSR other	nhr-154	2.39558	6.9036	49.8241	51.0176	3.4269	0.000211531
WBGene00018520	CSR other	F46H5.4	11.9779	18.4096	150.014	173.97	3.40952	6.3585e-12
WBGene00001651	CSR other	gon-2	57.4939	41.4216	535.609	510.176	3.40601	7.96442e-35
WBGene00021467	CSR other	Y39G10AR.9	2.39558	6.9036	51.4488	46.9361	3.39064	0.000168568
WBGene00011411	CSR other	sel-13	0	9.2048	54.1566	43.8751	3.38877	0.000440559
WBGene00013465	CSR other	Y67H2A.10	14.3735	18.4096	162.47	178.051	3.37398	7.15654e-12
WBGene00003918	CSR other	par-3	79.0541	59.8312	681.832	744.346	3.36328	1.20741e-40
WBGene00015581	CSR other	sap-140	16.769	32.2168	240.455	265.801	3.36208	1.14839e-17
WBGene00014087	CSR other	ZK809.5	28.7469	20.7108	243.163	263.251	3.36007	2.49351e-17
WBGene00015477	CSR other	attf-4	2.39558	9.2048	54.1566	65.8126	3.35685	8.20539e-05
WBGene00004276	CSR other	rab-14	7.18673	6.9036	68.2373	76.0162	3.35663	4.77738e-06
WBGene00018925	CSR other	F56A11.5	4.79116	0	20.0379	28.0597	3.35379	0.0122366
WBGene00004771	CSR other	sem-2	4.79116	16.1084	98.5651	116.83	3.35305	9.55884e-08
WBGene00010620	CSR other	K07A12.1	7.18673	4.6024	49.8241	69.894	3.35005	8.02069e-05
WBGene00000814	CSR other	csn-2	11.9779	2.3012	70.9452	72.9551	3.3499	8.29949e-06
WBGene00003172	CSR other	mec-8	11.9779	4.6024	75.8193	91.3214	3.34369	1.02094e-05
WBGene00009661	CSR other	patr-1	43.1204	50.6264	440.293	510.686	3.34099	1.27959e-29
WBGene00013919	CSR other	ZC506.1	16.769	9.2048	123.477	137.237	3.33441	3.28207e-09
WBGene00006450	CSR other	tag-77	33.5381	52.9276	418.089	455.077	3.33103	4.28679e-28
WBGene00009976	CSR other	swan-2	9.58231	18.4096	129.976	151.522	3.32301	1.15143e-09
WBGene00004862	CSR other	sma-9	43.1204	23.012	312.484	340.287	3.31035	2.64191e-21
WBGene00000414	CSR other	cec-1	7.18673	6.9036	72.5699	66.833	3.30677	8.79683e-06
WBGene00018872	CSR other	tex-2	38.3292	39.1204	368.807	395.896	3.30345	2.41012e-23
WBGene00010498	CSR other	tnsl-1	14.3735	6.9036	88.8169	118.361	3.29245	1.29015e-07
WBGene00008219	CSR other	C50B6.3	14.3735	13.8072	120.769	153.563	3.28418	3.81218e-10
WBGene00001516	CSR other	gap-2	31.1425	27.6144	269.7	299.983	3.27902	4.20366e-20
WBGene00014249	CSR other	ZK1307.8	9.58231	11.506	94.2325	110.708	3.27884	6.61012e-08
WBGene00003247	CSR other	mig-15	19.1646	11.506	146.764	149.481	3.27807	3.97557e-11
WBGene00000507	CSR other	cit-1.1	9.58231	9.2048	83.9428	97.4435	3.27214	3.1311e-07
WBGene00013307	CSR other	melo-1	33.5381	34.518	323.857	330.594	3.26519	2.09818e-22
WBGene00000094	CSR other	agt-2	4.79116	6.9036	57.406	54.5888	3.25498	0.000104991
WBGene00020031	CSR other	suco-1	55.0983	69.036	545.357	639.76	3.2529	9.28449e-33
WBGene00016409	CSR other	sumv-1	11.9779	18.4096	147.306	142.339	3.24751	1.0024e-10
WBGene00018848	CSR other	F55A3.2	16.769	11.506	139.183	126.524	3.2366	3.15301e-10
WBGene00015640	CSR other	C09E7.6	9.58231	9.2048	95.8572	80.6077	3.23162	5.33259e-07
WBGene00022456	CSR other	pfkb-1.1	9.58231	6.9036	70.9452	83.1586	3.22907	2.62052e-06
WBGene00012435	CSR other	flh-1	4.79116	11.506	66.6126	86.7298	3.22485	6.59352e-06
WBGene00010284	CSR other	aman-2	38.3292	23.012	283.239	282.127	3.21025	8.9276e-20
WBGene00194707	CSR other	C53A5.17	16.769	0	72.0283	80.6077	3.20948	1.43279e-05
WBGene00010199	CSR other	bet-2	35.9337	27.6144	284.864	301.004	3.20779	2.38638e-19
WBGene00007978	CSR other	C36B1.11	0	4.6024	21.6626	21.4274	3.20297	0.0227221
WBGene00022880	CSR other	tbc-2	31.1425	34.518	266.992	337.736	3.20242	1.03074e-18
WBGene00019079	CSR other	rpa-4	19.1646	23.012	203.087	185.194	3.20024	1.72533e-13
WBGene00006935	CSR other	vars-1	16.769	50.6264	310.859	312.227	3.19775	7.6175e-19
WBGene00008991	CSR other	F20G4.2	9.58231	6.9036	62.8217	87.7502	3.1958	6.85565e-06
WBGene00007707	CSR other	fath-1	7.18673	11.506	87.1922	84.179	3.19079	7.64789e-07
WBGene00002035	CSR other	hum-1	21.5602	34.518	230.707	279.066	3.17944	1.74744e-16
WBGene00006910	CSR other	vha-1	2.39558	4.6024	34.1187	29.5902	3.17879	0.00567936
WBGene00016245	CSR other	rbmx-2	0	9.2048	42.7837	41.8344	3.17647	0.000900269
WBGene00001303	CSR other	sec-61.G	0	4.6024	21.6626	20.407	3.16831	0.0246327
WBGene00009131	CSR other	trmt-10A	2.39558	2.3012	23.2873	18.8765	3.16611	0.0184572
WBGene00006390	CSR other	taf-8	2.39558	6.9036	43.3253	40.814	3.16561	0.000797629
WBGene00008549	CSR other	din-1	124.57	103.554	1005.69	1034.13	3.16255	1.09316e-57
WBGene00002696	CSR other	let-504	19.1646	13.8072	137.558	156.114	3.15913	8.76065e-11
WBGene00004373	CSR other	rme-1	55.0983	66.7348	526.402	560.173	3.15483	5.73162e-32
WBGene00011480	CSR other	enpl-1	31.1425	48.3252	334.146	373.448	3.14979	1.765e-22
WBGene00003084	CSR other	lst-2	7.18673	9.2048	65.5295	79.5874	3.14369	7.83894e-06
WBGene00004350	CSR other	rgs-7	31.1425	23.012	229.624	242.333	3.12712	5.32801e-16
WBGene00004324	CSR other	rde-2	4.79116	13.8072	82.8596	80.6077	3.12415	2.67613e-06
WBGene00010272	CSR other	amph-1	11.9779	4.6024	62.8217	80.0976	3.11923	8.1481e-06
WBGene00004947	CSR other	sos-1	79.0541	133.47	880.045	969.844	3.11723	5.9207e-41
WBGene00010552	CSR other	K04C1.2	16.769	2.3012	86.6506	75.506	3.1052	6.84536e-06
WBGene00015866	CSR other	C16E9.2	2.39558	4.6024	15.1639	44.8954	3.09607	0.0108189
WBGene00007011	CSR other	mdt-1.2	4.79116	4.6024	46.0331	34.1818	3.09395	0.00165976
WBGene00018319	CSR other	hda-6	9.58231	13.8072	96.9404	103.055	3.09178	8.24479e-08
WBGene00010044	CSR other	F54C9.9	11.9779	16.1084	104.522	132.646	3.07507	3.24613e-08
WBGene00008766	CSR other	F13G3.6	2.39558	9.2048	50.9072	47.4463	3.06926	0.000251053
WBGene00004380	CSR other	rnf-1	7.18673	4.6024	44.4084	54.0786	3.06814	0.000383497
WBGene00000854	CSR other	cux-7	11.9779	18.4096	103.981	150.502	3.0619	9.08353e-09
WBGene00001812	CSR other	haf-2	23.9558	16.1084	148.389	183.153	3.0539	1.18969e-11
WBGene00010624	CSR other	mrps-15	2.39558	2.3012	21.1211	17.8561	3.0529	0.0273658
WBGene00008502	CSR other	skih-2	19.1646	11.506	112.104	140.298	3.04702	8.85524e-09
WBGene00011109	CSR other	gpch-1	9.58231	13.8072	96.3988	97.4435	3.04656	1.38117e-07
WBGene00003898	CSR other	oxi-1	7.18673	4.6024	45.4916	49.9972	3.02358	0.00028788
WBGene00001983	CSR other	hoe-1	19.1646	50.6264	251.828	316.309	3.017	1.05743e-13
WBGene00007428	CSR other	wdr-20	16.769	13.8072	129.434	117.34	3.01479	3.6667e-09
WBGene00019724	CSR other	M02B7.2	4.79116	2.3012	32.494	24.4884	3.01367	0.0108956
[truncated: 3,637 more rows]
[truncated: 1 more columns]
