# Supplementary material for: Decreased SynMuv B gene activity in response to viral infection leads to activation of the antiviral RNAi pathway in C. elegans
Source: PLoS Biol. 2025 Jan 29;23(1):e3002748. doi: 10.1371/journal.pbio.3002748 (PMC11778786; doi:10.1371/journal.pbio.3002748)
Supplement: S2 Data — Shown here are the lists of significant gene expression changes via mRNA seq that are observed in the lin-35(n745) synMuv B mutant animals at the L1 stage. The data shown here was obtained from the NCBI geo collection, GSM4697089 [lin-35(n745) starved L1-rep1)], GSM4697090 (lin-35(n745) starved L1-rep2)]. (XLS) [file pbio.3002748.s019.xls]

## Sheet: mRNA_Seq_lin_35_n745vsN2_L1
name	ID	logFC	logCPM	F	PValue	FDR	FC
C23G10.11	WBGene00016017	-6.9458	3.69352	13.4314	0.0022813	0.0250312	0.00811158
F56A4.3	WBGene00018911	-5.94192	-0.844794	32.7978	0.000129295	0.00303672	0.0162669
F46C5.1	WBGene00009778	-5.90111	4.8249	18.339	0.000647485	0.010065	0.0167336
K02E11.10	WBGene00044109	-5.70232	4.78849	10.2161	0.00597737	0.0481984	0.0192057
rol-6	WBGene00004397	-5.33638	6.57384	11.5218	0.00397873	0.0367269	0.0247508
clec-163	WBGene00012661	-4.78205	-1.03966	16.5604	0.000997034	0.0137293	0.0363462
dpy-5	WBGene00001067	-4.7497	6.22656	19.3872	0.000507798	0.00850454	0.0371706
spp-17	WBGene00005002	-4.48459	4.11362	80.2025	2.01e-07	1.59e-05	0.0446687
C45B2.3	WBGene00016660	-4.45181	-0.733387	11.5086	0.00434828	0.0388656	0.0456954
ins-20	WBGene00002103	-3.98796	2.45991	20.0755	0.000434756	0.00756038	0.0630238
ora-1	WBGene00003879	-3.90046	3.89728	11.032	0.00462244	0.0404626	0.0669647
nas-3	WBGene00003522	-3.82141	2.80795	11.3361	0.00420985	0.0381506	0.0707363
pho-14	WBGene00020471	-3.64059	2.97838	33.7685	3.36e-05	0.00103624	0.0801815
B0379.2	WBGene00007156	-3.43964	-0.473786	15.696	0.00140439	0.0177104	0.0921646
C08B6.14	WBGene00044044	-3.36232	-0.996094	11.7435	0.00372144	0.0351497	0.0972392
Y53G8AM.5	WBGene00021805	-3.25112	0.928895	18.5085	0.000622184	0.00978062	0.10503
lys-4	WBGene00003093	-3.22914	6.0918	28.8591	7.63e-05	0.00195773	0.106643
K09C4.4	WBGene00019549	-3.19508	-0.0336581	16.7862	0.000942524	0.0131382	0.109191
asp-14	WBGene00019619	-3.18845	6.85582	49.2384	4.04e-06	0.00018897	0.109693
ZC204.1	WBGene00022553	-3.13811	0.834651	11.0205	0.00549385	0.0455964	0.113589
fbxa-192	WBGene00010212	-3.11629	1.50627	95.4709	6.47e-08	6.8e-06	0.11532
dod-22	WBGene00010125	-3.09716	2.65455	58.7293	1.41e-06	7.93e-05	0.116859
clec-52	WBGene00015052	-3.07796	5.55577	24.6998	0.000165393	0.00363201	0.118424
W09C3.7	WBGene00021114	-3.0362	1.61089	10.2713	0.00632057	0.0499743	0.121902
spp-4	WBGene00004989	-2.94852	2.94936	11.1156	0.0045045	0.0398429	0.129541
C25F9.2	WBGene00007723	-2.90349	3.2414	10.4296	0.00558351	0.046191	0.133648
his-4	WBGene00001878	-2.85486	-1.07551	12.7117	0.00279917	0.0287467	0.13823
F35E8.10	WBGene00009423	-2.72746	2.72649	10.2862	0.00584473	0.0473937	0.150991
Y40H7A.10	WBGene00012747	-2.70192	2.53998	29.9435	6.32e-05	0.00166347	0.153688
C17F4.7	WBGene00015913	-2.69437	7.03816	19.6876	0.00047433	0.0081065	0.154494
Y71F9AL.2	WBGene00022108	-2.67387	1.24255	48.0787	4.65e-06	0.00021154	0.156705
R07H5.9	WBGene00011129	-2.66794	-0.324374	49.1592	4.08e-06	0.000189528	0.157352
Y38H8A.8	WBGene00045062	-2.64475	0.073204	23.7673	0.000199	0.00420149	0.159901
lipl-1	WBGene00010062	-2.60777	4.06651	15.1219	0.00144176	0.0180385	0.164052
clec-79	WBGene00018548	-2.60346	0.0286389	24.7057	0.000251518	0.00499793	0.164543
C13B7.6	WBGene00015731	-2.5973	-0.0742318	22.7122	0.000246744	0.00492676	0.165248
spp-3	WBGene00004988	-2.59251	7.08883	47.9742	4.71e-06	0.000213025	0.165797
srbc-24	WBGene00016692	-2.56632	0.177178	32.3033	5.53e-05	0.00149926	0.168834
K09F5.6	WBGene00004999	-2.50117	9.9236	36.0155	2.38e-05	0.000783673	0.176634
K09F5.9	WBGene00004999	-2.50117	9.9236	36.0155	2.38e-05	0.000783673	0.176634
spp-14	WBGene00004999	-2.50117	9.9236	36.0155	2.38e-05	0.000783673	0.176634
T23E7.6	WBGene00044772	-2.36509	2.27432	10.5004	0.00545941	0.0453817	0.194105
K03H6.2	WBGene00019368	-2.36259	4.71072	24.7218	0.00016468	0.00362137	0.194442
F40E3.9	WBGene00200510	-2.31782	-0.727997	10.5833	0.00574005	0.0468141	0.20057
linc-10	WBGene00219690	-2.31557	-0.682684	15.2066	0.00141006	0.0177457	0.200884
spp-5	WBGene00004990	-2.30194	9.5061	51.3715	3.15e-06	0.000153092	0.20279
prmt-4	WBGene00015999	-2.29489	-0.165231	34.596	2.95e-05	0.000929967	0.203783
spp-1	WBGene00004986	-2.26605	7.47967	36.0041	2.38e-05	0.000783673	0.207898
fipr-11	WBGene00008244	-2.25922	-0.511867	10.316	0.00578924	0.0470398	0.208885
scav-5	WBGene00011076	-2.24784	2.8309	19.6545	0.000477892	0.00814108	0.210539
ptp-5.2	WBGene00013304	-2.24714	0.910478	18.7953	0.000581913	0.00932295	0.210641
Y75B7B.1	WBGene00022288	-2.23468	2.67879	30.8578	5.41e-05	0.00147489	0.212469
gba-4	WBGene00021160	-2.20256	3.79894	29.3876	6.96e-05	0.00180771	0.217252
K12H4.7	WBGene00019682	-2.14397	8.31363	45.0835	6.75e-06	0.00028516	0.226256
T21H3.1	WBGene00020662	-2.1246	8.3324	23.194	0.000223491	0.00457855	0.229314
clec-1	WBGene00017772	-2.116	8.0107	23.1403	0.000225958	0.00460728	0.230686
T21D12.11	WBGene00020650	-2.11221	0.614764	11.6334	0.00384682	0.0359694	0.231292
spp-8	WBGene00004993	-2.09434	9.79471	20.3742	0.000406828	0.00720091	0.234176
F44D12.11	WBGene00014375	-2.08757	2.19322	10.5671	0.00534539	0.0448092	0.235277
D2096.11	WBGene00017078	-2.0864	1.72367	41.6922	1.05e-05	0.000407456	0.235468
oac-19	WBGene00009413	-2.08062	-0.155907	14.3405	0.00177602	0.0209385	0.236413
spp-2	WBGene00004987	-2.06107	6.20591	16.6883	0.000965733	0.0133912	0.239638
fbxa-191	WBGene00010209	-2.03486	-0.0808492	10.4219	0.00559721	0.0462509	0.244032
F35E2.9	WBGene00009416	-1.987	0.19407	22.3876	0.000263958	0.00519029	0.252262
F09E10.15	WBGene00219886	-1.98197	-0.14563	10.5395	0.00539224	0.0450355	0.253144
grd-7	WBGene00001696	-1.97853	0.687546	13.1899	0.00244183	0.0261599	0.253748
F59C6.16	WBGene00077764	-1.93086	4.73115	11.2733	0.00429153	0.038603	0.262273
F09C12.8	WBGene00017279	-1.92485	-0.302215	13.5809	0.00218797	0.0242418	0.263368
D2096.16	WBGene00235276	-1.92439	2.25548	94.8224	6.77e-08	6.98e-06	0.263452
B0025.5	WBGene00194700	-1.91422	-0.472024	12.7819	0.00274315	0.028352	0.265315
cpr-2	WBGene00000782	-1.91351	7.0512	16.3763	0.00104416	0.0141814	0.265445
aagr-1	WBGene00017071	-1.90579	6.53148	24.6279	0.000167741	0.00366834	0.266871
Y17D7C.9	WBGene00219343	-1.89604	-0.149383	13.4009	0.00254846	0.0269029	0.268679
Y97E10AL.1	WBGene00022392	-1.8659	2.44911	19.8499	0.000457296	0.00785766	0.274351
Y43F8A.1	WBGene00012808	-1.84856	0.764769	14.3968	0.0017492	0.0206918	0.277669
fil-1	WBGene00011321	-1.84453	3.76311	15.0522	0.00146849	0.0182435	0.278446
gst-6	WBGene00001754	-1.8369	5.45115	31.4078	4.93e-05	0.00137096	0.279923
K02A11.4	WBGene00044607	-1.83319	3.06726	24.0814	0.000186884	0.00397743	0.280643
irg-3	WBGene00018760	-1.82896	4.19937	13.9385	0.00198183	0.0226665	0.281468
D1005.t1	WBGene00023263	-1.80012	2.53839	13.2907	0.00237335	0.025774	0.28715
asp-3	WBGene00000216	-1.7996	10.62	43.0717	8.77e-06	0.000347208	0.287254
asp-8	WBGene00019105	-1.77461	4.3731	13.7661	0.00207831	0.0233526	0.292274
acp-4	WBGene00008804	-1.77192	0.879626	20.4579	0.000399366	0.00707671	0.292819
sre-40	WBGene00020225	-1.73663	1.44182	10.5868	0.00531225	0.0446222	0.30007
nspc-17	WBGene00008359	-1.73284	3.93368	10.6521	0.00520408	0.0440198	0.300859
F25E5.9	WBGene00017790	-1.72401	0.184754	12.5233	0.00295613	0.0300578	0.302705
nhr-39	WBGene00018404	-1.70364	-0.0537009	15.3686	0.00135157	0.0172222	0.307011
C04E12.2	WBGene00015433	-1.69069	2.35615	10.3273	0.00576849	0.0469266	0.309778
ccpp-6	WBGene00017136	-1.68897	1.91289	49.2544	4.04e-06	0.00018897	0.310148
F19H6.6	WBGene00008961	-1.67119	1.42622	12.4422	0.00302667	0.0305301	0.313994
F47B8.8	WBGene00009809	-1.64763	5.50261	11.5395	0.00395741	0.0365727	0.319165
Y48G1BM.6	WBGene00021671	-1.63065	1.05986	21.7524	0.000301735	0.00575108	0.322942
cpg-9	WBGene00022072	-1.61151	4.90276	14.5952	0.00165825	0.0199731	0.327255
ins-35	WBGene00002118	-1.59948	4.97623	20.3069	0.000412935	0.00728464	0.329997
crt-1	WBGene00000802	-1.59894	11.2774	59.5993	1.29e-06	7.28e-05	0.33012
F57F5.1	WBGene00010204	-1.59604	9.0309	30.7637	5.49e-05	0.00149338	0.330784
R102.1	WBGene00011288	-1.58959	0.181969	14.7887	0.00157468	0.0191875	0.332265
F41H10.2	WBGene00018315	-1.58951	-0.341446	18.038	0.000695324	0.0105769	0.332285
C25A6.1	WBGene00016081	-1.58846	1.92063	15.1752	0.00142174	0.0178648	0.332527
ZK673.1	WBGene00014057	-1.57769	4.54169	14.1904	0.00184988	0.0215386	0.335018
ZK930.2	WBGene00014152	-1.57475	1.33223	33.1326	3.72e-05	0.00111007	0.335702
C36C9.10	WBGene00219849	-1.56624	2.81207	11.0797	0.00455479	0.0401089	0.337686
F54F12.1	WBGene00010072	-1.56605	4.67485	17.18	0.000855338	0.0122234	0.337732
Y38E10A.24	WBGene00012602	-1.5631	5.21981	23.1319	0.000226345	0.00460728	0.338424
T23E1.1	WBGene00020728	-1.55901	-0.0802732	11.575	0.00391525	0.0364029	0.339385
C53C11.2	WBGene00016900	-1.55864	4.36338	22.3565	0.000265676	0.00520757	0.339472
clec-34	WBGene00012023	-1.54859	0.362751	16.6192	0.000982514	0.0135617	0.341844
K02D10.8	WBGene00219329	-1.53775	2.88407	10.6439	0.00521762	0.0441108	0.344423
R10D12.7	WBGene00011188	-1.53673	0.710159	14.0258	0.0019349	0.0222246	0.344665
C06A1.4	WBGene00014667	-1.5356	2.40146	17.4968	0.000791819	0.0116082	0.344935
best-1	WBGene00007203	-1.53494	4.07453	17.7509	0.000744748	0.0110405	0.345094
E04F6.9	WBGene00017128	-1.52489	6.21731	18.174	0.00067323	0.0103274	0.347505
F52F10.2	WBGene00018706	-1.5141	3.05685	14.7714	0.00158194	0.0192383	0.350114
Y51H7C.9	WBGene00021787	-1.50254	1.17308	11.2732	0.00429172	0.038603	0.352931
Y34B4A.5	WBGene00021321	-1.50192	3.64693	25.3581	0.000145539	0.00330103	0.353084
F17C8.7	WBGene00008912	-1.48689	0.87774	21.3332	0.000330028	0.00618638	0.35678
cul-2	WBGene00000878	-1.4846	1.205	19.4326	0.000502573	0.00843484	0.357347
cyn-2	WBGene00000878	-1.4846	1.205	19.4326	0.000502573	0.00843484	0.357347
clec-53	WBGene00020191	-1.48214	2.9707	17.6676	0.000759816	0.0112115	0.357958
Y51F10.7	WBGene00021768	-1.47517	6.34511	12.7477	0.00277031	0.0285426	0.35969
F55F3.2	WBGene00010116	-1.4695	4.85369	18.8987	0.000568127	0.00917615	0.361107
ZC334.13	WBGene00086553	-1.45692	0.905917	20.182	0.000424555	0.00742363	0.36427
F44F1.4	WBGene00009696	-1.45572	3.45649	10.1221	0.00616082	0.0492029	0.364574
F37H8.6	WBGene00194955	-1.45407	-0.101812	15.814	0.00120453	0.0157272	0.36499
col-61	WBGene00000637	-1.45236	0.78644	10.9336	0.00476565	0.0414598	0.365423
col-118	WBGene00000692	-1.44584	6.35971	21.9373	0.000290138	0.00557015	0.367079
clec-50	WBGene00012253	-1.43197	7.29137	13.8478	0.00203195	0.0230438	0.370624
rpl-41.2	WBGene00023068	-1.4305	10.379	25.1628	0.00015113	0.00338912	0.371003
ZK1320.11	WBGene00014259	-1.4283	4.02583	36.2831	2.28e-05	0.000757703	0.371568
eef-2	WBGene00001167	-1.42463	12.6345	34.6361	2.93e-05	0.000926036	0.372516
M04C9.4	WBGene00010859	-1.41761	1.70198	17.4296	0.000804842	0.0117187	0.374332
F41G4.5	WBGene00018309	-1.41471	0.399615	11.9449	0.00350415	0.0338209	0.375086
zmp-6	WBGene00020646	-1.41154	0.84878	15.0775	0.00145874	0.018165	0.37591
lin-29	WBGene00003015	-1.40999	3.7037	25.1057	0.000152811	0.00342197	0.376313
asp-1	WBGene00000214	-1.40936	12.0756	16.0038	0.00114744	0.0151816	0.376479
W02D3.12	WBGene00020937	-1.40367	4.72529	17.0166	0.000890339	0.0125653	0.377965
arch-1	WBGene00016621	-1.40127	5.49968	19.2886	0.000519363	0.00861643	0.378595
D2096.10	WBGene00017077	-1.39021	2.47695	25.8895	0.000131472	0.00307657	0.381508
W01D2.1	WBGene00012179	-1.3898	8.22689	21.6629	0.000307538	0.00584065	0.381619
bath-13	WBGene00018223	-1.38965	0.19913	10.5976	0.00529417	0.0445446	0.381657
lipl-5	WBGene00022642	-1.38236	7.22962	10.219	0.00597185	0.0481784	0.38359
prg-1	WBGene00004178	-1.38097	5.50523	14.4717	0.00171417	0.0203593	0.38396
C16C8.5	WBGene00015843	-1.37934	1.42151	17.7693	0.000741451	0.0110302	0.384394
F45E12.6	WBGene00018476	-1.37632	1.40267	11.1004	0.0045257	0.039897	0.385199
fat-2	WBGene00001394	-1.37524	9.83148	21.0706	0.000349281	0.00641573	0.385489
cyn-3	WBGene00000879	-1.37093	6.57099	27.4745	9.79e-05	0.00243172	0.386643
srx-135	WBGene00006026	-1.3683	0.206968	10.0959	0.00621322	0.0494969	0.387348
rpl-37	WBGene00004451	-1.3656	5.90026	23.4179	0.000213544	0.00442039	0.388072
F55C5.6	WBGene00010095	-1.36258	0.690235	16.4259	0.00103123	0.0140299	0.388887
faah-3	WBGene00019068	-1.35797	5.24022	19.959	0.000446232	0.00772608	0.39013
prmt-6	WBGene00016023	-1.3517	2.91469	15.1555	0.0014291	0.0179366	0.39183
nlp-51	WBGene00011997	-1.35133	5.216	18.2214	0.000665716	0.0102392	0.391931
F18A11.3	WBGene00008930	-1.34706	3.45621	35.7204	2.48e-05	0.000811354	0.393093
ins-30	WBGene00002113	-1.3454	3.22851	10.1881	0.00603144	0.0485358	0.393544
R07H5.11	WBGene00011131	-1.34448	1.72119	16.3267	0.00105729	0.0142986	0.393796
F11C7.2	WBGene00017376	-1.32487	5.01549	11.1033	0.00452168	0.039897	0.399185
klp-15	WBGene00002225	-1.31883	3.54085	43.6814	8.09e-06	0.000324498	0.40086
mib-1	WBGene00012933	-1.31726	2.96551	16.7276	0.000956328	0.013284	0.401295
Y49E10.16	WBGene00013035	-1.31389	6.67447	12.0831	0.00336336	0.0328211	0.402235
Y119D3B.13	WBGene00022490	-1.31386	3.85051	16.2866	0.00106802	0.0143947	0.402243
R09H10.2	WBGene00011180	-1.31333	2.2539	34.9069	2.81e-05	0.000895101	0.402391
axl-1	WBGene00010497	-1.31065	3.97825	15.6158	0.0012676	0.0163756	0.403139
F49C12.14	WBGene00009883	-1.3081	2.80522	21.271	0.000334477	0.006255	0.403852
tald-1	WBGene00021286	-1.30558	6.55586	39.6051	1.41e-05	0.000506631	0.404557
msrp-7	WBGene00011070	-1.30531	6.31681	10.6403	0.00522351	0.0441136	0.404635
F29B9.11	WBGene00017925	-1.30443	7.4169	10.0425	0.00632141	0.0499743	0.404881
dhs-11	WBGene00000974	-1.29889	1.47941	18.5907	0.000610325	0.00965152	0.406439
R05H5.4	WBGene00011039	-1.29578	1.91461	14.1859	0.00185214	0.0215386	0.407316
R01B10.3	WBGene00019805	-1.28405	5.54215	17.1838	0.000854546	0.0122231	0.410641
F55A4.4	WBGene00018856	-1.26954	2.94407	16.4949	0.00101353	0.0139082	0.414791
drd-1	WBGene00009902	-1.266	1.78075	13.1263	0.00248621	0.0264745	0.415812
gst-27	WBGene00001775	-1.25956	5.47315	15.8696	0.00118748	0.0156203	0.417672
C24B9.3	WBGene00016048	-1.2559	6.86791	11.7059	0.00376377	0.0354223	0.418731
ndk-1	WBGene00009119	-1.24393	9.61072	12.5594	0.00292524	0.0298484	0.42222
F25B4.8	WBGene00017771	-1.24251	3.69859	25.3426	0.000145974	0.00330146	0.422636
fip-2	WBGene00020862	-1.24006	5.2775	13.3651	0.00232413	0.0253784	0.423354
irld-40	WBGene00019389	-1.22745	0.886244	10.1481	0.00610949	0.048916	0.427072
C16D9.5	WBGene00015860	-1.22464	0.744835	13.1154	0.00249393	0.0265212	0.427904
cogc-5	WBGene00016608	-1.22199	4.84247	51.3605	3.15e-06	0.000153092	0.428691
F45H10.2	WBGene00009739	-1.22033	6.78789	21.171	0.000341771	0.00632435	0.429185
C35D10.17	WBGene00016452	-1.20955	5.68834	18.598	0.00060929	0.00964476	0.432402
ZK1320.2	WBGene00014252	-1.20695	7.63593	22.086	0.00028118	0.00544426	0.433183
F53F4.13	WBGene00009995	-1.20669	7.51554	17.4421	0.000802398	0.0117023	0.433261
K02B12.9	WBGene00044679	-1.20627	0.811553	11.2923	0.00426668	0.0384805	0.433389
E02H4.7	WBGene00077757	-1.20497	2.97614	10.252	0.00590905	0.0477577	0.433777
ulp-5	WBGene00006740	-1.19964	0.885783	14.6103	0.00165152	0.0199249	0.435383
dct-16	WBGene00012615	-1.19904	7.42069	11.8694	0.00358389	0.0343653	0.435566
moc-2	WBGene00003385	-1.19357	6.04969	17.1915	0.000852937	0.0122221	0.437221
klp-16	WBGene00002226	-1.19245	4.68714	45.708	6.24e-06	0.000267651	0.437559
F20A1.1	WBGene00017613	-1.18673	6.27326	13.238	0.00240889	0.0259619	0.439298
F22F7.8	WBGene00194908	-1.17984	3.01887	33.2669	3.64e-05	0.00109673	0.441401
rpl-29	WBGene00004443	-1.17541	9.45485	17.8174	0.000732954	0.0109577	0.442757
malt-1	WBGene00017702	-1.16634	3.98609	17.3083	0.000828935	0.0119537	0.445551
ucr-11	WBGene00019007	-1.16301	6.58922	18.9058	0.000567186	0.00917615	0.446581
atp-4	WBGene00020275	-1.163	8.03762	13.1689	0.00245638	0.0262803	0.446584
ZK1320.3	WBGene00014253	-1.16253	6.25219	25.8252	0.000133089	0.0031021	0.446727
WBGene00022169	WBGene00022169	-1.16183	6.68802	21.1042	0.000346745	0.00639404	0.446946
Y71H2AM.4	WBGene00022169	-1.16183	6.68802	21.1042	0.000346745	0.00639404	0.446946
F55H12.2	WBGene00010133	-1.16132	4.6703	16.8626	0.000924835	0.0129452	0.447102
R102.2	WBGene00011289	-1.16055	5.79526	26.2339	0.00012318	0.00292775	0.447342
Y46D2A.1	WBGene00021589	-1.16028	1.35383	14.1763	0.00185699	0.0215679	0.447426
H34I24.2	WBGene00019261	-1.15451	7.29719	16.6119	0.000984307	0.0135658	0.44922
T10B5.7	WBGene00020393	-1.14871	6.21263	12.5047	0.00297208	0.0301712	0.451028
C30A5.16	WBGene00206533	-1.14503	0.792337	11.8573	0.00359686	0.0344343	0.452179
K06A4.15	WBGene00010597	-1.14306	5.90152	12.9809	0.00259118	0.0272271	0.452798
K06A4.7	WBGene00010597	-1.14306	5.90152	12.9809	0.00259118	0.0272271	0.452798
tin-10	WBGene00006573	-1.14208	5.40128	17.0615	0.000880563	0.0124716	0.453105
oac-22	WBGene00018142	-1.14208	0.928314	14.6635	0.00162818	0.0197032	0.453105
F39E9.7	WBGene00018199	-1.14008	1.13982	10.7077	0.00511389	0.0436289	0.453736
D1022.4	WBGene00017023	-1.13399	6.14107	23.6586	0.000203402	0.00425771	0.455654
F54D5.3	WBGene00010049	-1.13161	9.32459	13.0795	0.00251952	0.0267038	0.456406
F29B9.12	WBGene00044482	-1.13027	2.60753	33.7915	3.35e-05	0.00103447	0.456831
ppw-2	WBGene00004094	-1.12598	5.71703	27.1846	0.000103209	0.00253661	0.458189
T04F3.4	WBGene00011439	-1.12589	3.62456	10.666	0.00518134	0.043924	0.458219
rpl-11.1	WBGene00004422	-1.12562	7.16355	19.097	0.000542708	0.00887453	0.458305
F35G12.7	WBGene00009443	-1.12472	2.24162	19.3661	0.00051025	0.0085366	0.458591
cox-6C	WBGene00017926	-1.12429	7.25269	14.4833	0.00170886	0.0203433	0.458728
mlc-2	WBGene00003370	-1.12384	10.988	23.0725	0.000229111	0.00464571	0.45887
F56D6.17	WBGene00219307	-1.12153	3.02542	12.8224	0.00271144	0.0281738	0.459606
F25E5.4	WBGene00017785	-1.12077	4.1212	15.3278	0.00136605	0.0173371	0.459848
ins-28	WBGene00002111	-1.12033	2.61195	10.356	0.0057158	0.0467541	0.45999
Y38F1A.8	WBGene00012610	-1.11946	4.03367	17.4541	0.000800069	0.0116901	0.460266
T28F3.8	WBGene00012134	-1.11641	5.26766	12.9755	0.0025952	0.0272513	0.461239
asg-2	WBGene00000210	-1.11413	8.08681	16.753	0.000950316	0.0132352	0.46197
ZK971.1	WBGene00014175	-1.11194	5.40143	10.6844	0.00515147	0.0438082	0.462672
F54F2.7	WBGene00018835	-1.11173	2.70361	12.4729	0.00299973	0.0303162	0.462738
Y71G12B.26	WBGene00022161	-1.11015	2.36527	11.6712	0.00380324	0.035701	0.463245
F35C8.5	WBGene00018036	-1.10603	6.16042	11.4188	0.00410505	0.0375437	0.464572
nlp-58	WBGene00077775	-1.10261	3.94804	12.545	0.00293755	0.0299355	0.465673
csp-2	WBGene00000820	-1.10251	3.05912	11.634	0.00384607	0.0359694	0.465707
Y39B6A.3	WBGene00012666	-1.10205	5.3237	16.0088	0.00114599	0.015175	0.465855
B0511.11	WBGene00015236	-1.10148	0.75317	13.4892	0.00224469	0.0247149	0.46604
asp-2	WBGene00000215	-1.10075	8.67647	11.1048	0.00451955	0.039897	0.466273
F09B12.3	WBGene00008607	-1.0987	7.8224	19.4366	0.000502117	0.00843484	0.466937
F20A1.6	WBGene00017618	-1.09823	3.66893	13.3833	0.00231231	0.0253031	0.46709
F58F9.1	WBGene00019055	-1.09625	2.76413	27.6341	9.51e-05	0.00237691	0.467731
K12B6.9	WBGene00023432	-1.09177	4.73122	16.6541	0.00097399	0.0134822	0.469185
C03G6.5	WBGene00015393	-1.0903	5.98653	26.5858	0.000115317	0.00276941	0.469663
dpm-3	WBGene00009219	-1.0824	4.57074	20.2752	0.000415853	0.00731984	0.472243
rps-28	WBGene00004497	-1.07983	9.29219	14.835	0.00155542	0.0190262	0.473083
F02C12.2	WBGene00008516	-1.07969	2.14684	18.1008	0.000685024	0.0104638	0.47313
flp-32	WBGene00010982	-1.07938	5.053	12.1115	0.00333518	0.0326435	0.473233
mrpl-41	WBGene00015185	-1.07754	6.23378	20.1564	0.000426977	0.00745292	0.473836
pgp-1	WBGene00003995	-1.07652	5.58405	16.1485	0.001106	0.0147563	0.474173
F44E5.1	WBGene00009688	-1.07594	7.85055	11.1296	0.00448521	0.0397194	0.474361
patr-1	WBGene00009688	-1.07594	7.85055	11.1296	0.00448521	0.0397194	0.474361
ocr-3	WBGene00003840	-1.07343	2.17437	24.2418	0.000181018	0.00388907	0.475186
C18D4.6	WBGene00007675	-1.06571	2.85323	15.0375	0.0014742	0.0183002	0.477739
Y38F1A.1	WBGene00012605	-1.06563	1.59735	13.2359	0.00241027	0.0259619	0.477764
pfd-6	WBGene00009004	-1.06474	6.03007	21.5416	0.000315599	0.00597128	0.478057
K01A11.2	WBGene00010450	-1.06396	5.61008	12.7374	0.00277855	0.0285904	0.478318
K01A11.6	WBGene00010450	-1.06396	5.61008	12.7374	0.00277855	0.0285904	0.478318
NA	WBGene00021211	-1.06337	2.22221	17.5998	0.000772352	0.0113648	0.478512
glh-4	WBGene00001601	-1.06273	2.87571	27.3384	0.000100335	0.00247749	0.478726
T08D2.3	WBGene00001601	-1.06273	2.87571	27.3384	0.000100335	0.00247749	0.478726
spp-16	WBGene00005001	-1.06068	3.85715	13.7954	0.00206155	0.0232631	0.479408
T20D3.6	WBGene00011859	-1.05886	6.10242	24.7337	0.000164296	0.00361793	0.48001
vps-26	WBGene00011859	-1.05886	6.10242	24.7337	0.000164296	0.00361793	0.48001
Y51H4A.24	WBGene00013118	-1.05723	4.67995	35.5233	2.56e-05	0.000829244	0.480555
Y57A10A.29	WBGene00013269	-1.04841	4.18094	36.934	2.07e-05	0.000702261	0.483502
trx-2	WBGene00007099	-1.04578	6.32218	15.8885	0.00118175	0.0155707	0.484382
B0564.2	WBGene00007202	-1.04256	3.41474	25.9802	0.000129229	0.00303672	0.485465
W02B12.1	WBGene00012201	-1.04143	3.93691	12.7667	0.00275521	0.028424	0.485846
F54E7.11	WBGene00004481	-1.03952	10.3314	13.2926	0.00237204	0.025774	0.486488
rps-12	WBGene00004481	-1.03952	10.3314	13.2926	0.00237204	0.025774	0.486488
aagr-2	WBGene00019895	-1.0391	7.99995	21.0744	0.000348992	0.00641573	0.486632
nhr-193	WBGene00010215	-1.03818	2.46583	14.3068	0.00179232	0.0210539	0.48694
pals-18	WBGene00022353	-1.03762	4.61458	13.7073	0.00211241	0.0236521	0.487132
ZK1098.11	WBGene00014226	-1.03742	4.36649	17.9586	0.000708603	0.0107046	0.487198
F12A10.8	WBGene00017397	-1.03639	2.72999	16.534	0.00100365	0.0138053	0.487547
rpl-30	WBGene00004444	-1.03259	9.65509	10.3702	0.00569001	0.0466875	0.488833
Y55F3BL.4	WBGene00185088	-1.03162	2.74342	35.93	2.41e-05	0.000790863	0.489162
T06A1.5	WBGene00020280	-1.03087	4.72962	17.1485	0.000861952	0.0122848	0.489415
Y82E9BR.22	WBGene00022354	-1.02989	6.03996	14.3369	0.00177773	0.0209385	0.489747
D2089.3	WBGene00008434	-1.02702	3.18016	17.9094	0.00071698	0.0108003	0.490722
D2089.8	WBGene00008434	-1.02702	3.18016	17.9094	0.00071698	0.0108003	0.490722
flp-15	WBGene00001458	-1.02304	6.74036	17.046	0.000883939	0.0124901	0.492077
D1054.17	WBGene00008371	-1.02208	5.90304	17.399	0.000810842	0.0117522	0.492407
D1054.3	WBGene00008371	-1.02208	5.90304	17.399	0.000810842	0.0117522	0.492407
lsm-5	WBGene00003079	-1.02029	4.01302	25.3608	0.000145463	0.00330103	0.493017
rpl-39	WBGene00004453	-1.01971	9.54351	15.831	0.00119929	0.0156846	0.493215
ZK470.1	WBGene00022744	-1.01685	0.551094	10.8861	0.00483658	0.041939	0.494195
ZK470.14	WBGene00022744	-1.01685	0.551094	10.8861	0.00483658	0.041939	0.494195
WBGene00022170	WBGene00022170	-1.01641	8.69472	17.7148	0.00075124	0.011116	0.494346
rla-1	WBGene00004409	-1.01411	10.2177	10.4193	0.00560184	0.0462509	0.495133
C23G10.2	WBGene00016011	-1.01215	6.71463	34.7954	2.86e-05	0.000905233	0.495807
C48B4.8	WBGene00008171	-1.01036	1.16738	13.0314	0.00255418	0.0269453	0.496423
gcy-12	WBGene00001538	-1.00662	6.67041	28.6302	7.95e-05	0.00203217	0.497711
ser-6	WBGene00021897	-1.0015	3.1798	22.9224	0.000236278	0.00476669	0.499481
rps-24	WBGene00004493	-1.0009	10.7583	18.575	0.000612575	0.00965825	0.499688
C07A12.7	WBGene00015561	1.00436	6.76153	25.0498	0.000154477	0.00344471	2.00605
K08B5.1	WBGene00019518	1.00472	2.13938	26.0812	0.000126783	0.00299098	2.00655
F42H10.6	WBGene00018370	1.00503	3.56407	13.508	0.00223293	0.0246025	2.00699
B0507.1	WBGene00015218	1.00524	3.7537	10.6974	0.00513053	0.0437238	2.00727
mans-4	WBGene00013881	1.00687	2.96768	18.4179	0.000635572	0.00994184	2.00955
eftu-2	WBGene00001166	1.00697	6.92849	41.2477	1.12e-05	0.000426632	2.00969
trhr-1	WBGene00016265	1.00887	3.97706	11.5485	0.00394671	0.0365162	2.01233
Y57A10A.1	WBGene00013246	1.01084	2.70605	20.3345	0.000410421	0.0072564	2.01508
pcyt-1	WBGene00017241	1.01095	5.56633	20.6279	0.0003847	0.0068705	2.01524
F15G9.1	WBGene00008865	1.01306	5.49562	23.0972	0.000227959	0.00462828	2.01818
mom-5	WBGene00003397	1.01444	5.77279	29.6886	6.6e-05	0.00172972	2.02013
B0361.6	WBGene00015160	1.01517	4.52463	51.496	3.1e-06	0.000152586	2.02114
rfc-3	WBGene00004339	1.01582	4.63984	21.8228	0.000297259	0.00568625	2.02205
fog-1	WBGene00001481	1.0162	3.40064	15.4714	0.00131591	0.0168237	2.02259
M162.5	WBGene00010931	1.017	3.53942	11.0508	0.00459556	0.0403337	2.02371
sid-1	WBGene00004795	1.01831	4.39542	21.4155	0.000324243	0.00611087	2.02554
ztf-20	WBGene00012702	1.01905	1.32953	11.3763	0.00415853	0.037815	2.02658
lem-2	WBGene00002275	1.02064	4.79659	14.4824	0.00170927	0.0203433	2.02882
M57.1	WBGene00019777	1.02654	4.34599	13.1618	0.00246134	0.0263157	2.03713
F56D2.2	WBGene00018964	1.02679	3.1817	24.9577	0.000157268	0.00348248	2.03749
nhr-102	WBGene00003692	1.02886	4.22359	17.9898	0.000703364	0.0106457	2.04042
nipi-3	WBGene00010700	1.02989	8.10545	33.171	3.7e-05	0.0011074	2.04187
smc-3	WBGene00004873	1.03252	6.02656	40.5725	1.23e-05	0.000459311	2.0456
C16D9.1	WBGene00015857	1.03292	5.18207	22.91	0.000236882	0.00477281	2.04616
C53D6.7	WBGene00008284	1.03612	4.28166	11.3883	0.00414343	0.0377843	2.05071
fbxa-74	WBGene00021262	1.03664	3.25536	11.8356	0.00362016	0.0345322	2.05144
npp-22	WBGene00007118	1.03862	5.17108	59.9018	1.25e-06	7.11e-05	2.05426
chl-1	WBGene00010839	1.04089	3.50818	25.631	0.000138113	0.00316881	2.05749
C09G4.4	WBGene00044001	1.04116	3.18185	41.1126	1.14e-05	0.000432509	2.05788
cope-1	WBGene00009731	1.04627	4.30219	44.9018	6.91e-06	0.000288421	2.06518
exo-1	WBGene00009731	1.04627	4.30219	44.9018	6.91e-06	0.000288421	2.06518
B0205.1	WBGene00015017	1.04752	5.16325	56.5039	1.78e-06	9.68e-05	2.06697
skr-3	WBGene00004809	1.04961	6.41292	24.9838	0.000156471	0.00347454	2.06997
F16H6.10	WBGene00008900	1.04973	4.59141	10.4016	0.00563347	0.0463914	2.07014
aly-2	WBGene00000121	1.04981	5.14305	24.4447	0.000173897	0.00376667	2.07025
gei-14	WBGene00001571	1.05311	3.86682	23.7012	0.000201665	0.00424085	2.075
hat-1	WBGene00044069	1.05319	5.09547	25.7481	0.000135059	0.00312932	2.07511
Y59E9AL.36	WBGene00195093	1.05403	4.83521	64.5124	7.92e-07	4.83e-05	2.07631
F35E12.9	WBGene00009433	1.05455	5.07295	18.324	0.000649774	0.0100845	2.07707
NA	WBGene00195085	1.05534	5.16518	37.2293	1.98e-05	0.000676315	2.07821
tag-244	WBGene00044073	1.05862	4.29535	23.3755	0.000215388	0.00444306	2.08295
D2021.4	WBGene00017048	1.05921	3.83222	24.9871	0.000156373	0.00347454	2.08379
lin-54	WBGene00003037	1.05923	3.93134	51.3773	3.15e-06	0.000153092	2.08382
attf-2	WBGene00017317	1.06405	7.38203	54.8883	2.12e-06	0.000112267	2.09079
dmsr-6	WBGene00013222	1.06405	4.98381	49.2331	4.05e-06	0.00018897	2.09079
prom-1	WBGene00009173	1.06571	1.84646	10.9492	0.00474258	0.0412817	2.0932
Y57A10A.5	WBGene00013250	1.06705	1.8721	14.1011	0.00189546	0.0219252	2.09515
NA	WBGene00017847	1.06758	2.93589	18.5855	0.000611078	0.00965381	2.09592
M01G12.9	WBGene00010822	1.07488	4.67642	12.8691	0.00267541	0.0278606	2.10655
Y80D3A.9	WBGene00013587	1.08143	3.22242	39.7485	1.38e-05	0.000499729	2.11613
C54D10.10	WBGene00008304	1.08259	4.93622	14.1496	0.00187054	0.0217057	2.11783
mes-6	WBGene00003224	1.08443	5.39853	84.6511	1.42e-07	1.25e-05	2.12054
F49H6.5	WBGene00009908	1.08575	4.96562	11.2471	0.00432615	0.0387401	2.12249
F28F8.9	WBGene00044188	1.08788	3.52732	30.3452	5.9e-05	0.00157799	2.12561
C39B10.3	WBGene00008023	1.08844	2.48512	18.716	0.000592739	0.00944871	2.12644
fan-1	WBGene00015310	1.09093	4.18621	38.9025	1.55e-05	0.000552294	2.13012
Y48G1BR.1	WBGene00021675	1.09258	3.57158	11.287	0.0042735	0.0384985	2.13256
skr-17	WBGene00004823	1.0985	2.17341	14.1998	0.00184512	0.0215088	2.14132
tsp-1	WBGene00006627	1.1008	2.38612	13.4636	0.00226084	0.0248755	2.14474
W09D6.1	WBGene00012356	1.10143	3.73054	44.6021	7.18e-06	0.00029465	2.14568
W02D3.4	WBGene00020933	1.10365	4.93047	16.1221	0.00111345	0.0148308	2.14897
jmjc-1	WBGene00020902	1.10417	5.32859	18.2762	0.00065714	0.0101668	2.14975
C07D10.1	WBGene00015566	1.1126	2.30854	13.2701	0.00238713	0.0258354	2.16235
F58A6.1	WBGene00019022	1.1162	4.77117	12.2905	0.00316398	0.0314858	2.16776
R11G1.1	WBGene00020010	1.11782	2.7692	21.3751	0.000327069	0.00614541	2.17019
T01G5.1	WBGene00011339	1.11997	3.64618	47.2838	5.12e-06	0.000227274	2.17343
mop-25.3	WBGene00020858	1.12033	1.83956	14.184	0.0018531	0.0215386	2.17396
W03C9.2	WBGene00012220	1.12105	3.0486	26.8676	0.000109429	0.00266473	2.17505
F27B3.7	WBGene00017849	1.12248	2.27759	15.5085	0.00130331	0.0167416	2.1772
bath-5	WBGene00019141	1.12582	2.31746	18.842	0.000575633	0.0092785	2.18226
nhr-147	WBGene00015395	1.12847	1.35752	13.782	0.00206916	0.023311	2.18626
zig-4	WBGene00006981	1.12908	4.21607	10.5502	0.00537407	0.0449653	2.18719
W01F3.2	WBGene00012185	1.13026	5.81019	11.1049	0.00451943	0.039897	2.18898
meg-3	WBGene00001569	1.13422	3.27788	10.5362	0.00539785	0.0450587	2.195
cgp-1	WBGene00000480	1.13426	6.36498	16.4504	0.00102489	0.0140156	2.19506
fbxa-136	WBGene00007672	1.13653	2.68312	13.2513	0.00239983	0.0259318	2.19852
Y82E9BR.2	WBGene00022335	1.1371	2.64944	11.0393	0.00461193	0.0404351	2.19939
Y39G8B.5	WBGene00012726	1.13734	2.03478	13.2998	0.00236725	0.025743	2.19974
trul-1	WBGene00015194	1.13857	3.85269	70.4212	4.58e-07	3.12e-05	2.20163
ruvb-2	WBGene00020687	1.14118	5.37916	136.735	5.81e-09	1.15e-06	2.20562
lem-3	WBGene00002276	1.14358	4.57149	30.4456	5.8e-05	0.00156012	2.20928
Y45G5AM.2	WBGene00021555	1.14375	3.50144	42.8216	9.06e-06	0.000357123	2.20955
M04D5.3	WBGene00077770	1.15037	4.17364	10.1845	0.00603836	0.0485423	2.21971
Y105C5A.9	WBGene00013634	1.15062	0.872165	11.8227	0.00363417	0.0345715	2.22009
mnp-1	WBGene00007139	1.15222	5.75636	14.4746	0.00171285	0.0203593	2.22256
C44H9.4	WBGene00008099	1.15573	3.61167	13.0237	0.00255981	0.0269868	2.22797
wht-1	WBGene00015479	1.15756	2.50993	11.5797	0.00390963	0.0364029	2.23079
lem-4	WBGene00021945	1.15943	5.1637	33.7517	3.37e-05	0.00103698	2.2337
Y119D3B.21	WBGene00022497	1.161	8.22861	53.5598	2.46e-06	0.000128309	2.23612
cki-2	WBGene00000517	1.16705	4.55116	83.047	1.6e-07	1.36e-05	2.24552
mcm-10	WBGene00012935	1.16735	3.76303	31.6197	4.76e-05	0.00133759	2.24599
M05D6.5	WBGene00010878	1.16819	5.7348	11.7008	0.00376948	0.035455	2.2473
21ur-13554	WBGene00015284	1.16908	3.7684	13.8163	0.00204966	0.0231876	2.24869
C01B10.10	WBGene00015284	1.16908	3.7684	13.8163	0.00204966	0.0231876	2.24869
clec-67	WBGene00018971	1.16984	4.97879	25.7817	0.000134197	0.00311953	2.24987
set-5	WBGene00008145	1.1744	4.12367	31.766	4.65e-05	0.0013149	2.25698
fbxa-14	WBGene00022326	1.1745	2.63811	10.6849	0.00515078	0.0438082	2.25714
skr-5	WBGene00004811	1.17498	3.41939	18.1993	0.000669207	0.0102756	2.2579
gst-38	WBGene00001786	1.17716	3.01765	20.8081	0.000369808	0.0066721	2.26131
ugt-18	WBGene00013900	1.1805	5.3016	21.2002	0.000339623	0.0062993	2.26656
csa-1	WBGene00008403	1.18242	3.50891	12.1772	0.00327114	0.0322583	2.26957
mel-28	WBGene00003210	1.18471	7.44764	68.5343	5.43e-07	3.52e-05	2.27317
erh-2	WBGene00009444	1.18575	3.35066	13.7029	0.00211504	0.0236649	2.27481
npp-26	WBGene00021198	1.18691	0.767179	11.0609	0.00458121	0.0402633	2.27665
F01D4.5	WBGene00008488	1.18723	2.43413	13.8501	0.00203065	0.0230438	2.27714
mrp-2	WBGene00003408	1.18772	6.35242	22.2317	0.000272705	0.00532563	2.27793
ctg-2	WBGene00011756	1.18942	5.10741	50.7203	3.4e-06	0.000162902	2.28061
Y48A6C.1	WBGene00012974	1.19189	2.9098	23.1337	0.000226265	0.00460728	2.28452
faah-2	WBGene00015048	1.19202	5.7119	14.1438	0.0018735	0.0217121	2.28473
Y32B12B.2	WBGene00012522	1.19237	5.56202	79.2978	2.16e-07	1.68e-05	2.28527
unc-61	WBGene00006795	1.19432	4.24534	18.3771	0.000641699	0.0100005	2.28837
kbp-5	WBGene00016387	1.19469	2.6923	15.0252	0.001479	0.0183454	2.28896
ZK550.6	WBGene00014000	1.19513	7.35705	23.6697	0.000202946	0.0042565	2.28965
F46A8.1	WBGene00014759	1.19763	2.95084	12.881	0.00266626	0.0278135	2.29362
prx-1	WBGene00004191	1.19848	4.48794	21.6755	0.00030671	0.0058319	2.29497
21ur-13145	WBGene00019058	1.1988	3.01046	13.7171	0.0021067	0.0236048	2.29548
F58F9.4	WBGene00019058	1.1988	3.01046	13.7171	0.0021067	0.0236048	2.29548
atm-1	WBGene00000227	1.19942	6.5282	79.3974	2.14e-07	1.67e-05	2.29648
T23H2.3	WBGene00020742	1.20244	6.17245	41.4828	1.09e-05	0.000417176	2.30128
T26H5.14	WBGene00235133	1.20304	3.26277	12.78	0.00274466	0.028352	2.30225
czw-1	WBGene00017643	1.20321	5.91738	66.6143	6.49e-07	4.06e-05	2.30251
H31G24.3	WBGene00019254	1.20557	0.730667	12.35	0.00310933	0.0311076	2.30628
Y54E2A.4	WBGene00013189	1.20636	6.8751	17.9758	0.000705711	0.010671	2.30755
vms-1	WBGene00019457	1.20671	6.1192	15.3436	0.00136042	0.0172933	2.3081
scav-6	WBGene00008542	1.20715	5.04376	13.7766	0.00207229	0.0233181	2.30881
K03H1.7	WBGene00010542	1.2106	1.59121	14.1291	0.00188101	0.0217832	2.31433
clsp-1	WBGene00009127	1.21066	5.65644	100.269	4.68e-08	5.27e-06	2.31444
skr-4	WBGene00004810	1.21666	4.32173	22.1169	0.000279357	0.00542218	2.32408
WBGene00012651	WBGene00012651	1.21925	3.61493	71.3349	4.23e-07	2.92e-05	2.32826
mrp-7	WBGene00003413	1.22195	6.07874	44.8902	6.92e-06	0.000288421	2.33262
bir-2	WBGene00000250	1.22215	2.20124	23.7234	0.000200766	0.00423127	2.33294
mut-7	WBGene00003504	1.22398	5.02518	60.2852	1.2e-06	6.89e-05	2.3359
T03F6.3	WBGene00011399	1.22673	4.03036	16.6759	0.000968722	0.0134209	2.34036
K10C3.5	WBGene00010732	1.23067	6.33584	30.3119	5.93e-05	0.00158267	2.34676
ZK177.8	WBGene00022673	1.23396	5.52371	46.7721	5.46e-06	0.0002401	2.35212
C50B8.6	WBGene00008228	1.23423	4.30486	12.2743	0.00317905	0.0315658	2.35256
rnr-1	WBGene00004391	1.23879	5.93618	11.1021	0.00452329	0.039897	2.36
rbm-3.1	WBGene00011155	1.24841	4.72424	11.2613	0.00430728	0.0386307	2.37579
C18E3.3	WBGene00015972	1.25075	5.21587	19.0967	0.000542746	0.00887453	2.37966
D1081.6	WBGene00008384	1.25077	1.7327	26.462	0.000118018	0.00282619	2.37969
otpl-3	WBGene00017449	1.25162	4.241	11.1293	0.00448554	0.0397194	2.38109
dut-1	WBGene00010609	1.2519	4.56698	15.4799	0.00131302	0.0168119	2.38156
nasp-2	WBGene00008218	1.25294	4.90058	20.9375	0.000359523	0.0065308	2.38326
ska-3	WBGene00018830	1.25318	3.33873	50.4479	3.51e-06	0.000167149	2.38366
ceh-92	WBGene00013431	1.25861	3.29867	26.1175	0.000125915	0.00297937	2.39265
M02D8.3	WBGene00019729	1.2592	4.19929	26.4515	0.000118249	0.00282746	2.39362
R03H10.1	WBGene00019854	1.26094	4.46501	10.4144	0.00561043	0.0462515	2.39652
R03H10.11	WBGene00019854	1.26094	4.46501	10.4144	0.00561043	0.0462515	2.39652
cec-7	WBGene00012551	1.26112	4.56857	52.5239	2.76e-06	0.000137383	2.39682
wht-7	WBGene00021535	1.26233	4.57781	55.0558	2.08e-06	0.000110969	2.39883
glp-1	WBGene00001609	1.26472	4.82373	51.8646	2.98e-06	0.000146719	2.40281
C52E12.1	WBGene00016888	1.26537	6.07685	33.344	3.6e-05	0.00109068	2.40388
lin-36	WBGene00003021	1.26606	6.45088	77.4651	2.51e-07	1.87e-05	2.40504
cpi-1	WBGene00000535	1.26621	5.70343	44.6101	7.17e-06	0.00029465	2.40528
nhr-84	WBGene00003674	1.27146	5.2956	40.2056	1.29e-05	0.000476576	2.41406
C44H9.7	WBGene00008102	1.27147	2.16587	17.6966	0.000754535	0.0111543	2.41407
K08D8.6	WBGene00010660	1.27359	4.4495	19.1185	0.00054003	0.0088575	2.41762
fbxa-34	WBGene00013842	1.27372	3.06383	14.6469	0.00163541	0.0197612	2.41784
dsb-1	WBGene00008580	1.27512	2.33039	13.555	0.00220382	0.0243834	2.42018
sas-5	WBGene00009385	1.27715	4.5602	123.531	1.16e-08	1.79e-06	2.4236
tsp-2	WBGene00006628	1.27858	2.19938	14.7725	0.00158148	0.0192383	2.426
kup-1	WBGene00002241	1.28004	6.00523	55.2996	2.03e-06	0.00010879	2.42845
F08F8.4	WBGene00017269	1.28024	2.8044	30.6279	5.62e-05	0.00151513	2.4288
wdr-5.3	WBGene00013862	1.28426	3.0203	29.0869	7.33e-05	0.00189606	2.43558
thk-1	WBGene00006568	1.28702	4.02509	13.9124	0.0019961	0.022724	2.44023
ari-1.3	WBGene00016156	1.29697	4.70024	24.9606	0.000157179	0.00348248	2.45713
Y38H6C.9	WBGene00012622	1.29762	2.16467	16.0905	0.0011224	0.0149249	2.45823
Y111B2A.2	WBGene00013728	1.30081	2.02251	24.0974	0.000186289	0.00397008	2.46368
F34H10.4	WBGene00009381	1.30106	0.0523137	10.2559	0.00590162	0.0477331	2.4641
apc-17	WBGene00007501	1.30371	3.91072	66.8152	6.37e-07	4.03e-05	2.46862
fbxa-63	WBGene00022485	1.30411	3.25701	12.7387	0.00277751	0.0285904	2.46931
scc-1	WBGene00004737	1.30923	4.25728	36.8115	2.11e-05	0.000710589	2.4781
Y6E2A.5	WBGene00012399	1.31021	4.22676	28.9141	7.56e-05	0.00194513	2.47978
F39H2.3	WBGene00009563	1.31111	4.22765	30.6349	5.61e-05	0.00151513	2.48132
enu-3.2	WBGene00008003	1.31147	3.19634	20.2753	0.000415838	0.00731984	2.48194
Y57A10A.3	WBGene00013248	1.31354	1.6951	26.8166	0.000110468	0.00267675	2.4855
T26G10.7	WBGene00206420	1.31374	1.2118	16.4593	0.0010226	0.014005	2.48585
sto-1	WBGene00006063	1.3175	4.57269	10.2679	0.00587895	0.0476225	2.49233
Y48G10A.2	WBGene00013019	1.32125	4.41817	52.9685	2.63e-06	0.000133159	2.49882
mcm-6	WBGene00003158	1.32172	5.7842	21.2468	0.000336226	0.00627293	2.49963
Y32B12B.4	WBGene00012524	1.33144	4.7022	64.1881	8.17e-07	4.95e-05	2.51654
mat-2	WBGene00003133	1.33424	6.47251	129.919	8.24e-09	1.44e-06	2.52143
Y34D9A.3	WBGene00021329	1.33788	4.73661	63.8826	8.41e-07	5.06e-05	2.5278
cyk-1	WBGene00000872	1.3382	6.73089	27.5749	9.61e-05	0.00239511	2.52835
W03H9.2	WBGene00012228	1.33952	1.67955	18.942	0.000562454	0.00911233	2.53067
F54D10.5	WBGene00018806	1.3413	2.49845	19.5833	0.000485655	0.00821166	2.5338
Y39B6A.43	WBGene00012701	1.34191	4.49155	85.5176	1.33e-07	1.18e-05	2.53486
Y37B11A.3	WBGene00021345	1.34214	2.1355	21.0467	0.000351097	0.00642948	2.53526
hcp-2	WBGene00001830	1.34659	5.1303	66.5034	6.56e-07	4.07e-05	2.5431
gyg-2	WBGene00012020	1.34668	3.93457	22.7334	0.000245665	0.00492478	2.54327
F54E7.9	WBGene00018831	1.34748	4.98911	45.3883	6.5e-06	0.000276469	2.54468
C03B8.3	WBGene00015386	1.35259	1.2335	19.6794	0.000475207	0.00811276	2.55371
tdpt-1	WBGene00013405	1.35263	3.45609	49.9427	3.72e-06	0.000175786	2.55378
egg-2	WBGene00019811	1.35306	3.15396	14.9166	0.00152207	0.0187333	2.55454
Y34D9A.7	WBGene00021332	1.35333	4.17109	44.5359	7.24e-06	0.000296409	2.55501
cks-1	WBGene00001051	1.35575	4.7808	16.7082	0.000960954	0.0133366	2.55931
F19B2.12	WBGene00194812	1.35579	1.4305	15.0663	0.00146305	0.0182044	2.55937
glrx-3	WBGene00017062	1.35691	6.36067	12.8087	0.00272212	0.0282294	2.56136
Y46G5A.18	WBGene00012908	1.35907	5.56897	49.1628	4.08e-06	0.000189528	2.56521
hpr-17	WBGene00001998	1.35934	3.1917	45.5109	6.39e-06	0.000272949	2.56568
R04B3.2	WBGene00019867	1.36383	3.19999	34.4095	3.04e-05	0.000953598	2.57368
fbxa-218	WBGene00013036	1.36448	0.498188	14.468	0.00171591	0.0203614	2.57483
F16H11.1	WBGene00017530	1.36505	2.71357	16.1087	0.00111723	0.0148687	2.57585
F27E5.9	WBGene00206354	1.36572	2.1324	13.8541	0.00202843	0.0230367	2.57704
spd-5	WBGene00004955	1.36885	6.39221	26.2628	0.000122513	0.00291661	2.58264
lin-53	WBGene00003036	1.36904	6.21777	31.7305	4.67e-05	0.00132028	2.58299
smc-4	WBGene00004874	1.37263	6.95051	118.471	1.54e-08	2.12e-06	2.58942
T19D12.5	WBGene00020580	1.37272	2.15025	11.4488	0.00406784	0.0372837	2.58958
par-2	WBGene00003917	1.37713	4.13689	32.8826	3.87e-05	0.00114346	2.59752
pmp-4	WBGene00004061	1.37921	5.54025	32.7676	3.94e-05	0.00115863	2.60126
T19D12.4	WBGene00020579	1.38123	6.45525	21.261	0.000335199	0.00626113	2.6049
C52A10.1	WBGene00016862	1.38136	5.26375	110.223	2.5e-08	3.25e-06	2.60513
hmg-12	WBGene00001977	1.38199	4.38359	20.2468	0.000418481	0.00734559	2.60628
H01G02.1	WBGene00010348	1.39219	3.87723	16.9134	0.000913302	0.0128209	2.62478
mrt-1	WBGene00045237	1.39538	4.03324	46.0059	6.01e-06	0.000259187	2.63058
C06E4.8	WBGene00015537	1.3954	2.45232	11.47	0.00404177	0.0371304	2.63061
sas-7	WBGene00011562	1.39601	5.8667	132.132	7.34e-09	1.36e-06	2.63173
T24B8.22	WBGene00220090	1.40405	0.359487	11.0601	0.00458246	0.0402633	2.64644
trpl-2	WBGene00020972	1.40459	3.12893	14.3187	0.00178653	0.0210109	2.64742
valv-1	WBGene00015216	1.41142	2.18809	11.8992	0.00355216	0.0341597	2.65999
T04H1.5	WBGene00011451	1.41176	4.05844	66.683	6.45e-07	4.05e-05	2.66062
toe-2	WBGene00016971	1.41307	3.76731	33.1325	3.72e-05	0.00111007	2.66303
cul-6	WBGene00000841	1.41469	3.89116	22.4964	0.000258042	0.0051084	2.66603
Y47G7B.2	WBGene00021654	1.41495	2.90425	19.9392	0.000448218	0.00772812	2.6665
npp-3	WBGene00003789	1.4161	7.315	53.8152	2.39e-06	0.000125121	2.66864
WBGene00044401	WBGene00044401	1.41686	2.40206	22.2364	0.000272435	0.00532563	2.67003
htp-1	WBGene00002032	1.41852	3.4968	18.5323	0.000618731	0.00974563	2.67312
kbp-2	WBGene00017832	1.425	2.71004	22.793	0.00024266	0.00487068	2.68514
acr-17	WBGene00000056	1.43019	3.20447	44.8619	6.95e-06	0.000288712	2.69482
rad-51	WBGene00004297	1.43038	4.25523	51.3771	3.15e-06	0.000153092	2.69517
Y65A5A.2	WBGene00013419	1.43288	2.19699	19.9536	0.000446771	0.00772689	2.69985
ZK1225.7	WBGene00014994	1.43917	0.922263	15.731	0.0012305	0.0160063	2.71165
Y71G12B.2	WBGene00022142	1.44352	1.97831	10.8661	0.0048667	0.0421312	2.71983
Y80D4G.1	WBGene00206459	1.44481	2.30883	12.6338	0.00286288	0.0293251	2.72227
R05G6.5	WBGene00019899	1.44691	2.06037	31.5763	4.79e-05	0.00134012	2.72624
Y54E10A.12	WBGene00021832	1.448	2.56875	32.5687	4.07e-05	0.00119114	2.7283
ani-1	WBGene00013038	1.44875	6.2853	39.7507	1.38e-05	0.000499729	2.72972
del-3	WBGene00009144	1.45215	1.83608	13.3565	0.00232978	0.0254226	2.73616
WBGene00004093	WBGene00004093	1.45378	4.53223	118.348	1.55e-08	2.12e-06	2.73924
C09E7.8	WBGene00015642	1.45389	4.74711	45.1741	6.67e-06	0.00028335	2.73946
knl-3	WBGene00020392	1.45391	4.91515	147.107	3.52e-09	8.23e-07	2.73949
F23D12.10	WBGene00045291	1.45504	1.06937	10.2868	0.00584364	0.0473937	2.74164
C29F3.7	WBGene00007807	1.45796	4.96449	11.7645	0.00369814	0.0350456	2.74719
B0205.13	WBGene00044644	1.46262	2.7977	11.3785	0.00415586	0.0378123	2.75609
fbxa-199	WBGene00005931	1.463	2.17895	15.1738	0.00142226	0.0178648	2.75681
ZK1055.6	WBGene00022847	1.46613	4.87839	33.1729	3.7e-05	0.0011074	2.76279
F40D4.17	WBGene00194682	1.4675	0.849613	22.3799	0.00026438	0.00519029	2.76541
comt-3	WBGene00021487	1.47204	3.92246	40.7698	1.2e-05	0.000449081	2.77414
pars-1	WBGene00004189	1.47288	7.35053	66.8597	6.34e-07	4.03e-05	2.77576
csc-1	WBGene00000804	1.47664	3.52475	17.2233	0.000846334	0.0121494	2.783
acox-1.6	WBGene00010336	1.47802	6.14558	11.6093	0.00387479	0.0361882	2.78566
H21P03.2	WBGene00010409	1.48448	3.98764	31.1731	5.13e-05	0.00141583	2.79817
ZK1055.7	WBGene00022848	1.48767	5.86651	44.3183	7.45e-06	0.000304072	2.80436
unc-71	WBGene00006804	1.48936	5.74454	46.6495	5.54e-06	0.000242442	2.80764
Y37E11AL.3	WBGene00021359	1.49244	4.65404	87.3869	1.15e-07	1.05e-05	2.81365
pig-1	WBGene00021012	1.49493	4.46811	31.4865	4.87e-05	0.00135787	2.8185
lin-35	WBGene00003020	1.49539	5.26679	44.216	7.55e-06	0.000307337	2.8194
F54E12.2	WBGene00010061	1.49972	4.85142	75.1467	3.04e-07	2.18e-05	2.82789
F32E10.5	WBGene00017992	1.50011	3.93405	32.0358	4.44e-05	0.00126906	2.82864
acox-3	WBGene00019060	1.50063	6.79004	33.0539	3.77e-05	0.00111958	2.82967
Y57A10A.2	WBGene00013247	1.50234	1.99198	46.5296	5.63e-06	0.000245412	2.83301
drh-3	WBGene00008400	1.50826	5.80579	73.74	3.43e-07	2.43e-05	2.84467
F10A3.17	WBGene00045507	1.50929	4.48955	28.424	8.25e-05	0.00210024	2.84671
ugt-7	WBGene00015739	1.50988	0.926203	19.0989	0.000542468	0.00887453	2.84786
K06H7.7	WBGene00019458	1.5128	2.8174	18.0909	0.000686636	0.0104653	2.85363
nasp-1	WBGene00007500	1.51309	5.90153	130.089	8.17e-09	1.44e-06	2.85421
F36D3.1	WBGene00009469	1.51329	4.2372	52.0303	2.92e-06	0.000144414	2.85461
F33H2.3	WBGene00009367	1.51609	6.0827	30.3391	5.9e-05	0.00157799	2.86014
kca-1	WBGene00015698	1.51764	1.17477	12.1393	0.00330795	0.0325203	2.86323
zip-10	WBGene00012101	1.51992	3.97673	15.4991	0.00130647	0.0167686	2.86776
pid-2	WBGene00021676	1.52362	5.55065	25.6633	0.000137262	0.00315842	2.87512
parg-1	WBGene00004051	1.5247	6.75484	74.0339	3.34e-07	2.38e-05	2.87726
Y57A10A.31	WBGene00013270	1.52514	4.97358	71.2898	4.24e-07	2.92e-05	2.87816
C23H4.6	WBGene00007694	1.52576	3.70367	18.0314	0.000696414	0.0105769	2.87939
gst-16	WBGene00001764	1.52681	3.08672	10.5343	0.00540122	0.0450632	2.88148
npr-8	WBGene00016984	1.528	3.48282	58.4417	1.45e-06	8.15e-05	2.88385
Y69H2.9	WBGene00013484	1.52883	2.19414	22.1374	0.000278159	0.00540555	2.88552
B0348.2	WBGene00015152	1.53021	2.04274	20.1544	0.000427169	0.00745292	2.88828
Y111B2A.3	WBGene00013729	1.53154	4.40002	53.1413	2.57e-06	0.000132287	2.89094
acs-7	WBGene00007228	1.53342	6.00143	47.6138	4.92e-06	0.000220718	2.89471
F53C11.1	WBGene00009971	1.53372	3.60683	37.9451	1.78e-05	0.000618601	2.89532
gcna-1	WBGene00022694	1.53379	3.97483	86.9207	1.19e-07	1.08e-05	2.89545
knl-2	WBGene00019432	1.53603	5.43796	92.1911	8.14e-08	7.83e-06	2.89995
htp-2	WBGene00002033	1.53646	2.43406	13.2771	0.00238241	0.0258019	2.90082
dct-17	WBGene00009431	1.53687	3.14494	17.7723	0.000740923	0.0110302	2.90163
C27D9.1	WBGene00016163	1.5389	2.29704	24.8955	0.000159186	0.00351516	2.90573
Y60A3A.24	WBGene00023519	1.53987	2.33859	19.445	0.000501154	0.00842884	2.90769
tofu-6	WBGene00017132	1.54042	3.85289	38.6521	1.61e-05	0.000565987	2.90879
nop-1	WBGene00017774	1.5416	4.36403	105.366	3.37e-08	3.94e-06	2.91116
fbxa-164	WBGene00015599	1.54209	2.55764	12.4526	0.00301752	0.0304572	2.91216
tost-1	WBGene00016449	1.54706	3.617	15.4807	0.00131274	0.0168119	2.92221
lin-9	WBGene00002998	1.54783	5.44894	244.199	1.01e-10	7.14e-08	2.92377
Y54G2A.36	WBGene00021898	1.54936	1.92021	29.3876	6.96e-05	0.00180771	2.92687
F26F4.8	WBGene00005011	1.54944	2.63245	53.4652	2.48e-06	0.000129246	2.92704
T06E6.15	WBGene00044759	1.55131	2.25554	13.5943	0.00217979	0.0242187	2.93083
Y34F4.4	WBGene00021339	1.5516	2.5085	14.2084	0.00184084	0.0214747	2.93143
T04C12.1	WBGene00011427	1.56235	2.10537	14.1861	0.00185201	0.0215386	2.95335
AC8.9	WBGene00004049	1.56642	4.74439	104.973	3.46e-08	4.01e-06	2.96169
parp-1	WBGene00004049	1.56642	4.74439	104.973	3.46e-08	4.01e-06	2.96169
WBGene00004049	WBGene00004049	1.56642	4.74439	104.973	3.46e-08	4.01e-06	2.96169
cyp-33C8	WBGene00019967	1.56695	4.62492	33.3782	3.58e-05	0.00108982	2.96277
C02B8.1	WBGene00015320	1.57247	0.960836	21.1773	0.000341308	0.00632315	2.97413
sgo-1	WBGene00016381	1.57405	3.35239	97.9338	5.47e-08	5.99e-06	2.97739
pri-1	WBGene00004180	1.58482	3.83063	36.4647	2.22e-05	0.000740454	2.9997
pals-23	WBGene00016218	1.58719	5.16768	20.2176	0.000421207	0.00738135	3.00464
ced-3	WBGene00000417	1.58789	3.49216	49.8358	3.77e-06	0.00017749	3.0061
rfc-4	WBGene00004340	1.58812	5.11693	80.6936	1.93e-07	1.54e-05	3.00657
ipla-5	WBGene00019229	1.59232	-0.177244	10.8025	0.00496441	0.042721	3.01534
F53B2.8	WBGene00009957	1.59405	7.42335	28.846	7.65e-05	0.00195912	3.01896
maph-1.2	WBGene00009113	1.5945	2.05985	27.2915	0.000101202	0.00249113	3.01991
hil-2	WBGene00001853	1.59539	5.62203	11.0673	0.0045722	0.0402176	3.02177
fmil-1	WBGene00021362	1.59769	6.43238	80.8064	1.91e-07	1.54e-05	3.02659
B0280.2	WBGene00015100	1.60368	1.42986	19.1187	0.000540001	0.0088575	3.03917
crn-1	WBGene00000794	1.6063	4.92661	44.7721	7.03e-06	0.000290536	3.0447
fbxa-49	WBGene00013843	1.6073	1.1165	14.8504	0.00154905	0.0189917	3.04682
tcab-1	WBGene00013669	1.60907	3.34464	92.2611	8.1e-08	7.83e-06	3.05054
zwl-1	WBGene00021460	1.61031	4.70666	32.0142	4.46e-05	0.00127118	3.05318
cht-1	WBGene00000503	1.61667	5.54443	11.0268	0.00462982	0.0405001	3.06666
ZK643.2	WBGene00014034	1.6217	3.01335	44.0339	7.73e-06	0.000312286	3.07738
hcp-1	WBGene00001829	1.62265	5.14751	30.1582	6.09e-05	0.00161665	3.07941
fbxa-123	WBGene00014918	1.62437	2.2201	38.901	1.55e-05	0.000552294	3.08307
spdl-1	WBGene00015515	1.62797	4.38378	40.4368	1.25e-05	0.000466925	3.09078
Y113G7B.14	WBGene00013763	1.63102	4.82701	25.6442	0.000137764	0.00316539	3.09732
tyms-1	WBGene00022455	1.63314	4.45548	33.0443	3.77e-05	0.00111958	3.10188
pot-1	WBGene00015105	1.63832	3.69255	70.2589	4.65e-07	3.15e-05	3.11303
ima-2	WBGene00002073	1.64766	5.47079	38.8798	1.56e-05	0.000552732	3.13325
iff-1	WBGene00002064	1.64785	6.07772	22.217	0.000273546	0.00532894	3.13365
cki-1	WBGene00000516	1.65594	5.31858	113.352	2.07e-08	2.76e-06	3.15129
rad-50	WBGene00004296	1.65697	6.05299	108.806	2.72e-08	3.4e-06	3.15355
sqv-4	WBGene00005022	1.6584	5.7297	54.1533	2.3e-06	0.000121318	3.15665
pqm-1	WBGene00004096	1.66081	6.48988	21.0672	0.000349537	0.00641573	3.16193
K10G4.3	WBGene00010752	1.66123	2.29615	15.6851	0.00124514	0.0161644	3.16287
WBGene00044400	WBGene00044400	1.66891	5.02655	134.297	6.57e-09	1.23e-06	3.17974
hmt-1	WBGene00001815	1.66913	5.47159	120.013	1.41e-08	2.02e-06	3.18022
C13C4.4	WBGene00007548	1.67109	4.46726	53.3389	2.52e-06	0.000130232	3.18456
wago-4	WBGene00010263	1.6754	3.40636	29.0293	7.41e-05	0.00190915	3.19409
bath-19	WBGene00019132	1.68184	1.8187	32.86	3.89e-05	0.00114474	3.20837
K02E7.12	WBGene00019316	1.68256	0.997213	30.0878	6.16e-05	0.00163083	3.20997
ceh-99	WBGene00044032	1.68314	0.992919	10.0647	0.00627602	0.0498052	3.21126
bmk-1	WBGene00000257	1.68355	5.76983	55.5524	1.97e-06	0.000106203	3.21217
gem-4	WBGene00001577	1.68469	4.92699	21.5616	0.000314259	0.00595404	3.21472
T24C4.5	WBGene00020761	1.68578	3.16421	32.0037	4.47e-05	0.00127118	3.21715
Y54G11A.4	WBGene00013215	1.69022	4.23445	52.6691	2.72e-06	0.000136803	3.22707
Y59A8B.12	WBGene00013349	1.69833	2.55654	26.4268	0.000118798	0.00283634	3.24525
plk-1	WBGene00004042	1.69856	5.8463	34.3087	3.09e-05	0.000966834	3.24578
cyp-43A1	WBGene00017108	1.70228	4.2761	22.8856	0.000238076	0.00478473	3.25414
mam-5	WBGene00011572	1.70312	0.760532	13.2185	0.0024222	0.0260728	3.25605
rsa-2	WBGene00012972	1.70438	5.17408	68.8192	5.29e-07	3.46e-05	3.25888
C05C10.7	WBGene00007334	1.70529	2.2477	30.0156	6.24e-05	0.00164844	3.26095
F12F6.7	WBGene00008722	1.70616	4.18068	82.1737	1.72e-07	1.43e-05	3.2629
hcp-4	WBGene00001832	1.71222	5.29534	52.6234	2.73e-06	0.000136803	3.27666
C06E1.1	WBGene00015518	1.71341	2.46797	21.149	0.000343403	0.00634603	3.27934
Y73B3A.13	WBGene00022215	1.71792	0.342673	12.2599	0.00319252	0.0316008	3.28962
R08E5.3	WBGene00019963	1.71928	5.48549	24.2437	0.000180952	0.00388907	3.29271
ZC168.2	WBGene00013856	1.72283	2.04446	12.44	0.00302859	0.0305302	3.30082
such-1	WBGene00013443	1.7261	4.05882	47.9034	4.75e-06	0.000213651	3.30831
fipr-26	WBGene00009963	1.72843	1.12289	26.1829	0.00012437	0.00295161	3.31366
Y37H9A.4	WBGene00014870	1.72859	2.20395	39.391	1.45e-05	0.000519812	3.31403
pcn-1	WBGene00003955	1.72876	5.76146	16.4261	0.00103118	0.0140299	3.31443
ZC434.8	WBGene00013894	1.73047	6.11058	74.3096	3.26e-07	2.33e-05	3.31837
dog-1	WBGene00001049	1.73433	5.15774	127.088	9.57e-09	1.6e-06	3.32725
oac-51	WBGene00020976	1.73526	2.76362	10.3807	0.00567101	0.0466039	3.32938
rod-1	WBGene00018900	1.73645	6.42077	37.6229	1.87e-05	0.000643675	3.33215
C08E8.4	WBGene00007440	1.74239	5.42891	23.374	0.000215451	0.00444306	3.34589
fmo-4	WBGene00001479	1.74965	7.13029	24.2293	0.000181468	0.00389346	3.36276
spd-2	WBGene00004953	1.75249	6.26863	122.082	1.26e-08	1.85e-06	3.36941
msh-2	WBGene00003418	1.75377	4.89398	47.4042	5.05e-06	0.000225191	3.3724
rde-4	WBGene00004326	1.76259	5.39856	88.8684	1.03e-07	9.49e-06	3.39308
F57A10.4	WBGene00010185	1.76466	0.627463	27.0542	0.000105716	0.00259421	3.39794
rnr-2	WBGene00004392	1.76546	5.89783	10.5948	0.00529886	0.0445604	3.39982
K11H12.11	WBGene00044723	1.76761	0.970331	18.9657	0.000559391	0.00908123	3.4049
F56D2.5	WBGene00018966	1.76877	4.17894	30.1393	6.11e-05	0.00161921	3.40763
K05C4.9	WBGene00010585	1.76968	4.79948	38.6834	1.6e-05	0.000565954	3.40978
skr-2	WBGene00004808	1.7709	5.05871	173.79	1.11e-09	3.6e-07	3.41267
C39B10.7	WBGene00164973	1.77162	2.62175	16.3613	0.00104811	0.0142229	3.41438
Y110A2AR.1	WBGene00022452	1.77193	2.23537	52.589	2.74e-06	0.000136803	3.4151
nmat-1	WBGene00012295	1.77301	2.15669	50.5829	3.45e-06	0.000165028	3.41767
ZC196.4	WBGene00022548	1.77389	2.34355	25.6793	0.000136843	0.00315426	3.41975
top-2	WBGene00010785	1.77735	7.14126	42.3563	9.65e-06	0.000377178	3.42797
fbxb-85	WBGene00011267	1.78913	0.642276	11.8284	0.00362801	0.0345364	3.45607
T07G12.8	WBGene00011599	1.79464	2.52543	68.582	5.41e-07	3.52e-05	3.46929
M28.8	WBGene00010899	1.79719	4.23216	19.6282	0.000480746	0.00817217	3.47544
F31E8.5	WBGene00017955	1.80052	0.308262	20.7053	0.00037822	0.00677711	3.48345
C24F3.2	WBGene00007697	1.80135	3.03376	48.9073	4.21e-06	0.000193628	3.48546
efl-1	WBGene00001161	1.80876	4.66737	194.674	5.02e-10	2.21e-07	3.50342
2023-09-01	WBGene00004775	1.80959	6.13237	96.8327	5.89e-08	6.37e-06	3.50542
mre-11	WBGene00003405	1.81412	4.59497	137.802	5.51e-09	1.11e-06	3.51646
B0507.3	WBGene00015220	1.81413	5.1159	10.1583	0.00608944	0.0488293	3.51647
clec-4	WBGene00012583	1.81507	2.1154	12.3833	0.00307919	0.0309029	3.51876
Y82E9BL.12	WBGene00022328	1.8155	0.340097	12.7831	0.00274223	0.028352	3.51982
pals-24	WBGene00016219	1.8156	4.93419	18.7325	0.000590468	0.00942871	3.52005
pitr-5	WBGene00017312	1.81589	1.14619	11.884	0.00356831	0.0342527	3.52076
rmd-1	WBGene00011501	1.81673	3.17731	23.51	0.000209597	0.00434434	3.52283
swt-6	WBGene00011190	1.81831	2.80623	29.844	6.43e-05	0.00168665	3.52668
pola-1	WBGene00012936	1.81855	6.14626	91.627	8.47e-08	8.01e-06	3.52726
Y65B4BL.3	WBGene00022035	1.82038	1.49802	55.6044	1.96e-06	0.000105966	3.53175
fbxa-7	WBGene00020637	1.8228	1.33641	23.2633	0.000266419	0.0052157	3.53768
C39E9.12	WBGene00008035	1.82441	4.55706	48.8669	4.23e-06	0.000194006	3.54163
K02E7.10	WBGene00019314	1.82699	0.980089	16.937	0.000907996	0.012769	3.54797
rmh-2	WBGene00011576	1.82963	3.46059	42.4316	9.55e-06	0.000374319	3.55447
gpd-1	WBGene00001683	1.83006	2.97862	13.0992	0.00250544	0.0265901	3.55553
dod-19	WBGene00022644	1.83548	6.15661	18.4856	0.000625547	0.00982375	3.56889
fbxa-144	WBGene00009709	1.83749	1.50492	17.2699	0.000836748	0.0120554	3.57388
klp-19	WBGene00002229	1.84296	6.04503	68.8629	5.27e-07	3.46e-05	3.58745
C33D9.13	WBGene00194651	1.84308	3.73573	27.2958	0.000101123	0.00249113	3.58775
skpt-1	WBGene00018613	1.84381	3.78799	27.812	9.2e-05	0.00230866	3.58956
cye-1	WBGene00000871	1.84831	4.14384	62.8716	9.28e-07	5.5e-05	3.60078
spr-3	WBGene00005008	1.85163	3.21275	22.6891	0.000247928	0.00493278	3.60907
F19B10.1	WBGene00017583	1.85181	4.69819	89.8238	9.64e-08	8.95e-06	3.60952
nhr-3	WBGene00003602	1.85589	6.94973	13.6156	0.00216694	0.0241097	3.61976
mex-5	WBGene00003230	1.85688	3.09403	11.7356	0.00373032	0.0351909	3.62223
R09A1.3	WBGene00019973	1.85963	2.11205	12.5016	0.00297478	0.0301793	3.62916
fbxa-98	WBGene00007453	1.87162	3.00422	31.3183	5e-05	0.00138913	3.65942
C06E2.5	WBGene00015529	1.87392	1.04671	12.2882	0.00316614	0.0314858	3.66528
enu-3.3	WBGene00021015	1.87773	1.98491	26.0894	0.000126586	0.00299079	3.67497
F10E9.7	WBGene00017358	1.87802	2.79768	40.0133	1.33e-05	0.000487271	3.6757
F35D11.4	WBGene00018045	1.88284	4.40591	130.654	7.93e-09	1.44e-06	3.68801
W02A11.6	WBGene00014852	1.88489	0.170091	10.0386	0.00632935	0.0499956	3.69324
C14B1.7	WBGene00007578	1.89616	4.85551	189.953	5.96e-10	2.43e-07	3.72222
nfx-1	WBGene00007048	1.89729	6.95007	36.8321	2.1e-05	0.000709923	3.72512
F53F1.3	WBGene00009981	1.9011	4.05477	48.4554	4.44e-06	0.000203269	3.73499
mcm-5	WBGene00003157	1.90249	5.84224	33.9067	3.29e-05	0.0010178	3.73857
kbp-1	WBGene00020064	1.90627	2.6567	31.1145	5.18e-05	0.00142731	3.74838
tag-63	WBGene00006440	1.91159	4.29943	163.586	1.69e-09	5.16e-07	3.76223
W02H5.11	WBGene00194896	1.91182	-0.279534	15.2828	0.00155753	0.0190369	3.76283
ugt-15	WBGene00008097	1.91523	4.27725	14.4894	0.00170604	0.0203433	3.77174
cut-6	WBGene00000853	1.91571	1.88455	12.0513	0.0033951	0.0329799	3.773
ani-3	WBGene00012835	1.92159	3.94246	126.519	9.86e-09	1.6e-06	3.78841
pole-4	WBGene00013150	1.92251	3.51307	35.5017	2.57e-05	0.000830289	3.79082
mcm-2	WBGene00003154	1.92517	5.30822	37.6563	1.86e-05	0.000643675	3.79781
fbxa-37	WBGene00013845	1.92782	3.84273	32.177	4.34e-05	0.00124449	3.80481
Y43F8B.12	WBGene00012822	1.93391	1.34561	35.6675	2.5e-05	0.000816227	3.82088
ppk-1	WBGene00004087	1.94497	7.4603	134.637	6.46e-09	1.23e-06	3.85031
psf-1	WBGene00011275	1.94535	2.77904	24.1372	0.000184819	0.00394405	3.8513
ZC47.8	WBGene00014978	1.94719	2.88384	13.6015	0.00217548	0.0241877	3.85623
chaf-2	WBGene00022141	1.94853	4.70936	32.532	4.1e-05	0.00119607	3.8598
cec-4	WBGene00017990	1.95129	4.22776	75.2198	3.02e-07	2.18e-05	3.8672
ugt-24	WBGene00016762	1.95592	4.70436	22.0049	0.00028603	0.0055046	3.87963
tim-1	WBGene00006571	1.96144	6.16017	98.4133	5.3e-08	5.84e-06	3.8945
Y11D7A.7	WBGene00012431	1.96446	1.16748	45.0824	6.75e-06	0.00028516	3.90267
hasp-1	WBGene00007258	1.96492	4.23141	147.835	3.4e-09	8.19e-07	3.9039
aipl-1	WBGene00010685	1.96692	5.96583	201.749	3.9e-10	1.82e-07	3.90933
ZK355.3	WBGene00022713	1.97039	2.93149	15.8538	0.00119228	0.0156206	3.91873
ztf-15	WBGene00011066	1.97305	3.24446	108.172	2.83e-08	3.46e-06	3.92597
Y39B6A.49	WBGene00077457	1.97502	2.6571	53.3008	2.53e-06	0.000130364	3.93135
C18A3.9	WBGene00015945	1.97604	-0.8493	10.2844	0.00584805	0.0473964	3.93412
kbp-4	WBGene00022357	1.97761	2.49824	23.719	0.000200943	0.00423127	3.9384
chaf-1	WBGene00011532	1.97811	4.51291	95.7406	6.35e-08	6.72e-06	3.93975
div-1	WBGene00001002	1.97847	5.25536	160.347	1.94e-09	5.79e-07	3.94074
F38B6.4	WBGene00018174	1.98169	4.53488	37.5982	1.88e-05	0.000643675	3.94956
C28G1.10	WBGene00006718	1.98236	2.51289	38.7446	1.59e-05	0.000562269	3.95138
ubc-23	WBGene00006718	1.98236	2.51289	38.7446	1.59e-05	0.000562269	3.95138
K09D9.1	WBGene00019564	1.98419	3.43851	11.0034	0.00466354	0.0407071	3.95639
fbxa-3	WBGene00020363	1.98523	4.26828	25.8364	0.000132807	0.00310085	3.95925
sri-31	WBGene00005543	1.98599	2.88009	15.8802	0.00118427	0.015591	3.96134
pole-1	WBGene00009368	1.9891	6.37464	106.153	3.21e-08	3.79e-06	3.96988
T10E9.8	WBGene00020418	1.98999	1.76384	24.1698	0.000183625	0.00393148	3.97233
F07E5.9	WBGene00017214	1.99027	4.37498	26.8054	0.000110699	0.00267675	3.9731
alh-13	WBGene00011938	1.99175	5.82427	23.1131	0.000227216	0.00461909	3.97718
Y47G6A.31	WBGene00044436	1.99218	0.278795	17.2604	0.00083869	0.0120724	3.97837
bub-1	WBGene00000275	1.99288	5.76349	41.455	1.09e-05	0.000417743	3.98032
F54E2.1	WBGene00018823	1.9935	4.78012	83.5044	1.55e-07	1.34e-05	3.98202
spd-1	WBGene00004952	1.99396	4.94184	72.432	3.84e-07	2.69e-05	3.98328
F59A7.2	WBGene00019090	1.99601	3.88143	15.9056	0.00117658	0.0155283	3.98895
msh-6	WBGene00003422	1.99967	5.67996	110.585	2.44e-08	3.2e-06	3.99908
C03B1.13	WBGene00015381	2.00089	3.69643	35.6374	2.52e-05	0.000818297	4.00248
F26F2.3	WBGene00009168	2.00114	1.95879	41.1453	1.14e-05	0.000431612	4.00315
Y38F2AL.6	WBGene00021418	2.00936	-0.56435	26.8021	0.000110766	0.00267675	4.02605
Y69A2AR.32	WBGene00022101	2.00965	3.589	71.1636	4.29e-07	2.94e-05	4.02683
C25F9.6	WBGene00007726	2.02054	2.65295	43.9632	7.8e-06	0.000314373	4.05735
gpr-1	WBGene00001688	2.02733	3.21476	145.337	3.83e-09	8.68e-07	4.07649
Y6E2A.4	WBGene00012398	2.03458	5.56255	13.9864	0.00195594	0.022422	4.09703
T24E12.5	WBGene00020774	2.03903	2.69691	34.8544	2.84e-05	0.000900596	4.1097
E03A3.10	WBGene00189944	2.03905	0.907809	11.8346	0.00362135	0.0345322	4.10973
hmbx-1	WBGene00018786	2.0406	4.09202	21.0006	0.000354624	0.00646462	4.11417
W03A5.1	WBGene00020967	2.0431	3.08355	32.8785	3.87e-05	0.00114346	4.1213
W03A5.2	WBGene00020967	2.0431	3.08355	32.8785	3.87e-05	0.00114346	4.1213
C17C3.1	WBGene00015887	2.04699	5.67875	58.236	1.48e-06	8.29e-05	4.13243
sup-35	WBGene00012976	2.05018	2.25206	26.679	0.000113329	0.0027304	4.14159
ZC239.14	WBGene00022572	2.05053	1.85474	19.3537	0.000511698	0.00855123	4.14259
T23F11.6	WBGene00011957	2.05209	1.42544	13.0136	0.00256719	0.0270422	4.14707
mcm-4	WBGene00003156	2.05558	5.88868	34.9453	2.8e-05	0.000891601	4.15709
arl-7	WBGene00000191	2.05649	1.36595	15.3494	0.00135838	0.0172812	4.15972
C04A11.2	WBGene00007286	2.05677	1.89021	25.5247	0.000140951	0.00321535	4.16054
spe-41	WBGene00004976	2.05875	1.56464	17.0989	0.000872506	0.0123685	4.16626
dpl-1	WBGene00001061	2.05967	5.45815	319.763	1.46e-11	2.31e-08	4.16891
spds-1	WBGene00012909	2.06212	4.28846	68.894	5.26e-07	3.46e-05	4.176
chk-1	WBGene00000498	2.06829	4.57869	62.6235	9.51e-07	5.59e-05	4.19391
orc-5	WBGene00013857	2.07178	4.05877	226.618	1.72e-10	1.05e-07	4.20406
T20D4.7	WBGene00020613	2.07432	1.4619	11.0316	0.00462299	0.0404626	4.21145
B0462.1	WBGene00007181	2.07577	3.18079	18.1675	0.000674264	0.0103333	4.21568
polk-1	WBGene00017696	2.07848	4.67341	144.887	3.91e-09	8.74e-07	4.22362
K01A6.7	WBGene00045096	2.08289	1.45137	31.0393	5.24e-05	0.00144292	4.23655
clec-10	WBGene00015403	2.08338	5.2586	36.0513	2.36e-05	0.000782987	4.238
sws-1	WBGene00012698	2.08559	1.44288	56.8911	1.71e-06	9.36e-05	4.24448
fbxa-122	WBGene00014917	2.08721	1.94869	34.9473	2.8e-05	0.000891601	4.24925
C44B7.12	WBGene00016632	2.09112	4.65404	76.8927	2.63e-07	1.94e-05	4.26078
set-21	WBGene00021282	2.09168	3.26008	69.3234	5.06e-07	3.36e-05	4.26245
F14F9.3	WBGene00017466	2.09174	1.66342	14.3945	0.00175028	0.0206918	4.26263
clec-170	WBGene00009515	2.09303	3.62255	31.4277	4.91e-05	0.00136882	4.26643
cdl-1	WBGene00000411	2.09565	5.61492	22.3784	0.000264467	0.00519029	4.27417
T24C4.4	WBGene00020760	2.0999	3.12175	69.4478	5e-07	3.34e-05	4.2868
aspm-1	WBGene00008107	2.10005	5.30775	77.6211	2.47e-07	1.85e-05	4.28724
K11G9.1	WBGene00019652	2.10124	3.45829	28.6059	7.98e-05	0.00203766	4.29079
fbxa-36	WBGene00022479	2.10361	0.688038	14.6468	0.00163546	0.0197612	4.29782
C17H1.1	WBGene00007654	2.10441	0.852089	31.5967	4.78e-05	0.00133959	4.30023
pals-38	WBGene00008302	2.10568	4.76806	57.9442	1.53e-06	8.49e-05	4.30399
CE7X_3.2	WBGene00008350	2.11021	1.34294	26.5786	0.000115472	0.00276941	4.31755
pqn-16	WBGene00004107	2.11066	0.552519	17.6332	0.000766143	0.0112839	4.31888
pgl-1	WBGene00003992	2.11101	6.77024	94.1834	7.07e-08	7.2e-06	4.31995
ctf-4	WBGene00008921	2.11235	5.43247	90.367	9.27e-08	8.7e-06	4.32394
ndc-80	WBGene00003576	2.1127	5.29664	189.086	6.15e-10	2.44e-07	4.32501
F42G2.5	WBGene00018354	2.11339	2.89992	32.9929	3.8e-05	0.00112677	4.32706
try-5	WBGene00006623	2.11527	2.85392	36.5376	2.2e-05	0.000733968	4.33272
bre-2	WBGene00000267	2.11541	5.25216	52.6007	2.74e-06	0.000136803	4.33314
sld-2	WBGene00020466	2.12028	3.26481	102.574	4.03e-08	4.6e-06	4.3478
pals-36	WBGene00044787	2.12091	1.54595	25.0561	0.000154289	0.00344471	4.34968
col-38	WBGene00000615	2.12368	0.501128	14.0644	0.00191457	0.0220592	4.35803
arrd-3	WBGene00006429	2.1253	-0.394999	11.0564	0.00458761	0.0402862	4.36293
rop-1	WBGene00004405	2.1256	7.65017	18.3144	0.000651242	0.0100974	4.36384
F59A6.5	WBGene00019087	2.12647	5.15221	101.457	4.33e-08	4.91e-06	4.36647
col-44	WBGene00000621	2.13026	2.6842	14.4001	0.00174762	0.0206913	4.37796
brc-1	WBGene00000264	2.13617	3.38531	119.56	1.45e-08	2.03e-06	4.39594
sra-25	WBGene00005051	2.13685	-1.01663	11.5974	0.00388877	0.0362548	4.39799
NA	WBGene00021874	2.13799	3.7332	11.2138	0.00437049	0.0389833	4.40147
F13A7.11	WBGene00008726	2.14459	2.82678	29.2017	7.19e-05	0.00186435	4.42165
B0212.3	WBGene00015037	2.15616	3.09045	61.4987	1.06e-06	6.18e-05	4.45726
Y4C6B.1	WBGene00021155	2.15839	3.35173	36.3813	2.25e-05	0.000748187	4.46416
smc-5	WBGene00016151	2.16754	5.92997	269.604	4.97e-11	3.95e-08	4.49256
fbxa-158	WBGene00015602	2.17051	4.14946	45.7081	6.24e-06	0.000267651	4.50183
cyk-7	WBGene00015591	2.17426	4.04725	54.906	2.12e-06	0.000112267	4.51354
hcp-3	WBGene00001831	2.1795	4.00149	72.4029	3.85e-07	2.69e-05	4.52996
skpo-1	WBGene00009897	2.18113	1.30613	43.3017	8.51e-06	0.000339366	4.53508
cku-80	WBGene00000520	2.18859	5.6112	157.314	2.22e-09	6.29e-07	4.5586
W02D7.5	WBGene00020941	2.19055	1.86939	21.1444	0.000343742	0.00634603	4.5648
mus-101	WBGene00009507	2.19264	6.63002	310.816	1.79e-11	2.37e-08	4.5714
F17C11.11	WBGene00008922	2.19882	5.14397	32.5772	4.07e-05	0.00119114	4.59103
dnsn-1	WBGene00016074	2.20972	4.27697	134.298	6.57e-09	1.23e-06	4.62586
pals-32	WBGene00016281	2.21391	4.8162	62.6087	9.53e-07	5.59e-05	4.63932
noca-1	WBGene00010549	2.22253	2.92852	91.6208	8.47e-08	8.01e-06	4.66712
K08F4.3	WBGene00010678	2.2236	3.6517	103	3.92e-08	4.51e-06	4.67056
Y92H12BR.4	WBGene00022370	2.22899	0.345072	13.5158	0.00222809	0.0245833	4.68806
F37A8.2	WBGene00009502	2.23025	-0.873018	11.384	0.00451093	0.0398775	4.69214
mdf-2	WBGene00003161	2.23401	4.27487	48.0444	4.67e-06	0.000211817	4.70439
fbxa-50	WBGene00013844	2.23466	1.64805	22.5311	0.000256185	0.00508432	4.70652
rocf-1	WBGene00011948	2.24429	2.7991	10.0882	0.0062287	0.0495456	4.73803
F31B9.3	WBGene00009280	2.24779	0.294805	13.9146	0.00199487	0.022724	4.74956
WBGene00194892	WBGene00194892	2.24919	3.54211	109.577	2.6e-08	3.3e-06	4.75414
vha-7	WBGene00006916	2.26252	6.70658	191	5.73e-10	2.4e-07	4.7983
cng-1	WBGene00000562	2.26591	3.70791	32.1872	4.34e-05	0.00124449	4.80958
C18D4.4	WBGene00007674	2.26617	2.4691	15.6789	0.00124712	0.0161674	4.81045
cas-2	WBGene00018921	2.26857	3.37694	94.8515	6.75e-08	6.98e-06	4.81846
sago-2	WBGene00018921	2.26857	3.37694	94.8515	6.75e-08	6.98e-06	4.81846
WBGene00018921	WBGene00018921	2.26857	3.37694	94.8515	6.75e-08	6.98e-06	4.81846
F11E6.7	WBGene00008710	2.27057	5.31023	36.8952	2.08e-05	0.000704809	4.82515
C29F3.3	WBGene00007804	2.27343	1.43082	13.9364	0.00198298	0.0226665	4.83471
fbxa-27	WBGene00022333	2.27516	0.236424	10.8024	0.00496443	0.042721	4.84052
C01B10.4	WBGene00015279	2.27546	3.5548	34.1292	3.18e-05	0.000992457	4.84151
T28A8.3	WBGene00012109	2.27561	3.83917	120.816	1.35e-08	1.95e-06	4.84204
F13A7.12	WBGene00008727	2.27618	0.258928	11.286	0.00427491	0.0384985	4.84393
C27D9.2	WBGene00016164	2.27675	0.905962	10.5106	0.00544184	0.0453271	4.84584
Y45G5AM.3	WBGene00021556	2.27798	5.35417	46.2198	5.85e-06	0.000253011	4.85
C17H1.2	WBGene00007655	2.28251	2.05488	18.2601	0.000659653	0.0101881	4.86523
fbxa-68	WBGene00020641	2.28331	0.173414	10.1855	0.00603649	0.0485423	4.86793
T07A5.7	WBGene00045475	2.28664	1.44559	20.1359	0.000428932	0.00746727	4.87918
mbtr-1	WBGene00021661	2.28666	3.39794	123.121	1.19e-08	1.79e-06	4.87925
F52E4.5	WBGene00018702	2.28746	4.72272	18.6043	0.000608389	0.00964476	4.88196
cyb-3	WBGene00000868	2.2877	5.31579	11.4667	0.00404583	0.0371304	4.88277
B0393.5	WBGene00007170	2.28827	3.31087	10.2565	0.00590046	0.0477331	4.88471
col-51	WBGene00000628	2.28977	3.9656	10.3965	0.00564248	0.0464415	4.88979
pch-2	WBGene00008641	2.29094	3.3664	57.5884	1.59e-06	8.78e-05	4.89376
pri-2	WBGene00004181	2.29591	4.18012	85.3185	1.35e-07	1.19e-05	4.91065
F54B8.4	WBGene00010019	2.29695	4.99149	24.0011	0.000189898	0.00402539	4.91419
oac-7	WBGene00007835	2.30119	2.6987	47.1668	5.2e-06	0.000229929	4.92863
sre-53	WBGene00016827	2.30215	0.222324	16.0364	0.00129114	0.0166391	4.93192
cec-8	WBGene00021913	2.3184	3.41615	41.9316	1.02e-05	0.000395437	4.9878
zip-2	WBGene00019327	2.31849	9.68468	64.0154	8.3e-07	5.01e-05	4.98809
T28A8.8	WBGene00194852	2.32178	1.57243	60.8162	1.14e-06	6.57e-05	4.99949
sys-1	WBGene00006379	2.33059	4.3524	71.2896	4.24e-07	2.92e-05	5.03011
sas-6	WBGene00012888	2.33211	4.74595	220.514	2.08e-10	1.18e-07	5.0354
C49G7.10	WBGene00016788	2.3368	3.41943	15.2358	0.0013993	0.0176885	5.05179
T28A8.6	WBGene00012112	2.33977	4.70151	187.561	6.51e-10	2.52e-07	5.06222
C24H12.2	WBGene00016072	2.34214	1.27773	40.3084	1.28e-05	0.000473019	5.07052
wee-1.3	WBGene00006940	2.34224	4.11227	281.179	3.68e-11	3.32e-08	5.07088
sri-5	WBGene00005517	2.34227	1.27325	92.3536	8.04e-08	7.83e-06	5.07099
unc-59	WBGene00006793	2.36089	4.96764	92.3859	8.02e-08	7.83e-06	5.13687
gla-3	WBGene00011376	2.36214	4.24833	279.567	3.83e-11	3.32e-08	5.14133
B0393.3	WBGene00007168	2.36261	4.53534	81.857	1.76e-07	1.45e-05	5.14299
ZC376.1	WBGene00013873	2.36482	0.0543622	14.3057	0.00179284	0.0210539	5.15087
F22F7.3	WBGene00017721	2.37685	0.488578	13.4241	0.00228598	0.0250574	5.19402
F57B9.3	WBGene00018997	2.38063	3.77739	30.3486	5.89e-05	0.00157799	5.20763
CD4.8	WBGene00016993	2.3807	4.06328	126.462	9.89e-09	1.6e-06	5.20789
lig-1	WBGene00002985	2.38312	6.44109	312.852	1.71e-11	2.37e-08	5.21662
C34H4.2	WBGene00016425	2.38519	4.15632	27.5039	9.73e-05	0.00242249	5.22413
gln-5	WBGene00001606	2.38571	3.82456	129.808	8.29e-09	1.44e-06	5.22602
pals-1	WBGene00008858	2.39238	1.86075	14.0824	0.00190515	0.0220114	5.25023
Y51H7C.3	WBGene00021781	2.39315	2.92218	86.3236	1.25e-07	1.12e-05	5.25302
tpxl-1	WBGene00021470	2.39771	5.13078	35.5588	2.55e-05	0.000826454	5.26966
F23A7.1	WBGene00009067	2.39773	-0.215704	10.7664	0.00502078	0.0430426	5.26974
K10G4.5	WBGene00010754	2.40083	3.02745	14.7617	0.00158603	0.0192666	5.28107
WBGene00010754	WBGene00010754	2.40083	3.02745	14.7617	0.00158603	0.0192666	5.28107
mes-4	WBGene00003222	2.40916	5.15505	124.9	1.08e-08	1.68e-06	5.31163
pals-15	WBGene00044707	2.41084	2.66921	22.0307	0.000284475	0.00549466	5.31786
cyb-1	WBGene00000865	2.41405	4.98392	37.5178	1.9e-05	0.000649898	5.32969
C49F5.6	WBGene00008210	2.41605	2.9042	21.8732	0.000294104	0.00563267	5.33708
him-3	WBGene00001862	2.41756	4.25782	44.8975	6.91e-06	0.000288421	5.34268
F22G12.8	WBGene00044712	2.41798	1.44136	12.3921	0.00307129	0.0308776	5.34422
F40H6.2	WBGene00018254	2.41989	0.32719	14.9702	0.00150065	0.0185415	5.35129
M03B6.4	WBGene00010836	2.42009	0.182664	12.2364	0.00321463	0.0317405	5.35203
fbxa-180	WBGene00009295	2.42293	2.76743	24.5493	0.000170353	0.00371524	5.3626
sdz-1	WBGene00015129	2.42753	0.229771	17.3993	0.000810785	0.0117522	5.3797
duo-1	WBGene00001110	2.428	4.90291	174.398	1.08e-09	3.58e-07	5.38146
ZC196.2	WBGene00022546	2.42974	2.84577	26.8457	0.000109873	0.00267144	5.38798
Y46G5A.20	WBGene00012910	2.43304	2.75188	20.9272	0.000360331	0.0065308	5.40032
mut-2	WBGene00003499	2.43565	3.05915	149.147	3.2e-09	8.19e-07	5.41006
T19C9.8	WBGene00011844	2.43768	3.10657	24.4535	0.000173597	0.00376667	5.41772
gpr-2	WBGene00001689	2.43816	3.8445	77.3021	2.54e-07	1.88e-05	5.41949
math-14	WBGene00015828	2.43892	2.29981	12.3904	0.00307279	0.0308776	5.42235
orc-3	WBGene00022488	2.45184	3.91929	37.0624	2.03e-05	0.000690504	5.47113
fzy-1	WBGene00001511	2.45402	4.86082	78.1926	2.36e-07	1.82e-05	5.4794
snpc-1.2	WBGene00012715	2.4563	4.77064	90.302	9.31e-08	8.7e-06	5.48807
dna-2	WBGene00001016	2.45676	5.18839	369.838	5.08e-12	2.16e-08	5.48983
icp-1	WBGene00002047	2.45759	5.22616	69.9166	4.79e-07	3.23e-05	5.49297
B0462.5	WBGene00194695	2.46062	2.7208	25.7422	0.000135211	0.00312932	5.50453
ZC196.1	WBGene00022545	2.46562	2.59659	33.2692	3.64e-05	0.00109673	5.52364
glh-1	WBGene00001598	2.46858	7.72048	339.254	9.5e-12	2.16e-08	5.535
dnj-28	WBGene00001046	2.46911	3.92846	168.994	1.35e-09	4.2e-07	5.537
Y14H12B.2	WBGene00021192	2.47056	4.20987	299.04	2.36e-11	2.5e-08	5.54259
C53A5.11	WBGene00008269	2.47516	0.57348	11.7731	0.00368861	0.0350228	5.56028
T28A8.4	WBGene00012110	2.47776	4.08875	193.451	5.24e-10	2.25e-07	5.57032
Y6E2A.7	WBGene00012400	2.47983	2.04341	39.7298	1.38e-05	0.000499729	5.57831
dod-20	WBGene00015259	2.47992	0.524092	11.4474	0.00406958	0.0372837	5.57865
Y54G2A.20	WBGene00021885	2.48337	-0.747999	29.3958	6.95e-05	0.00180771	5.59201
fbxa-79	WBGene00022329	2.48502	4.27099	65.8993	6.94e-07	4.27e-05	5.59841
dscc-1	WBGene00019595	2.48861	4.12401	75.7383	2.89e-07	2.11e-05	5.61238
dsh-2	WBGene00001102	2.49251	4.82997	65.6228	7.12e-07	4.37e-05	5.62755
Y42H9B.3	WBGene00021541	2.49545	2.845	79.4262	2.14e-07	1.67e-05	5.63904
pals-39	WBGene00008301	2.49951	5.40506	81.9833	1.74e-07	1.45e-05	5.65494
WBGene00008301	WBGene00008301	2.49951	5.40506	81.9833	1.74e-07	1.45e-05	5.65494
T08E11.1	WBGene00020357	2.50207	4.24889	48.9252	4.2e-06	0.000193628	5.66496
zhp-2	WBGene00008387	2.50257	3.59853	77.6496	2.47e-07	1.85e-05	5.66694
psf-3	WBGene00022043	2.50473	3.40753	40.2652	1.28e-05	0.000473738	5.67544
knl-1	WBGene00002231	2.50579	5.58809	160.041	1.97e-09	5.79e-07	5.67959
Y111B2A.1	WBGene00013727	2.50642	1.9101	89.6812	9.74e-08	8.99e-06	5.6821
math-10	WBGene00015839	2.51207	0.214808	11.2292	0.00434995	0.0388656	5.70438
T28A8.5	WBGene00012111	2.51247	3.83546	122.994	1.19e-08	1.79e-06	5.70598
san-1	WBGene00004721	2.51547	4.07071	140.018	4.94e-09	1.03e-06	5.71786
Y82E9BR.1	WBGene00022334	2.51796	1.43937	10.3407	0.00574378	0.0468141	5.72771
C24D10.5	WBGene00016056	2.52246	0.0729595	19.4493	0.000500665	0.00842884	5.74559
K12D12.5	WBGene00010787	2.52499	3.8146	106.11	3.22e-08	3.79e-06	5.75568
nhr-112	WBGene00003702	2.5258	3.01471	39.2561	1.48e-05	0.000528324	5.75894
C15B12.8	WBGene00015788	2.53436	2.28601	20.515	0.000394368	0.00701948	5.79322
R09A1.2	WBGene00019972	2.5356	0.282759	13.6345	0.00215556	0.0240336	5.79819
ify-1	WBGene00002068	2.53896	4.02545	78.7922	2.25e-07	1.74e-05	5.81168
B0432.1	WBGene00015183	2.54673	-0.364194	13.9241	0.00198967	0.0227103	5.84307
M01G12.7	WBGene00010821	2.55557	0.0121873	12.3597	0.00310048	0.0310576	5.879
F57A10.2	WBGene00010184	2.56383	-0.231684	18.9782	0.000557768	0.00906415	5.91277
fbxa-66	WBGene00021865	2.56862	1.8412	14.2355	0.00182733	0.0213484	5.93242
brd-1	WBGene00000265	2.57569	4.31194	142.786	4.32e-09	9.34e-07	5.96157
F31D4.5	WBGene00009292	2.57953	3.01831	11.4646	0.0040483	0.0371317	5.97743
polh-1	WBGene00018721	2.58494	4.6789	207.454	3.21e-10	1.55e-07	5.99989
tbb-6	WBGene00006539	2.59544	4.68389	34.7955	2.86e-05	0.000905233	6.04373
rnp-8	WBGene00020091	2.59752	3.93406	93.345	7.5e-08	7.49e-06	6.05245
nhr-58	WBGene00003648	2.59996	3.75034	80.8994	1.9e-07	1.54e-05	6.06271
Y52B11A.19	WBGene00206530	2.60691	2.82533	94.4089	6.96e-08	7.13e-06	6.09196
cdc-7	WBGene00016421	2.62024	3.33577	77.8546	2.43e-07	1.84e-05	6.1485
T26F2.2	WBGene00012058	2.62303	1.97547	13.9458	0.00197786	0.0226406	6.16044
F26D11.13	WBGene00045393	2.63183	1.73602	22.2214	0.000273297	0.00532894	6.19813
pals-26	WBGene00007131	2.64593	4.98951	95.9387	6.27e-08	6.68e-06	6.25899
C28G1.4	WBGene00016189	2.64722	0.569833	10.0673	0.00627086	0.0498052	6.26461
C42C1.8	WBGene00016586	2.65034	3.57641	95.2513	6.57e-08	6.86e-06	6.27817
hcp-6	WBGene00001833	2.65058	6.0774	82.6917	1.65e-07	1.39e-05	6.2792
fbxa-25	WBGene00022321	2.65432	0.785701	17.8386	0.000729241	0.0109434	6.29551
let-268	WBGene00002497	2.66137	5.08152	11.1183	0.00450081	0.0398324	6.32634
mcm-3	WBGene00003155	2.66372	5.74701	47.9246	4.74e-06	0.000213651	6.33665
cyk-4	WBGene00000875	2.66553	5.95258	91.6454	8.46e-08	8.01e-06	6.3446
nyn-1	WBGene00011959	2.66788	4.56697	347.549	7.98e-12	2.16e-08	6.35495
tipn-1	WBGene00017738	2.67001	4.20174	182.012	8.04e-10	2.97e-07	6.36434
ect-2	WBGene00002297	2.67134	5.19851	179.442	8.88e-10	3.13e-07	6.37021
WBGene00004054	WBGene00004054	2.67177	0.608227	41.487	1.08e-05	0.000417176	6.3721
Y52B11A.14	WBGene00077687	2.67245	1.55351	33.9664	3.26e-05	0.00101103	6.37513
C17D12.7	WBGene00007640	2.6836	4.74735	197.163	4.59e-10	2.08e-07	6.42459
rsa-1	WBGene00007710	2.68623	4.16548	154.635	2.5e-09	6.95e-07	6.43627
C23H4.2	WBGene00007691	2.70005	2.27556	53.3784	2.51e-06	0.000130081	6.49824
F59H6.2	WBGene00019133	2.70215	1.38909	15.3292	0.00136555	0.0173371	6.50771
him-10	WBGene00001869	2.7049	4.8048	326.247	1.26e-11	2.28e-08	6.52013
T05A8.1	WBGene00020227	2.70901	0.569093	30.6416	5.61e-05	0.00151513	6.53874
pals-27	WBGene00007132	2.71144	4.60968	69.9936	4.76e-07	3.22e-05	6.54976
ced-8	WBGene00000422	2.71746	0.542989	10.1528	0.00610039	0.0488678	6.57714
enu-3.5	WBGene00012552	2.72139	4.38586	129.33	8.5e-09	1.45e-06	6.59509
F53E10.5	WBGene00018761	2.72715	1.01286	56.5577	1.77e-06	9.66e-05	6.62147
ZK896.1	WBGene00014132	2.73204	2.54403	21.9639	0.000288513	0.00554567	6.64396
Y50D4C.2	WBGene00021747	2.7363	0.483618	76.3669	2.74e-07	2.02e-05	6.66361
cpg-2	WBGene00015102	2.7389	3.60352	60.1732	1.22e-06	6.94e-05	6.67563
ZC123.1	WBGene00022517	2.73939	4.93381	13.2025	0.00243317	0.0261212	6.67788
F58A4.2	WBGene00010227	2.7429	4.30307	148.235	3.34e-09	8.19e-07	6.69416
F26H11.4	WBGene00009182	2.74462	3.21819	93.2492	7.55e-08	7.49e-06	6.70211
WBGene00009182	WBGene00009182	2.74462	3.21819	93.2492	7.55e-08	7.49e-06	6.70211
ssp-35	WBGene00010091	2.74689	-0.144509	13.1938	0.00243916	0.0261489	6.71267
fncm-1	WBGene00018908	2.74796	4.3933	122.681	1.22e-08	1.8e-06	6.71765
capg-2	WBGene00010093	2.74957	5.15568	129.701	8.33e-09	1.44e-06	6.72516
air-2	WBGene00000099	2.75237	3.98436	147.101	3.52e-09	8.23e-07	6.73823
F15B9.6	WBGene00008850	2.76717	2.60698	46.6669	5.53e-06	0.000242442	6.80771
Y46G5A.8	WBGene00012900	2.76729	0.858518	14.3375	0.00177745	0.0209385	6.80829
fbxa-128	WBGene00012923	2.77183	2.81615	32.2203	4.31e-05	0.00124449	6.82972
zen-4	WBGene00006974	2.77482	6.13638	372.197	4.85e-12	2.16e-08	6.84392
T07F10.5	WBGene00011591	2.77665	1.41871	42.9332	8.93e-06	0.000352751	6.85261
T07D10.8	WBGene00045509	2.77803	3.75256	148.074	3.37e-09	8.19e-07	6.85914
C18D4.12	WBGene00219493	2.7799	2.98364	37.6098	1.87e-05	0.000643675	6.86805
ugt-28	WBGene00015693	2.78214	2.83392	32.0594	4.43e-05	0.00126642	6.8787
F55G11.7	WBGene00010127	2.78302	-0.724013	19.34	0.000513301	0.00856059	6.8829
cdt-1	WBGene00000413	2.78453	4.55489	78.0352	2.39e-07	1.83e-05	6.89015
E03H4.8	WBGene00008476	2.78553	5.37618	44.7727	7.03e-06	0.000290536	6.89491
C17E7.9	WBGene00015903	2.79357	-0.158239	26.4913	0.000145761	0.00330136	6.93344
B0391.10	WBGene00007165	2.80053	3.18921	139.899	4.97e-09	1.03e-06	6.96698
C04E12.5	WBGene00015435	2.80955	0.0500475	13.1073	0.00249966	0.0265465	7.01068
C07H6.9	WBGene00015582	2.81749	0.236621	53.1037	2.59e-06	0.000132418	7.04935
E02H9.3	WBGene00017101	2.81804	4.88179	118.676	1.52e-08	2.12e-06	7.05204
F45E4.6	WBGene00018471	2.82824	-0.999335	17.7085	0.0008666	0.0123325	7.10205
math-21	WBGene00016556	2.83103	1.90204	18.029	0.000696819	0.0105769	7.11584
W05G11.2	WBGene00021040	2.84264	1.16101	39.4683	1.43e-05	0.000515327	7.17331
Y66D12A.6	WBGene00013432	2.84414	0.0671203	26.8209	0.000110381	0.00267675	7.18079
F35E12.2	WBGene00009426	2.84685	-1.42053	11.8621	0.0039223	0.0364177	7.19428
F23D12.9	WBGene00044217	2.84747	0.608782	52.1602	2.88e-06	0.000142734	7.19735
orc-1	WBGene00012650	2.85226	4.4189	109.747	2.57e-08	3.3e-06	7.22132
WBGene00012650	WBGene00012650	2.85226	4.4189	109.747	2.57e-08	3.3e-06	7.22132
Y47H9C.1	WBGene00012947	2.86009	2.11635	22.0133	0.000285519	0.00550143	7.26061
F20H11.4	WBGene00017647	2.8631	-0.325173	14.0777	0.00190764	0.0220114	7.27579
ZK795.2	WBGene00014082	2.87645	0.623753	26.5903	0.000115221	0.00276941	7.3434
H04D03.2	WBGene00010363	2.87933	4.24157	325.096	1.29e-11	2.28e-08	7.35806
WBGene00138721	WBGene00138721	2.88573	3.89383	42.7944	9.1e-06	0.000357529	7.39078
srg-31	WBGene00005188	2.88755	4.67062	19.4551	0.000500011	0.00842746	7.40014
T24A6.7	WBGene00020747	2.90421	2.15771	28.944	9.52e-05	0.00237743	7.4861
K04A8.21	WBGene00005005	2.90656	0.53607	10.5452	0.0053826	0.0450024	7.49826
spp-20	WBGene00005005	2.90656	0.53607	10.5452	0.0053826	0.0450024	7.49826
hrde-1	WBGene00007624	2.93043	7.16642	218.522	2.22e-10	1.22e-07	7.62336
F44G3.10	WBGene00009710	2.93564	1.74771	16.1608	0.00110257	0.0147353	7.65098
Y37H2A.14	WBGene00045416	2.94852	3.42602	21.2382	0.00033685	0.0062772	7.71955
Y53F4B.11	WBGene00013158	2.95698	1.29949	38.1633	1.73e-05	0.000602717	7.76496
C52D10.10	WBGene00023259	2.98075	0.165674	19.6023	0.000483573	0.00820266	7.89394
coh-3	WBGene00000592	2.98125	4.39949	142.927	4.29e-09	9.34e-07	7.89669
cya-2	WBGene00000864	2.98363	0.077566	30.3729	5.87e-05	0.00157688	7.90972
T15B7.15	WBGene00020527	2.9854	1.7942	179.494	8.86e-10	3.13e-07	7.91947
mcm-7	WBGene00003159	3.0199	6.17401	39.2445	1.48e-05	0.000528324	8.11114
fbxa-33	WBGene00013841	3.02234	3.79739	22.7085	0.000246933	0.00492676	8.12486
cdt-2	WBGene00011318	3.02241	5.02493	354.958	6.85e-12	2.16e-08	8.12526
F55F8.7	WBGene00018895	3.02622	-1.41813	12.0756	0.00337076	0.032853	8.14673
T16G1.5	WBGene00011799	3.02778	4.42111	30.1893	6.06e-05	0.00161077	8.15556
exo-3	WBGene00001372	3.04181	4.26999	229.751	1.56e-10	9.88e-08	8.23522
C56E6.2	WBGene00016970	3.04294	4.41389	17.0446	0.000884229	0.0124901	8.24169
Y46G5A.7	WBGene00012899	3.04638	2.03862	11.9198	0.00353042	0.0340331	8.26134
kbp-3	WBGene00009179	3.04731	4.64432	109.252	2.65e-08	3.34e-06	8.26667
pals-30	WBGene00013294	3.06163	2.15831	24.3703	0.000176472	0.00381204	8.34918
F26F2.4	WBGene00009169	3.08077	0.260706	18.0413	0.00080266	0.0117023	8.46066
NA	WBGene00194949	3.08716	0.0138229	24.4227	0.000174656	0.00377794	8.49822
dod-23	WBGene00009898	3.09519	1.48662	23.9883	0.000190386	0.00403035	8.54566
set-12	WBGene00019584	3.09602	-0.435709	15.86	0.00119041	0.0156206	8.55056
fubl-4	WBGene00019692	3.09844	4.89364	114.213	1.97e-08	2.65e-06	8.56492
C08F11.6	WBGene00014672	3.10374	1.37907	40.6727	1.21e-05	0.000454061	8.59647
abt-5	WBGene00000023	3.10768	0.973614	15.8188	0.00120303	0.0157206	8.61993
strm-1	WBGene00019198	3.10831	4.37494	111.262	2.34e-08	3.1e-06	8.6237
odd-1	WBGene00003845	3.11086	0.885444	20.9467	0.000358801	0.00652541	8.63898
air-1	WBGene00000098	3.11311	5.37075	87.3004	1.16e-07	1.05e-05	8.65247
K07C11.12	WBGene00000098	3.11311	5.37075	87.3004	1.16e-07	1.05e-05	8.65247
Y32B12B.8	WBGene00202504	3.11318	-0.998921	17.7414	0.00086004	0.0122685	8.65285
B0416.10	WBGene00206482	3.11671	-0.424276	24.7872	0.000162588	0.00358528	8.67407
srz-87	WBGene00023470	3.11687	-0.800591	13.9907	0.00195362	0.0224115	8.67501
mis-12	WBGene00021648	3.16936	3.99018	96.0203	6.23e-08	6.68e-06	8.99649
fbxa-82	WBGene00007716	3.17053	2.1845	27.6719	9.44e-05	0.00236434	9.00375
parg-2	WBGene00004052	3.17438	2.28821	27.9482	8.98e-05	0.00226324	9.02781
F28F8.7	WBGene00009224	3.1776	4.81595	152.959	2.69e-09	7.26e-07	9.04799
col-45	WBGene00000622	3.18305	1.89674	41.0729	1.15e-05	0.000433835	9.08223
fbxa-30	WBGene00013837	3.19077	0.449364	19.9488	0.000447251	0.00772689	9.13098
tofu-7	WBGene00022737	3.19271	3.10196	207.245	3.23e-10	1.55e-07	9.14327
Y39A3A.4	WBGene00021435	3.19837	2.03438	25.0825	0.000153502	0.0034326	9.17918
CD4.10	WBGene00022970	3.20076	2.41949	72.2146	3.91e-07	2.72e-05	9.19445
nhr-172	WBGene00016927	3.2067	-0.361998	15.1235	0.00144118	0.0180385	9.23233
W02H5.16	WBGene00206511	3.20827	0.645349	18.5801	0.000710261	0.0107194	9.24244
fbxa-165	WBGene00015600	3.21016	3.07892	50.9827	3.29e-06	0.000158961	9.25453
fbxa-182	WBGene00018353	3.21305	4.49069	35.7831	2.46e-05	0.000805329	9.27309
fbxa-135	WBGene00011539	3.21847	2.77536	36.6445	2.16e-05	0.000725403	9.30802
Y82E9BR.17	WBGene00022349	3.22127	2.49215	11.1542	0.00445131	0.0395266	9.32606
F23B2.10	WBGene00009077	3.22494	2.11794	29.66	6.63e-05	0.00173545	9.34986
atf-2	WBGene00000220	3.22837	4.45347	13.7867	0.00206647	0.0233022	9.37207
trpl-5	WBGene00004149	3.22934	2.23872	44.8925	6.92e-06	0.000288421	9.37836
pals-6	WBGene00007660	3.23697	5.15137	52.685	2.71e-06	0.000136803	9.42814
C25D7.5	WBGene00007717	3.23942	2.47129	43.0976	8.74e-06	0.000346885	9.44414
pgp-7	WBGene00004001	3.24091	0.907549	17.1087	0.000870412	0.0123524	9.45388
21ur-10691	WBGene00007358	3.24703	3.23243	40.2928	1.28e-05	0.000473019	9.49409
lact-6	WBGene00007358	3.24703	3.23243	40.2928	1.28e-05	0.000473019	9.49409
C01B12.8	WBGene00015291	3.25192	2.1422	63.1283	9.05e-07	5.4e-05	9.52629
W04A8.1	WBGene00012236	3.26016	4.09773	158.26	2.13e-09	6.14e-07	9.58089
cyp-14A5	WBGene00000373	3.27523	6.07311	66.4796	6.57e-07	4.07e-05	9.68148
C45B11.2	WBGene00008105	3.29031	0.797133	14.3526	0.00177021	0.0208964	9.78321
Y49F6A.5	WBGene00021713	3.29073	-0.738538	18.3364	0.000647882	0.010065	9.7861
enu-3.1	WBGene00010362	3.30349	4.07817	177.988	9.4e-10	3.24e-07	9.87301
Y47G6A.25	WBGene00021649	3.31152	3.85081	182.123	8e-10	2.97e-07	9.92814
Y105C5B.30	WBGene00044085	3.32116	-0.276564	19.6935	0.000555327	0.00905229	9.99471
ipla-4	WBGene00017026	3.32167	-0.662819	21.4274	0.000323414	0.00610564	9.9982
K09H11.4	WBGene00019601	3.34145	-1.01922	18.0897	0.000686829	0.0104653	10.1363
C16C10.13	WBGene00007632	3.37492	1.38985	46.4948	5.65e-06	0.000245803	10.3741
Y54G2A.37	WBGene00023484	3.38998	1.89067	39.7594	1.38e-05	0.000499729	10.483
Y58A7A.5	WBGene00021979	3.39273	3.48225	18.581	0.000611713	0.00965424	10.503
Y41D4B.18	WBGene00021520	3.39511	1.83259	20.9701	0.000356983	0.00649979	10.5203
sri-70	WBGene00005582	3.41243	2.10825	60.851	1.13e-06	6.57e-05	10.6474
Y38C1AA.19	WBGene00219750	3.42038	-0.953123	19.3114	0.000516668	0.00858967	10.7062
fbxb-36	WBGene00017211	3.43035	-1.1851	11.7156	0.00409272	0.0374681	10.7805
asns-2	WBGene00019730	3.43182	6.67061	18.8078	0.000580221	0.00930523	10.7915
ucr-2.3	WBGene00020757	3.44427	6.35257	283.087	3.5e-11	3.32e-08	10.885
math-15	WBGene00015829	3.45686	1.99192	25.3736	0.000145105	0.00330062	10.9804
C10C5.2	WBGene00007506	3.46102	3.74258	25.6778	0.000136882	0.00315426	11.0121
C25F9.13	WBGene00045413	3.47923	-0.952101	26.4398	0.000147112	0.00332137	11.152
fbxa-86	WBGene00021179	3.48985	0.571785	21.7137	0.000304226	0.0057916	11.2344
pals-33	WBGene00021081	3.49278	5.26888	152.897	2.7e-09	7.26e-07	11.2572
M02F4.2	WBGene00019736	3.49804	-0.550295	15.6256	0.00126437	0.0163473	11.2983
F23H12.10	WBGene00044218	3.50228	0.518332	47.4771	5e-06	0.000223815	11.3316
C06B3.7	WBGene00007366	3.50559	2.83841	36.6732	2.15e-05	0.000723829	11.3576
rnh-1.3	WBGene00007303	3.5199	3.79707	77.9081	2.42e-07	1.84e-05	11.4708
F01G10.4	WBGene00008507	3.52808	0.481861	24.5952	0.000168821	0.00368689	11.5361
Y39A3A.3	WBGene00021434	3.53365	1.37796	33.47	3.52e-05	0.00107813	11.5807
F46F11.7	WBGene00018510	3.5419	4.30549	83.6045	1.54e-07	1.33e-05	11.6471
ZK678.3	WBGene00014069	3.54976	0.0134871	30.869	5.4e-05	0.00147464	11.7107
Y75B8A.28	WBGene00013559	3.56207	2.028	31.2896	5.03e-05	0.00139335	11.8111
meg-1	WBGene00010492	3.57446	0.523098	13.3831	0.00231246	0.0253031	11.9129
Y47G6A.3	WBGene00021633	3.58861	0.686578	28.3881	8.3e-05	0.00210474	12.0304
Y52B11A.18	WBGene00206497	3.60919	-0.902455	22.9701	0.000233973	0.00473222	12.2032
ZK228.4	WBGene00013947	3.61202	3.6204	30.8874	5.38e-05	0.00147262	12.2272
F11D11.3	WBGene00008698	3.61319	-0.168734	16.3416	0.00105331	0.0142691	12.2371
psf-2	WBGene00009287	3.61969	0.0830873	72.6513	3.76e-07	2.66e-05	12.2923
gln-6	WBGene00001607	3.64468	4.41366	148.117	3.36e-09	8.19e-07	12.5071
B0507.17	WBGene00015224	3.64873	2.24378	51.0906	3.25e-06	0.000157463	12.5423
B0507.7	WBGene00015224	3.64873	2.24378	51.0906	3.25e-06	0.000157463	12.5423
WBGene00077629	WBGene00077629	3.66025	3.61089	56.2775	1.82e-06	9.89e-05	12.6428
spn-4	WBGene00004984	3.66124	4.06228	36.6057	2.17e-05	0.000728076	12.6515
syp-1	WBGene00006375	3.6653	6.60292	278.119	3.98e-11	3.32e-08	12.6872
Y95B8A.4	WBGene00022385	3.67128	0.38334	30.9067	5.36e-05	0.00147037	12.7398
inx-21	WBGene00002143	3.69763	4.58656	172.128	1.19e-09	3.77e-07	12.9747
irg-1	WBGene00015574	3.70628	4.58093	33.3536	3.59e-05	0.00109068	13.0527
Y58A7A.3	WBGene00021977	3.71202	5.6687	54.0617	2.32e-06	0.000122149	13.1048
W08E3.4	WBGene00012345	3.72737	0.468849	77.6044	2.48e-07	1.85e-05	13.2449
WBGene00016875	WBGene00016875	3.73274	4.08231	11.3042	0.00425111	0.0383712	13.2943
inx-2	WBGene00002124	3.78131	4.67602	12.0502	0.00339624	0.0329799	13.7495
pals-14	WBGene00009061	3.78383	6.32604	107.525	2.95e-08	3.57e-06	13.7736
F08F1.9	WBGene00017259	3.78779	-0.277987	43.2074	8.61e-06	0.000342748	13.8114
ZK355.8	WBGene00086560	3.78825	2.94566	29.4336	6.9e-05	0.00180212	13.8158
gpx-4	WBGene00022377	3.79285	2.32206	140.69	4.78e-09	1.01e-06	13.8599
droe-8	WBGene00022550	3.8099	4.27503	60.7074	1.15e-06	6.62e-05	14.0247
C49G7.12	WBGene00077593	3.81119	2.75912	31.9756	4.49e-05	0.00127479	14.0373
Y94H6A.2	WBGene00022375	3.84623	2.01077	35.2602	2.66e-05	0.000856305	14.3824
F15H10.5	WBGene00008872	3.85225	-0.69856	13.6783	0.00236466	0.0257349	14.4425
WBGene00016877	WBGene00016877	3.86018	3.15981	11.3541	0.00418684	0.0380289	14.5221
cut-5	WBGene00011104	3.89379	1.20021	11.1844	0.00441012	0.0392266	14.8644
C46A5.4	WBGene00016700	3.89563	2.72358	10.8358	0.00491292	0.0424589	14.8833
W02B8.2	WBGene00012198	3.90218	5.51554	93.9628	7.18e-08	7.22e-06	14.9511
gpd-4	WBGene00001686	3.91668	4.39631	120.895	1.34e-08	1.95e-06	15.1021
M01D7.1	WBGene00019706	3.93474	0.922824	31.0239	5.26e-05	0.00144416	15.2924
pgp-6	WBGene00004000	3.94839	4.08108	48.9155	4.2e-06	0.000193628	15.4377
Y58A7A.4	WBGene00021978	3.95985	2.54688	22.6918	0.000247786	0.00493278	15.5608
pals-28	WBGene00007134	3.98447	2.9625	23.3734	0.000215479	0.00444306	15.8287
F18A11.2	WBGene00008929	3.98602	5.27794	126.422	9.92e-09	1.6e-06	15.8457
pqn-73	WBGene00004155	3.99771	3.38905	11.8509	0.00360374	0.0344343	15.9746
D1081.7	WBGene00008385	4.00331	6.20005	574.158	2.04e-13	3.24e-09	16.0367
K10G4.14	WBGene00195172	4.00885	-0.844829	26.9391	0.000107989	0.00263776	16.0985
sknr-1	WBGene00020961	4.03873	3.3586	83.1949	1.59e-07	1.35e-05	16.4353
W02H5.13	WBGene00020961	4.03873	3.3586	83.1949	1.59e-07	1.35e-05	16.4353
ZK675.4	WBGene00014067	4.0441	1.58051	14.9234	0.00151932	0.0187277	16.4967
F14F9.4	WBGene00017467	4.08841	6.47051	33.6357	3.43e-05	0.00105416	17.0112
nspe-7	WBGene00012593	4.10403	1.80215	18.4138	0.000737412	0.0110037	17.1964
Y105C5A.1270	WBGene00194646	4.11705	1.95254	39.7187	1.38e-05	0.000499729	17.3522
B0507.15	WBGene00015223	4.12329	4.28427	50.3903	3.53e-06	0.000167776	17.4275
B0507.6	WBGene00015223	4.12329	4.28427	50.3903	3.53e-06	0.000167776	17.4275
Y39H10B.3	WBGene00194902	4.12411	2.98608	117.671	1.61e-08	2.18e-06	17.4374
C27C12.3	WBGene00007773	4.13857	-1.16803	11.7459	0.00371878	0.0351497	17.613
Y39E4B.14	WBGene00014884	4.15416	2.57919	69.6322	4.92e-07	3.29e-05	17.8043
srbc-65	WBGene00012523	4.18727	-1.2192	22.9758	0.000281865	0.00545087	18.2177
hpo-32	WBGene00015313	4.2004	5.27135	224.846	1.81e-10	1.07e-07	18.3843
wht-3	WBGene00007631	4.21162	2.62847	80.7491	1.92e-07	1.54e-05	18.5278
pgl-3	WBGene00003994	4.23525	6.5913	302.196	2.19e-11	2.48e-08	18.8338
T16G1.3	WBGene00011797	4.24265	-0.251526	17.4033	0.000810001	0.0117522	18.9307
pals-8	WBGene00007662	4.26718	2.01538	51.554	4.56e-06	0.000208222	19.2553
pals-7	WBGene00007661	4.2769	1.24	25.8188	0.000133251	0.0031021	19.3855
Y2H9A.6	WBGene00086568	4.29576	4.02741	126.345	9.96e-09	1.6e-06	19.6405
C53A5.9	WBGene00008267	4.30424	3.53207	57.3863	1.62e-06	8.91e-05	19.7563
fbxb-101	WBGene00013404	4.31769	0.274137	11.9067	0.00354418	0.0341242	19.9413
C09G5.7	WBGene00007489	4.33975	2.26173	81.4276	1.82e-07	1.5e-05	20.2486
Y6G8.5	WBGene00044207	4.35031	1.43974	41.3192	1.11e-05	0.000424524	20.3974
pals-2	WBGene00007656	4.35181	3.75297	125.358	1.05e-08	1.65e-06	20.4186
W06B4.1	WBGene00021056	4.40564	3.56998	214.596	2.52e-10	1.29e-07	21.1948
C25A11.10	WBGene00219374	4.40856	3.92756	129.905	8.24e-09	1.44e-06	21.2378
B0507.9	WBGene00015226	4.4372	1.68737	68.9959	5.21e-07	3.45e-05	21.6636
str-31	WBGene00006097	4.47296	-0.252244	11.1907	0.00440167	0.0392039	22.2073
eol-1	WBGene00045401	4.47611	5.18607	146.292	3.66e-09	8.42e-07	22.2558
F37D6.3	WBGene00009509	4.52255	5.33228	265.77	5.51e-11	4.16e-08	22.9839
21ur-14767	WBGene00015227	4.52342	6.93706	81.2429	1.85e-07	1.51e-05	22.9978
ddn-1	WBGene00015227	4.52342	6.93706	81.2429	1.85e-07	1.51e-05	22.9978
F26G1.3	WBGene00017839	4.52884	0.179564	27.412	9.9e-05	0.00245581	23.0843
Y39E4B.5	WBGene00012716	4.53709	4.19788	92.8739	7.75e-08	7.65e-06	23.2167
Y54G9A.5	WBGene00013208	4.55094	3.86532	217.262	2.31e-10	1.22e-07	23.4406
fipr-17	WBGene00012965	4.57306	-0.944999	26.9582	0.000107608	0.0026325	23.8029
C43D7.4	WBGene00008067	4.57948	-0.315808	24.1981	0.000222506	0.00457016	23.9089
E02C12.8	WBGene00017093	4.61474	1.84907	43.377	8.42e-06	0.000336867	24.5004
ugt-29	WBGene00021709	4.64713	6.14389	108.259	2.81e-08	3.46e-06	25.0568
ZK666.11	WBGene00014049	4.66669	-1.55033	22.0883	0.000638185	0.00996309	25.3989
Y51H7C.12	WBGene00021790	4.66803	-0.572557	14.8117	0.00156507	0.0191143	25.4224
cpb-1	WBGene00000770	4.67383	3.40257	134.724	6.43e-09	1.23e-06	25.5248
C52A10.3	WBGene00016864	4.69101	-0.550854	15.1527	0.00160963	0.0194935	25.8306
E03H4.9	WBGene00014729	4.7056	1.93707	92.2839	1.46e-07	1.28e-05	26.0932
T05A8.2	WBGene00020228	4.71685	0.31432	25.2182	0.000149519	0.00336249	26.2974
math-48	WBGene00022689	4.72897	-0.983697	30.2584	5.99e-05	0.00159453	26.5194
Y54H5A.5	WBGene00050920	4.73101	5.77199	306.953	1.96e-11	2.39e-08	26.5568
comt-4	WBGene00021491	4.7414	2.04659	10.1148	0.00617542	0.0492699	26.7488
Y54G2A.13	WBGene00021878	4.75398	0.136337	49.3572	5.82e-06	0.000252609	26.9831
C34H4.1	WBGene00016424	4.75594	3.05318	22.4983	0.000257939	0.0051084	27.0197
F42C5.3	WBGene00018345	4.79629	4.31605	83.7213	1.52e-07	1.33e-05	27.7861
ugt-31	WBGene00021464	4.80097	4.03898	94.0085	7.16e-08	7.22e-06	27.8763
math-47	WBGene00022688	4.80906	0.0627985	37.6181	1.87e-05	0.000643675	28.033
Y45F10C.6	WBGene00044256	4.81284	0.515526	63.5629	8.68e-07	5.2e-05	28.1067
F43C1.7	WBGene00023423	4.82856	3.23388	50.2176	3.6e-06	0.000170698	28.4146
C15H11.16	WBGene00206494	4.86806	-1.07823	25.1988	0.000184417	0.00394077	29.2032
pgp-5	WBGene00003999	4.87554	6.69872	47.3284	5.1e-06	0.000226662	29.3551
B0507.8	WBGene00015225	4.93446	6.27465	67.9462	5.73e-07	3.69e-05	30.5789
R02F2.4	WBGene00019833	4.95175	4.04313	231.086	1.49e-10	9.88e-08	30.9475
F35E12.4	WBGene00009428	4.96221	3.78831	35.2997	2.65e-05	0.000853642	31.1727
Y75B8A.39	WBGene00023483	4.96608	1.4709	43.6961	8.08e-06	0.000324498	31.2564
F57G4.1	WBGene00010206	4.9667	0.15574	34.2502	4.11e-05	0.00119722	31.2697
F13A2.4	WBGene00017413	4.99053	1.71551	58.8689	3.4e-06	0.000162902	31.7907
C08F11.7	WBGene00007454	5.05733	3.35987	64.1996	8.16e-07	4.95e-05	33.2973
C15C6.2	WBGene00007601	5.08573	1.03425	75.4378	2.97e-07	2.15e-05	33.9593
F36F12.1	WBGene00018092	5.09341	0.478513	18.5982	0.000609258	0.00964476	34.1403
B0361.11	WBGene00015165	5.125	2.88756	149.306	3.18e-09	8.19e-07	34.8962
sri-68	WBGene00005580	5.14324	0.307497	47.6494	7.08e-06	0.000291983	35.3403
NA	WBGene00016086	5.14735	2.82064	99.2202	5.02e-08	5.61e-06	35.4411
F20E11.17	WBGene00050906	5.15288	4.22059	53.0686	2.6e-06	0.000132514	35.5771
T24D5.5	WBGene00011993	5.20808	-1.33502	43.8341	1.12e-05	0.000426632	36.9649
srw-85	WBGene00005832	5.22517	5.05354	243.332	1.03e-10	7.14e-08	37.4053
Y71G12A.4	WBGene00022140	5.2285	2.71338	126.473	9.89e-09	1.6e-06	37.4918
ugt-26	WBGene00015695	5.24376	5.49679	134.619	6.47e-09	1.23e-06	37.8905
ZK250.15	WBGene00235355	5.24503	-0.274971	55.2636	2.04e-06	0.000108849	37.9239
math-5	WBGene00015834	5.2606	0.292005	33.081	3.75e-05	0.00111717	38.3351
oac-32	WBGene00018708	5.26504	1.92327	57.4265	1.61e-06	8.9e-05	38.4535
C46C11.4	WBGene00044567	5.3117	-0.728442	10.5315	0.00583206	0.0473393	39.7173
C29A12.1	WBGene00007797	5.35052	4.18342	340.498	9.26e-12	2.16e-08	40.8005
F08F3.8	WBGene00017264	5.4448	2.19556	177.508	9.58e-10	3.24e-07	43.556
pals-3	WBGene00007657	5.44967	2.84547	90.3084	1.67e-07	1.4e-05	43.7034
F35G2.3	WBGene00009437	5.45411	1.13261	45.5105	6.4e-06	0.000272949	43.8381
Y61B8B.2	WBGene00013372	5.4582	0.365816	26.9182	0.000108408	0.00264392	43.9626
srh-16	WBGene00005241	5.54163	2.70503	142.641	4.35e-09	9.34e-07	46.5796
pals-4	WBGene00007658	5.6032	3.28953	80.85	1.91e-07	1.54e-05	48.6108
Y105C5B.20	WBGene00013659	5.65187	1.24312	53.0382	2.6e-06	0.000132542	50.2784
ZK892.6	WBGene00014130	5.67288	1.55475	108.856	5.23e-08	5.81e-06	51.0161
ZK250.2	WBGene00022685	5.67744	-0.335495	66.1232	6.79e-07	4.2e-05	51.1774
Y82E9BL.19	WBGene00194735	5.77296	0.545866	72.5009	6.32e-07	4.03e-05	54.6809
C08E3.15	WBGene00044416	5.84377	-1.23028	26.4114	0.000427708	0.00745414	57.4314
ZK250.14	WBGene00235354	6.02971	-0.563513	68.1667	9.11e-07	5.42e-05	65.3319
F35E12.13	WBGene00235181	6.05746	-1.35336	33.2096	3.67e-05	0.00110475	66.6003
pals-9	WBGene00044237	6.05879	2.02021	75.9258	2.85e-07	2.08e-05	66.662
F15H10.6	WBGene00008873	6.06295	1.53176	66.7051	6.43e-07	4.05e-05	66.8542
srr-10	WBGene00005661	6.11385	2.15385	83.2739	1.58e-07	1.35e-05	69.2551
sdz-6	WBGene00008068	6.1197	-0.820966	30.0736	0.000260573	0.00513928	69.5365
srd-4	WBGene00005082	6.13734	2.33349	108.495	2.77e-08	3.44e-06	70.392
F40E12.2	WBGene00018235	6.31265	0.575759	121.761	2.58e-08	3.3e-06	79.4871
F15H10.10	WBGene00044014	6.46302	2.4326	67.5217	5.96e-07	3.82e-05	88.2194
H05C05.3	WBGene00019159	6.51556	0.808981	73.9888	5.6e-07	3.61e-05	91.491
F57G4.11	WBGene00195165	6.58031	3.54566	119.762	1.43e-08	2.03e-06	95.6907
pals-12	WBGene00044709	6.63972	3.24277	126.087	1.01e-08	1.6e-06	99.7136
fbxa-75	WBGene00022476	6.70492	3.11216	107.554	5.64e-08	6.13e-06	104.324
F15H10.12	WBGene00195181	6.71495	-0.175659	32.4423	0.000135406	0.00312932	105.051
inx-22	WBGene00002144	6.90198	5.37336	137.821	5.51e-09	1.11e-06	119.592
pals-29	WBGene00012091	6.91682	3.62468	107	3.04e-08	3.66e-06	120.828
pals-10	WBGene00044711	7.02012	0.0890864	40.88	7.63e-05	0.00195773	129.797
Y105C5A.1269	WBGene00194645	7.06359	1.91871	123.229	1.18e-08	1.79e-06	133.768
pals-5	WBGene00007659	7.59234	4.59839	148.483	3.3e-09	8.19e-07	192.984
F15H10.9	WBGene00044013	7.98013	0.501477	46.8389	4.32e-05	0.00124449	252.498
fbxb-68	WBGene00008611	8.26958	0.516711	87.2205	2.07e-07	1.63e-05	308.598
pals-11	WBGene00044708	8.49565	2.78789	117.538	3.22e-08	3.79e-06	360.949
T22C1.12	WBGene00011921	8.72044	-0.15423	110.187	9.55e-07	5.59e-05	421.806
