# Supplementary material for: Decreased SynMuv B gene activity in response to viral infection leads to activation of the antiviral RNAi pathway in C. elegans
Source: PLoS Biol. 2025 Jan 29;23(1):e3002748. doi: 10.1371/journal.pbio.3002748 (PMC11778786; doi:10.1371/journal.pbio.3002748)
Supplement: S3 Data — Shown here are the lists of significant gene expression changes via mRNA seq that are observed in the lin-35(n745) synMuv B mutant animals at the L3-stage. The data shown here was obtained from the NCBI geo collection, GSM1534086 (lin-35[JA1507(n745) L3-rep1), GSM1534087(lin-35[JA1507(n745) L3-rep2)]. (XLS) [file pbio.3002748.s020.xls]

## Sheet: mRNA_Seq_lin35_JA1507vsN2_L3
name	ID	logFC	logCPM	F	PValue	FDR
21ur-10259	WBGene00013450	8.82401	-1.03756	18.854	0.000667981	0.0202805
21ur-10691	WBGene00007358	3.02644	3.23243	14.7505	0.0015908	0.0351771
21ur-14767	WBGene00015227	5.87209	6.93706	50.0026	3.69e-06	0.000689982
21ur-7148	WBGene00012791	2.04929	1.36793	20.7112	0.000377735	0.0141113
aass-1	WBGene00019819	-1.35867	7.99704	33.7542	3.37e-05	0.00262192
AC8.9	WBGene00004049	1.5063	4.74439	42.5555	9.39e-06	0.00114701
acdh-2	WBGene00015894	-4.04545	5.11033	14.3553	0.0017689	0.0380039
acdh-9	WBGene00017874	-1.1675	6.7816	51.3904	3.14e-06	0.000615911
ace-4	WBGene00000038	-1.31604	3.73955	27.9195	9.03e-05	0.00522707
acl-1	WBGene00010339	-1.23123	5.5836	21.8185	0.000297529	0.0119895
acl-3	WBGene00006491	-1.00377	2.94364	15.8708	0.00118711	0.0296305
acl-7	WBGene00012911	-1.2677	6.2739	25.9374	0.000130281	0.00684254
acox-3	WBGene00019060	-2.44271	6.79004	35.7447	2.47e-05	0.00210088
acr-17	WBGene00000056	1.20472	3.20447	13.5311	0.00221857	0.0429041
acs-14	WBGene00008669	-1.34427	6.70535	40.8416	1.18e-05	0.00134352
acs-20	WBGene00009218	2.57669	5.50467	32.9617	3.82e-05	0.00283116
acs-7	WBGene00007228	-2.01259	6.00143	34.6975	2.91e-05	0.00231363
acy-4	WBGene00000071	-1.3899	4.29932	17.952	0.00070972	0.0210228
air-1	WBGene00000098	1.75389	5.37075	13.2747	0.00238406	0.0449671
air-2	WBGene00000099	1.26241	3.98436	14.7994	0.00157021	0.0349923
alh-13	WBGene00011938	2.84662	5.82427	19.3825	0.000508342	0.0170633
alh-6	WBGene00000112	-1.02173	7.19607	13.5947	0.00217959	0.0424794
alh-9	WBGene00000115	-1.33694	6.48409	39.1166	1.51e-05	0.00154458
amt-1	WBGene00000133	-2.87461	3.35063	19.7089	0.000472047	0.0161251
anp-1	WBGene00011587	1.84365	4.30307	28.2416	8.52e-05	0.00502806
aqp-11	WBGene00000179	-1.05874	5.15881	15.7936	0.00121085	0.029945
aqp-8	WBGene00000176	-2.46637	5.6248	31.663	4.73e-05	0.00328131
argk-1	WBGene00009706	-3.31014	5.74157	23.1175	0.000227015	0.0100999
arrd-11	WBGene00011052	3.54336	4.12521	16.9068	0.000914793	0.0247409
arrd-14	WBGene00011055	-1.29101	6.32116	12.7291	0.00278519	0.0495745
asp-12	WBGene00017678	-4.67157	3.789	77.6801	2.46e-07	0.000122116
atad-3	WBGene00010015	-1.05225	5.88175	30.8324	5.43e-05	0.00366843
atgp-2	WBGene00000225	-1.21988	6.38882	22.857	0.000239482	0.0105326
atx-3	WBGene00006446	1.32778	4.56892	47.4358	5.03e-06	0.000855896
B0035.15	WBGene00007113	-1.05408	4.32733	22.5547	0.000254934	0.0108224
B0205.14	WBGene00044646	2.86867	0.545046	14.2543	0.00181802	0.0387967
B0212.3	WBGene00015037	1.91111	3.09045	21.2205	0.00033814	0.0129678
B0222.5	WBGene00015056	-2.12694	3.97509	38.692	1.6e-05	0.00158715
B0228.1	WBGene00015059	-1.14096	3.49498	14.1849	0.00185266	0.0391553
B0281.8	WBGene00015114	7.42641	-1.42817	17.3066	0.000951754	0.025342
B0284.3	WBGene00007133	2.33566	2.64568	27.3118	0.000100826	0.00561687
B0334.3	WBGene00007143	-1.14053	8.08096	23.542	0.000208246	0.00955583
B0334.6	WBGene00007146	1.7422	2.75248	30.7537	5.5e-05	0.00368612
B0348.2	WBGene00015152	3.48687	2.04274	41.197	1.13e-05	0.00131869
B0361.11	WBGene00015165	5.70016	2.88756	62.7367	9.41e-07	0.000317747
B0391.10	WBGene00007165	1.56422	3.18921	20.3806	0.00040625	0.0147261
B0416.10	WBGene00206482	5.35538	-0.424276	20.8406	0.000367196	0.0138151
B0457.2	WBGene00007178	-1.09558	5.02891	15.2273	0.00140244	0.0327948
B0462.1	WBGene00007181	3.42441	3.18079	16.5336	0.00100376	0.0262981
B0462.5	WBGene00194695	3.40137	2.7208	18.7104	0.000593513	0.0188842
B0507.1	WBGene00015218	2.64737	3.7537	29.2325	7.15e-05	0.0044157
B0507.6	WBGene00015223	5.54947	4.28427	32.9648	3.82e-05	0.00283116
B0507.7	WBGene00015224	5.0384	2.24378	39.4879	1.43e-05	0.00149438
B0507.8	WBGene00015225	6.56504	6.27465	42.6426	9.28e-06	0.00114701
B0507.9	WBGene00015226	3.01314	1.68737	16.6109	0.00098455	0.0259232
best-1	WBGene00007203	2.87729	4.07453	26.0426	0.000127712	0.00673647
bmk-1	WBGene00000257	1.25235	5.76983	13.6546	0.00214356	0.0421205
brc-1	WBGene00000264	1.36831	3.38531	22.3043	0.000268593	0.0112964
brd-1	WBGene00000265	1.12302	4.31194	12.8001	0.00272884	0.0488681
C01B10.11	WBGene00044294	1.87261	5.58019	13.3206	0.00235341	0.0445914
C01F1.5	WBGene00015300	2.82015	2.77259	27.3884	9.94e-05	0.00557773
C02F5.14	WBGene00044445	2.69796	3.46808	14.7815	0.00157768	0.0350824
C03B8.3	WBGene00015386	3.70081	1.2335	38.7366	1.59e-05	0.00158715
C03F11.2	WBGene00015388	2.17909	1.15353	15.2269	0.00140259	0.0327948
C04A11.5	WBGene00007288	1.8096	2.68138	15.2262	0.00140285	0.0327948
C04F12.1	WBGene00007297	2.4315	5.74292	50.6238	3.43e-06	0.000656969
C05C10.3	WBGene00007330	-1.48457	7.72187	37.7265	1.84e-05	0.00174099
C05D12.1	WBGene00007339	1.00818	3.71329	14.092	0.00190021	0.0396968
C05E7.1	WBGene00007343	2.25316	3.67324	51.9171	2.96e-06	0.000587003
C06A8.8	WBGene00015517	-1.4194	4.55231	15.8467	0.00119448	0.0296788
C06E4.8	WBGene00015537	4.44205	2.45232	38.4099	1.67e-05	0.00161517
C07E3.3	WBGene00007414	1.32488	5.60073	14.0861	0.00190328	0.0397087
C07E3.9	WBGene00007419	2.30068	3.53443	40.3518	1.27e-05	0.00141738
C07H6.9	WBGene00015582	2.83011	0.236621	21.8486	0.000295636	0.0119895
C08E3.1	WBGene00015593	4.40045	3.12188	15.5786	0.00127985	0.0312236
C08E8.4	WBGene00007440	4.03091	5.42891	43.0259	8.82e-06	0.00112965
C08F11.6	WBGene00014672	3.11357	1.37907	16.018	0.00114331	0.0289684
C08F11.7	WBGene00007454	3.48111	3.35987	15.7126	0.00123633	0.0304802
C09G4.4	WBGene00044001	1.29403	3.18185	27.8832	9.09e-05	0.00522707
C09G5.7	WBGene00007489	5.40206	2.26173	46.606	5.57e-06	0.000897004
C14B1.7	WBGene00007578	1.44158	4.85551	48.942	4.19e-06	0.000731036
C15C6.2	WBGene00007601	4.07311	1.03425	19.2696	0.000521625	0.0173988
C15H9.11	WBGene00015805	-1.63491	4.9973	30.7772	5.48e-05	0.00368612
C16C10.13	WBGene00007632	5.13004	1.38985	37.0076	2.05e-05	0.00186835
C16D9.1	WBGene00015857	-2.26018	5.18207	44.857	6.95e-06	0.000968044
C17C3.1	WBGene00015887	-1.55859	5.67875	15.2283	0.00140205	0.0327948
C17D12.7	WBGene00007640	1.72721	4.74735	37.4137	1.93e-05	0.0018026
C17H1.1	WBGene00007654	4.93981	0.852089	55.9647	1.89e-06	0.0004682
C17H1.2	WBGene00007655	3.90003	2.05488	17.7432	0.000746129	0.0216568
C18D4.12	WBGene00219493	3.95368	2.98364	30.8504	5.41e-05	0.00366843
C18D4.4	WBGene00007674	5.80444	2.4691	29.6917	6.6e-05	0.00412462
C23H3.9	WBGene00016022	2.67701	5.11724	56.2769	1.83e-06	0.000462019
C24D10.5	WBGene00016056	3.69786	0.0729595	15.0709	0.00146128	0.033722
C24H12.2	WBGene00016072	3.37664	1.27773	33.712	3.39e-05	0.00262659
C25A11.10	WBGene00219374	3.52343	3.92756	37.8885	1.8e-05	0.00172083
C25E10.12	WBGene00016101	1.03561	4.84723	19.7769	0.000464871	0.0160977
C25F6.6	WBGene00016105	3.82252	-0.783258	13.4589	0.00226383	0.0433632
C25F9.11	WBGene00045411	1.8071	5.84101	14.4122	0.00174194	0.0376267
C27D9.2	WBGene00016164	3.77685	0.905962	12.9584	0.00260792	0.047593
C29A12.1	WBGene00007797	3.68552	4.18342	81.3174	1.84e-07	0.000111537
C29F7.3	WBGene00007812	-1.07419	5.55635	13.3947	0.00230491	0.0439845
C30F2.3	WBGene00007817	-2.56083	4.81309	46.1746	5.88e-06	0.000897004
C32H11.5	WBGene00007868	3.34963	2.3246	36.5407	2.19e-05	0.00196878
C33D9.10	WBGene00044239	3.93079	2.28875	15.4434	0.00132553	0.0318389
C34C12.12	WBGene00219295	3.01329	0.836616	20.0527	0.000436975	0.0153838
C34E10.10	WBGene00016411	-1.06114	3.35472	15.2112	0.00140836	0.0327948
C35A5.5	WBGene00007949	1.9915	1.0291	15.89	0.0011813	0.029558
C36C5.15	WBGene00016484	4.71253	-1.37388	14.8093	0.00199357	0.0406235
C36C5.5	WBGene00016474	2.65596	1.05627	13.7301	0.002332	0.044448
C39B10.3	WBGene00008023	1.72393	2.48512	15.2278	0.00140226	0.0327948
C43D7.4	WBGene00008067	7.96435	-0.315808	19.3603	0.00059722	0.0189263
C43F9.5	WBGene00008073	-1.58738	2.24708	16.2883	0.00106758	0.0277868
C44B7.11	WBGene00016631	-1.46765	5.1188	31.6579	4.73e-05	0.00328131
C44B7.12	WBGene00016632	1.39044	4.65404	15.3847	0.00134592	0.0320858
C44C10.9	WBGene00008089	-1.03226	6.35593	18.7324	0.000590489	0.0188257
C44H9.7	WBGene00008102	3.90651	2.16587	44.2966	7.47e-06	0.000996775
C49C8.2	WBGene00016766	2.11552	3.36139	39.2677	1.48e-05	0.00152164
C49C8.8	WBGene00235271	4.51714	2.08184	19.0643	0.000546809	0.0179745
C49F5.6	WBGene00008210	4.4986	2.9042	26.9711	0.000107351	0.00582233
C50D2.1	WBGene00016805	4.00083	4.56305	25.6092	0.00013869	0.00708034
C53A5.9	WBGene00008267	6.39666	3.53207	41.1888	1.13e-05	0.00131869
C53B7.3	WBGene00016894	-1.71143	8.94102	19.7476	0.000467949	0.0161163
C54D1.7	WBGene00016914	-1.47493	2.83407	15.5482	0.00128997	0.0312387
C54E4.4	WBGene00016919	-1.58463	4.44752	22.7971	0.000242453	0.0105808
C54G7.1	WBGene00016933	2.29339	0.475626	13.399	0.00230214	0.0439845
cal-5	WBGene00006861	-1.42903	6.12203	13.9176	0.00199324	0.0406235
capg-2	WBGene00010093	1.52637	5.15568	18.6668	0.000599585	0.0189634
cas-2	WBGene00018921	1.43	3.37694	17.9048	0.000717778	0.0211181
cbp-2	WBGene00010545	1.50395	5.15584	16.7284	0.00095614	0.0253433
CD4.10	WBGene00022970	1.94756	2.41949	13.6166	0.00216634	0.0423734
CD4.8	WBGene00016993	1.21885	4.06328	15.2179	0.00140589	0.0327948
cdt-2	WBGene00011318	1.6423	5.02493	49.4676	3.94e-06	0.000710012
ceeh-2	WBGene00010628	-1.40752	4.40971	18.2356	0.000663481	0.020219
cku-80	WBGene00000520	1.10799	5.6112	18.3266	0.000649379	0.0199875
clc-1	WBGene00000522	1.45926	4.45759	21.7108	0.000304417	0.0121319
clec-12	WBGene00012103	4.43267	2.26569	23.5546	0.000207713	0.00955583
clec-140	WBGene00020220	3.82252	0.125929	19.1468	0.000536522	0.0176729
clec-265	WBGene00019738	-2.14633	3.95086	23.312	0.000218185	0.00986931
clec-44	WBGene00019928	5.88768	-0.222734	39.314	1.47e-05	0.00152156
clec-55	WBGene00008597	3.09268	2.24473	13.1706	0.00245523	0.0458608
clec-60	WBGene00014046	5.1257	6.93915	30.5627	5.68e-05	0.0037597
clec-61	WBGene00014047	5.0828	5.83436	35.8624	2.43e-05	0.00210088
clec-62	WBGene00009393	1.71956	6.10357	20.2391	0.000419192	0.0150237
clec-67	WBGene00018971	1.49182	4.97879	18.1413	0.000678475	0.0204306
clec-82	WBGene00021873	4.71285	4.8878	40.9105	1.17e-05	0.00134352
clec-85	WBGene00021872	2.40834	5.17943	24.885	0.000159513	0.00779695
clik-2	WBGene00016898	-1.42067	8.51627	21.2299	0.000337449	0.0129678
clik-3	WBGene00019361	-1.19893	5.69492	16.9501	0.00090505	0.0246898
clu-1	WBGene00000550	-1.28055	7.40798	23.9509	0.000191815	0.00901019
cogc-5	WBGene00016608	-2.00261	4.84247	61.018	1.12e-06	0.000347339
coh-3	WBGene00000592	1.38717	4.39949	14.8066	0.00156719	0.0349923
col-153	WBGene00000726	2.65323	4.14725	22.8115	0.000241736	0.0105808
col-39	WBGene00000616	-1.61362	8.72814	13.0286	0.00255619	0.0469187
col-8	WBGene00000597	2.68502	0.742854	17.422	0.000806324	0.02282
cope-1	WBGene00009731	1.26501	4.30219	28.9644	7.49e-05	0.00452822
cpb-1	WBGene00000770	3.57016	3.40257	39.7762	1.37e-05	0.00146384
cpg-8	WBGene00019357	1.36441	6.88119	15.637	0.00126068	0.0309364
cpl-1	WBGene00000776	1.41418	8.93813	14.2485	0.00182089	0.0388057
cpr-6	WBGene00000786	2.01309	9.18506	18.4317	0.000633506	0.0197593
cpz-1	WBGene00000788	2.12848	8.35222	56.4535	1.79e-06	0.000462019
csa-1	WBGene00008403	2.29561	3.50891	17.8665	0.000724373	0.0211589
cth-1	WBGene00009048	-1.84859	5.69675	68.9745	5.22e-07	0.000221474
cyp-13A1	WBGene00011677	1.21087	2.30511	14.9087	0.00152527	0.0343008
cyp-37B1	WBGene00009226	2.86579	6.93257	20.2609	0.000417171	0.0150237
D1081.7	WBGene00008385	3.16341	6.20005	163.317	1.71e-09	9.45e-06
D2021.4	WBGene00017048	-1.6273	3.83222	25.0209	0.000155347	0.00768364
D2096.10	WBGene00017077	-1.59375	2.47695	15.0757	0.00145942	0.033722
D2096.16	WBGene00235276	-1.49568	2.25548	25.6919	0.000136516	0.00703721
dat-1	WBGene00000934	-1.15354	4.13854	20.2563	0.000417595	0.0150237
daz-1	WBGene00000935	-1.12786	3.75045	13.8731	0.0020178	0.0407073
DC2.5	WBGene00017082	-1.50626	3.394	13.0745	0.00252307	0.0464718
ddn-1	WBGene00015227	5.87209	6.93706	50.0026	3.69e-06	0.000689982
decr-1.1	WBGene00018380	-1.87086	2.35209	13.3327	0.00234539	0.0445428
del-6	WBGene00011891	-1.98595	7.33794	26.7141	0.000112593	0.00605978
dhc-4	WBGene00012273	-1.4498	2.22306	14.8849	0.00153492	0.0343723
dhs-14	WBGene00000977	-1.33603	4.77898	15.583	0.0012784	0.0312236
dhs-18	WBGene00000981	-2.44929	5.99839	54.1988	2.29e-06	0.00051174
dhs-19	WBGene00000982	-1.05513	5.37628	14.9853	0.00149465	0.0340126
dhs-25	WBGene00000988	-1.96543	6.05483	32.8077	3.92e-05	0.00288076
dhs-28	WBGene00000991	-1.44736	7.91848	18.3187	0.000650581	0.0199875
div-1	WBGene00001002	1.06707	5.25536	21.1614	0.000342481	0.0130711
dmsr-6	WBGene00013222	1.30925	4.98381	30.9132	5.36e-05	0.00365831
dna-2	WBGene00001016	1.14486	5.18839	37.3731	1.94e-05	0.0018026
dnj-28	WBGene00001046	1.93423	3.92846	45.9723	6.03e-06	0.000897004
dod-20	WBGene00015259	3.75074	0.524092	13.1733	0.00245336	0.0458608
dod-22	WBGene00010125	2.20183	2.65455	15.4873	0.00131047	0.0315957
dod-23	WBGene00009898	4.79592	1.48662	16.1652	0.00110133	0.0282942
dog-1	WBGene00001049	1.06524	5.15774	21.6031	0.000311486	0.0122412
dpl-1	WBGene00001061	1.14375	5.45815	44.7045	7.09e-06	0.000978596
droe-8	WBGene00022550	5.84178	4.27503	46.2635	5.82e-06	0.000897004
dscc-1	WBGene00019595	1.58435	4.12401	14.2091	0.00184046	0.0389804
duo-1	WBGene00001110	1.87279	4.90291	45.9562	6.05e-06	0.000897004
E01G4.6	WBGene00008448	4.13187	1.84687	27.676	9.43e-05	0.00536872
E02H9.3	WBGene00017101	2.63576	4.88179	46.1691	5.89e-06	0.000897004
E03H4.9	WBGene00014729	8.3347	1.93707	37.4049	2.61e-05	0.00215484
E04F6.6	WBGene00017126	-1.53678	5.41425	14.7577	0.00158771	0.0351578
ech-6	WBGene00001155	-1.4185	8.04843	14.0516	0.00192129	0.0398229
ech-8	WBGene00001157	-1.23744	4.7193	19.772	0.00046538	0.0160977
ect-2	WBGene00002297	1.31091	5.19851	20.1062	0.000431782	0.0153365
eef-2	WBGene00001167	-1.81826	12.6345	25.6704	0.000137077	0.00704328
efl-1	WBGene00001161	1.03965	4.66737	28.8881	7.59e-05	0.00456691
elo-1	WBGene00001239	-1.22222	8.24659	21.8268	0.000297007	0.0119895
enu-3.1	WBGene00010362	2.71015	4.07817	52.782	2.68e-06	0.000560059
enu-3.5	WBGene00012552	2.15627	4.38586	36.2126	2.31e-05	0.00204494
eol-1	WBGene00045401	4.67438	5.18607	66.608	6.49e-07	0.000245385
exo-1	WBGene00009731	1.26501	4.30219	28.9644	7.49e-05	0.00452822
F01D5.10	WBGene00008500	2.63667	1.99548	19.2057	0.000529319	0.0175449
F01G10.4	WBGene00008507	4.88212	0.481861	16.7972	0.000939945	0.0252124
F07E5.9	WBGene00017214	6.12193	4.37498	68.5478	5.43e-07	0.000221474
F08D12.2	WBGene00017246	-2.29596	3.01641	15.0722	0.00146078	0.033722
F08F1.t2	WBGene00004998	4.1602	3.145	27.2621	0.000101748	0.00564846
F08F3.4	WBGene00017262	-1.42972	5.97116	17.2991	0.000830799	0.0232979
F08F3.8	WBGene00017264	3.05528	2.19556	30.0539	6.2e-05	0.00392285
F08G2.8	WBGene00008579	-1.45724	2.79337	16.7419	0.00095293	0.025342
F09C6.3	WBGene00008617	3.60931	0.648089	20.5387	0.000392319	0.0144186
F09E10.7	WBGene00017297	-1.22558	4.39474	16.2208	0.00108594	0.0279895
F10B5.3	WBGene00008640	4.11527	0.825157	28.9886	7.46e-05	0.00452822
F11C3.1	WBGene00008695	1.90787	2.14973	13.7627	0.00208025	0.0413367
F13H6.4	WBGene00017432	-2.07212	0.8771	18.4048	0.000637526	0.0198082
F14B8.4	WBGene00017446	-2.36108	1.60034	20.7966	0.00037074	0.0138895
F15B9.10	WBGene00045418	-1.0155	5.79408	13.5931	0.00218056	0.0424794
F15B9.6	WBGene00008850	3.96068	2.60698	38.9787	1.54e-05	0.00155513
F15H10.10	WBGene00044014	6.62056	2.4326	34.7708	2.87e-05	0.00231363
F15H10.12	WBGene00195181	5.55503	-0.175659	16.8322	0.0017263	0.0373411
F15H10.5	WBGene00008872	8.51101	-0.69856	15.4199	0.0015047	0.0340667
F15H10.6	WBGene00008873	7.33017	1.53176	39.9096	1.35e-05	0.00144643
F15H10.8	WBGene00008875	3.35558	1.20887	13.4932	0.00224221	0.0432033
F15H10.9	WBGene00044013	9.32207	0.501477	27.0304	0.000391959	0.0144186
F16B4.5	WBGene00017508	5.06928	1.74138	73.2241	3.58e-07	0.000162513
F16B4.6	WBGene00017508	5.06928	1.74138	73.2241	3.58e-07	0.000162513
F17C11.22	WBGene00219325	5.48943	-1.36712	14.1468	0.00208763	0.0414317
F17C11.6	WBGene00008917	-1.35068	2.01191	13.3128	0.00235861	0.0446337
F17C8.9	WBGene00185014	-1.54645	5.10729	67.7563	5.83e-07	0.000225955
F18A11.2	WBGene00008929	2.37335	5.27794	21.9557	0.000289016	0.0118571
F18E9.3	WBGene00017569	-2.72708	5.76707	55.1963	2.05e-06	0.000493428
F19B10.1	WBGene00017583	1.73944	4.69819	33.5756	3.47e-05	0.00267103
F20E11.17	WBGene00050906	6.78854	4.22059	32.9898	3.81e-05	0.00283116
F20G2.3	WBGene00008987	1.00609	4.79336	21.1651	0.000342209	0.0130711
F21A3.11	WBGene00219316	2.22943	5.99497	14.9606	0.00150446	0.0340667
F21C10.9	WBGene00017658	-1.78816	4.14446	13.8635	0.00202313	0.0407114
F22F7.2	WBGene00017720	-2.63713	3.0174	38.6237	1.62e-05	0.00158715
F22F7.8	WBGene00194908	-1.84701	3.01887	34.6146	2.94e-05	0.00231363
F23B12.4	WBGene00009081	-1.29401	6.03561	23.5426	0.000208219	0.00955583
F23B2.10	WBGene00009077	5.45042	2.11794	25.0733	0.000153775	0.00765354
F23D12.10	WBGene00045291	3.00693	1.06937	13.0968	0.00250713	0.0463935
F23H11.6	WBGene00017761	-1.55336	2.23469	14.0921	0.00190013	0.0396968
F25E5.2	WBGene00017783	1.68157	1.79271	20.5026	0.000395453	0.0144669
F26A1.9	WBGene00017807	2.68242	2.45731	31.8656	4.57e-05	0.00321076
F26D11.13	WBGene00045393	6.09865	1.73602	31.9368	4.52e-05	0.00320165
F26F2.1	WBGene00009166	4.87453	2.59173	53.224	2.55e-06	0.000554596
F26F2.3	WBGene00009168	7.13341	1.95879	126.452	9.9e-09	2.69e-05
F26F2.4	WBGene00009169	9.47433	0.260706	28.9421	9.53e-05	0.00538273
F26F2.5	WBGene00009170	8.58547	0.0734845	37.7972	2.47e-05	0.00210088
F26F4.8	WBGene00005011	1.18086	2.63245	13.787	0.00206633	0.0411632
F26G1.3	WBGene00017839	4.22517	0.179564	12.8407	0.00269721	0.0487741
F26H11.4	WBGene00009182	2.64499	3.21819	37.2407	1.98e-05	0.0018261
F28C6.5	WBGene00009205	2.3925	1.62881	27.4182	9.89e-05	0.00556714
F28F8.7	WBGene00009224	4.07677	4.81595	99.6001	4.9e-08	6.48e-05
F28F8.9	WBGene00044188	1.74589	3.52732	33.1723	3.7e-05	0.00279428
F28G4.4	WBGene00009229	3.29177	0.583129	14.0614	0.00191615	0.0398229
F32A11.4	WBGene00009309	3.69334	-0.865124	13.2695	0.00238756	0.0449671
F32B4.1	WBGene00009312	3.05915	0.622857	21.4741	0.000320195	0.0124908
F35D11.4	WBGene00018045	1.54027	4.40591	39.6922	1.39e-05	0.00147134
F35D2.1	WBGene00018039	4.5298	1.51089	29.0974	7.32e-05	0.00448668
F35D2.2	WBGene00018040	3.19948	0.589166	13.3379	0.00234197	0.0445311
F35G2.3	WBGene00009437	7.06324	1.13261	23.1157	0.000227099	0.0100999
F36D3.1	WBGene00009469	1.18731	4.2372	14.1811	0.00185456	0.0391553
F36H5.10	WBGene00018108	7.09153	2.43176	20.7707	0.000441234	0.0154646
F37D6.3	WBGene00009509	7.47566	5.33228	166.673	1.49e-09	9.45e-06
F40E12.2	WBGene00018235	8.79165	0.575759	56.2639	2.78e-06	0.000573331
F41E7.20	WBGene00219546	-3.05247	1.51242	15.0399	0.00147328	0.0337536
F41G3.21	WBGene00044316	-2.10883	4.93566	17.3811	0.000814377	0.0230069
F42A9.6	WBGene00018335	-1.22676	2.83952	13.6778	0.00212982	0.0419543
F42C5.3	WBGene00018345	5.76144	4.31605	46.4775	5.66e-06	0.000897004
F42G2.5	WBGene00018354	2.2163	2.89992	15.5714	0.00128222	0.0312236
F45E4.6	WBGene00018471	7.7416	-0.999335	25.402	0.000177626	0.00846286
F46A8.1	WBGene00014759	2.99073	2.95084	32.271	4.28e-05	0.00307679
F46F3.3	WBGene00009791	4.18401	1.91716	12.7165	0.00279532	0.0496991
F48E3.2	WBGene00018603	-1.72955	1.70086	15.1246	0.00144074	0.0334424
F49B2.6	WBGene00009865	-1.43674	5.26327	22.0108	0.000285672	0.0117507
F49H6.5	WBGene00009908	5.76342	4.96562	80.9057	1.9e-07	0.000111537
F52E1.5	WBGene00018694	3.22118	3.0107	27.715	9.37e-05	0.00534996
F52F10.2	WBGene00018706	2.46123	3.05685	18.0397	0.000695053	0.0208214
F53B1.2	WBGene00018735	1.27833	4.22358	17.619	0.000768778	0.0220721
F53C11.3	WBGene00009973	-1.54443	6.77331	45.2655	6.6e-06	0.000943666
F53E10.5	WBGene00018761	3.52465	1.01286	38.7482	1.59e-05	0.00158715
F53F1.2	WBGene00009980	-1.21354	4.32345	18.317	0.00065085	0.0199875
F53F8.4	WBGene00010001	-1.6637	7.25011	22.7588	0.000244378	0.0105966
F53F8.6	WBGene00010003	1.7647	1.79773	13.8506	0.00203034	0.0407532
F53H2.1	WBGene00010004	4.41911	3.32361	32.1263	4.38e-05	0.00311746
F54C9.11	WBGene00010045	1.19585	5.07544	13.7352	0.00209614	0.0415485
F54C9.3	WBGene00010041	1.97259	5.86875	20.0646	0.000435814	0.0153838
F54D5.12	WBGene00010055	-1.39814	6.4788	41.4402	1.09e-05	0.00129325
F54D5.15	WBGene00010057	1.31449	4.86068	21.7986	0.000298786	0.0120097
F55C5.2	WBGene00010092	5.72735	0.776421	17.4868	0.000793745	0.0226253
F55G11.3	WBGene00014771	7.33733	-0.824996	13.4835	0.00249207	0.0462767
F56A4.3	WBGene00018911	-8.73503	-0.844794	23.5454	0.000498757	0.016777
F56A6.5	WBGene00044427	6.20843	0.600197	14.2683	0.00202201	0.0407114
F56B6.6	WBGene00018937	-2.02123	3.18454	20.4533	0.000399775	0.0145913
F57B9.3	WBGene00018997	5.11157	3.77739	37.1767	2e-05	0.00183274
F57G4.1	WBGene00010206	8.11195	0.15574	24.1282	0.000225487	0.0100847
F57G4.11	WBGene00195165	7.89225	3.54566	73.3652	3.54e-07	0.000162513
F58A4.2	WBGene00010227	1.72703	4.30307	27.8553	9.13e-05	0.00523454
F58B4.5	WBGene00010238	-2.82627	5.39208	19.2734	0.000521173	0.0173988
F58D5.3	WBGene00010243	2.30494	0.85516	14.1578	0.00186638	0.0392021
F58E2.3	WBGene00019047	1.1631	2.75548	13.2479	0.00240212	0.0451878
F58G6.3	WBGene00010274	-3.42341	2.20693	15.3372	0.00136269	0.0322916
F58G6.9	WBGene00044107	-3.51779	3.49386	25.0444	0.000154641	0.00767262
F59E11.5	WBGene00019111	-1.7606	4.38832	27.0595	0.000105613	0.00576228
faah-3	WBGene00019068	-1.6833	5.24022	13.7743	0.00207357	0.0412557
fbxa-116	WBGene00013754	4.56841	-0.540374	13.7211	0.00210439	0.0416268
fbxa-120	WBGene00016346	-2.13935	0.905551	13.5227	0.00222375	0.0429519
fbxa-135	WBGene00011539	4.50421	2.77536	24.0932	0.000186444	0.00881004
fbxa-158	WBGene00015602	4.92145	4.14946	72.2782	3.89e-07	0.000171528
fbxa-164	WBGene00015599	6.76343	2.55764	40.1746	1.3e-05	0.00143258
fbxa-165	WBGene00015600	8.67642	3.07892	68.243	5.58e-07	0.000221474
fbxa-166	WBGene00015601	2.33575	2.77483	20.1486	0.000427719	0.0152604
fbxa-182	WBGene00018353	3.12806	4.49069	15.3256	0.00136684	0.0323418
fbxa-188	WBGene00009839	1.67039	2.55464	21.6466	0.00030861	0.0121583
fbxa-192	WBGene00010212	-2.61628	1.50627	34.6901	2.91e-05	0.00231363
fbxa-30	WBGene00013837	6.29166	0.449364	19.4705	0.000498262	0.016777
fbxa-7	WBGene00020637	7.77474	1.33641	45.0168	9.68e-06	0.0011728
fbxa-75	WBGene00022476	11.5471	3.11216	63.1502	1.43e-06	0.000427588
fbxb-68	WBGene00008611	7.10111	0.516711	16.7831	0.00107745	0.0279064
fbxc-20	WBGene00018352	5.17155	1.03536	16.0973	0.00112046	0.0286412
fbxc-57	WBGene00016305	2.16625	3.78372	34.6441	2.93e-05	0.00231363
feh-1	WBGene00001410	-1.1957	6.78984	14.3607	0.00176632	0.0379999
fipr-17	WBGene00012965	5.19162	-0.944999	23.2465	0.000221113	0.00994505
fipr-2	WBGene00009097	-1.97231	6.66069	13.3204	0.00235357	0.0445914
fipr-26	WBGene00009963	-3.23827	1.12289	36.7388	2.13e-05	0.00192232
fipr-3	WBGene00009090	-2.72102	3.72021	54.8214	2.14e-06	0.000498932
fipr-4	WBGene00007541	-2.75106	4.50493	21.7732	0.000300406	0.0120365
fipr-6	WBGene00007544	-3.32541	1.14228	14.022	0.00193695	0.0400429
fipr-7	WBGene00007543	-3.12545	3.83115	35.5338	2.56e-05	0.00213516
fipr-8	WBGene00007537	-3.82508	0.627181	14.6788	0.00162154	0.0356088
fmil-1	WBGene00021362	1.72358	6.43238	40.0165	1.33e-05	0.00143465
fmo-3	WBGene00001478	-1.08667	4.68603	13.6284	0.00215924	0.0423237
fncm-1	WBGene00018908	1.57191	4.3933	18.5741	0.000612712	0.0193016
fubl-4	WBGene00019692	1.71606	4.89364	16.5036	0.00101131	0.0264087
gcna-1	WBGene00022694	1.10467	3.97483	20.2473	0.000418435	0.0150237
gem-1	WBGene00008214	-1.07315	4.92386	16.2733	0.00107161	0.0278006
gfm-1	WBGene00009246	-1.26491	7.31932	22.0106	0.000285682	0.0117507
gla-3	WBGene00011376	1.22232	4.24833	35.1537	2.71e-05	0.00222791
gln-5	WBGene00001606	1.37936	3.82456	19.57	0.000487126	0.0164906
gln-6	WBGene00001607	2.82972	4.41366	40.6861	1.21e-05	0.00136287
glt-3	WBGene00001621	-1.29453	4.41792	21.9098	0.000291829	0.0119417
gpd-4	WBGene00001686	4.07879	4.39631	56.2347	1.83e-06	0.000462019
gpr-1	WBGene00001688	1.58722	3.21476	40.0757	1.32e-05	0.00143258
gpr-2	WBGene00001689	1.53223	3.8445	14.1687	0.00186081	0.0391831
gpx-1	WBGene00009165	-1.35053	4.15827	17.093	0.000873784	0.0240434
gpx-4	WBGene00022377	2.23621	2.32206	22.5623	0.000254532	0.0108224
gpx-5	WBGene00007516	-1.64616	5.29002	15.8525	0.00119269	0.0296788
grl-14	WBGene00001723	2.26993	1.62354	17.8067	0.000734828	0.0213679
grsp-2	WBGene00012118	-1.58829	5.8971	27.9019	9.06e-05	0.00522707
gyg-2	WBGene00012020	3.12323	3.93457	46.0769	5.95e-06	0.000897004
H04D03.2	WBGene00010363	2.15352	4.24157	83.2419	1.58e-07	0.000105059
H04D03.6	WBGene00194861	7.43469	-0.726864	15.8581	0.00134909	0.0321131
H05C05.3	WBGene00019159	6.39864	0.808981	14.7352	0.00179093	0.0383733
hach-1	WBGene00017301	-1.58968	6.94581	46.3209	5.77e-06	0.000897004
hasp-1	WBGene00007258	1.01259	4.23141	17.9754	0.000705775	0.0209517
hcp-6	WBGene00001833	1.95245	6.0774	20.2248	0.000420528	0.0150377
him-10	WBGene00001869	1.26472	4.8048	33.3233	3.61e-05	0.00274992
him-3	WBGene00001862	2.90038	4.25782	28.3338	8.38e-05	0.00498276
his-40	WBGene00001914	4.63713	-0.193988	15.0079	0.00148576	0.0338928
hoe-1	WBGene00017119	-1.09909	6.48374	32.9442	3.83e-05	0.00283116
hpd-1	WBGene00001993	-1.23419	8.83624	35.4491	2.59e-05	0.00215163
hpo-26	WBGene00018492	-1.84671	4.40176	42.6866	9.23e-06	0.00114701
hrde-1	WBGene00007624	2.74863	7.16642	83.1698	1.59e-07	0.000105059
hrg-2	WBGene00010473	-2.36376	2.23341	22.1841	0.000275444	0.0114783
hrg-7	WBGene00007605	-2.07603	6.28399	15.1174	0.00144349	0.0334573
hsp-6	WBGene00002010	-1.08533	9.09731	14.1713	0.00185952	0.0391831
hum-2	WBGene00002036	1.02052	7.52338	24.8663	0.000160094	0.00779695
ifa-1	WBGene00002050	-1.36346	7.14605	12.7745	0.002749	0.0491508
ilkp-1	WBGene00009354	1.47194	2.84274	14.7616	0.00158606	0.0351578
inx-21	WBGene00002143	2.65864	4.58656	42.1801	9.88e-06	0.00118784
inx-22	WBGene00002144	5.03913	5.37336	40.2493	1.29e-05	0.00142767
ivd-1	WBGene00015326	-1.5087	6.99372	14.526	0.00168931	0.0367413
K02E2.7	WBGene00010508	4.99332	2.57489	17.5603	0.000779742	0.0222716
K02E7.12	WBGene00019316	3.4953	0.997213	44.4614	7.31e-06	0.000987209
K05C4.9	WBGene00010585	3.77141	4.79948	61.4266	1.07e-06	0.000347339
K06A5.2	WBGene00019430	8.14384	-0.497193	13.4696	0.00250147	0.0463429
K07C11.12	WBGene00000098	1.75389	5.37075	13.2747	0.00238406	0.0449671
K07E1.1	WBGene00019489	-1.72604	6.57281	22.7558	0.000244531	0.0105966
K08D10.14	WBGene00219216	1.62716	3.95696	15.9709	0.00115713	0.0292236
K08F4.3	WBGene00010678	2.10785	3.6517	40.8846	1.18e-05	0.00134352
K09D9.12	WBGene00019569	3.14922	0.0700202	13.6112	0.00216961	0.0423734
K09E9.1	WBGene00010724	-1.23136	4.98432	17.2387	0.000843146	0.0234781
K10G4.13	WBGene00077629	4.46708	3.61089	31.6317	4.75e-05	0.00328131
K11H12.7	WBGene00019663	-1.48786	6.05904	27.1537	0.000103797	0.00568409
K12D12.5	WBGene00010787	1.94141	3.8146	28.6757	7.88e-05	0.00470606
kbp-3	WBGene00009179	3.00254	4.64432	46.083	5.95e-06	0.000897004
kin-16	WBGene00002200	-1.8812	4.51348	14.8955	0.00153063	0.0343245
knl-1	WBGene00002231	1.09345	5.58809	14.2812	0.00180478	0.038618
knl-3	WBGene00020392	1.2645	4.91515	49.1963	4.06e-06	0.000717024
kup-1	WBGene00002241	1.51571	6.00523	33.3773	3.58e-05	0.00274337
kynu-1	WBGene00015802	-1.01067	5.88753	16.2135	0.00108793	0.0279953
lact-6	WBGene00007358	3.02644	3.23243	14.7505	0.0015908	0.0351771
lact-8	WBGene00012777	1.36934	3.38605	18.1609	0.00067533	0.0203844
lem-4	WBGene00021945	1.3002	5.1637	18.1699	0.000673889	0.0203797
lgc-11	WBGene00000061	-1.57924	3.50675	20.6364	0.000383976	0.0142773
lgc-22	WBGene00017483	4.00583	5.28534	17.7263	0.000749151	0.0216653
lig-1	WBGene00002985	1.30846	6.44109	43.1343	8.7e-06	0.00112263
lin-41	WBGene00003026	-1.14283	8.05188	16.0878	0.00112318	0.0286412
lin-9	WBGene00002998	1.32444	5.44894	78.3925	2.32e-07	0.000119612
linc-125	WBGene00219686	2.14137	1.37962	16.0831	0.00112453	0.0286412
lips-14	WBGene00019208	4.48916	-0.507493	32.0754	0.000142075	0.00722988
lon-8	WBGene00013352	1.94414	5.42151	24.3835	0.000176012	0.00841731
ltd-1	WBGene00003089	1.10301	5.66412	18.5752	0.000612548	0.0193016
M01F1.4	WBGene00010810	-1.23747	5.88544	24.2575	0.000180457	0.00855258
M01G12.7	WBGene00010821	4.72239	0.0121873	13.2735	0.00238484	0.0449671
mab-7	WBGene00003104	3.44495	3.54892	27.3352	0.000100395	0.00561256
mam-8	WBGene00020743	2.22389	2.00496	14.0556	0.00191919	0.0398229
maoc-1	WBGene00017123	-2.09986	6.30744	26.6443	0.000114064	0.00611825
marg-1	WBGene00018538	-1.8778	6.91363	17.0533	0.000882348	0.0241535
math-17	WBGene00015833	7.33535	-1.25137	13.2809	0.00263304	0.0479412
math-28	WBGene00018102	4.96681	4.15053	24.0096	0.000189579	0.00893158
math-34	WBGene00019699	4.62861	3.5791	94.3879	6.97e-08	7.04e-05
math-37	WBGene00020080	3.02313	3.29699	12.8015	0.00272776	0.0488681
math-38	WBGene00020326	2.88445	4.75266	28.0147	8.87e-05	0.0052179
math-44	WBGene00021193	4.07847	2.13885	30.2318	6.01e-05	0.00387568
math-5	WBGene00015834	4.70969	0.292005	15.8653	0.0011888	0.0296305
mboa-1	WBGene00007174	1.85367	4.19033	25.3864	0.000144749	0.00729579
mboa-3	WBGene00016934	-1.01538	6.29889	13.634	0.00215585	0.0423095
mbtr-1	WBGene00021661	1.46661	3.39794	23.2754	0.000219814	0.00991474
mes-4	WBGene00003222	1.55093	5.15505	23.5559	0.000207661	0.00955583
mesp-1	WBGene00016178	1.83542	1.53085	22.4388	0.000261151	0.0110274
mis-12	WBGene00021648	2.15941	3.99018	21.2549	0.00033564	0.0129344
mltn-1	WBGene00009311	2.77552	6.03679	20.0716	0.000435128	0.0153838
moe-3	WBGene00003388	2.61179	5.1847	25.2257	0.000149304	0.00747792
mop-25.3	WBGene00020858	1.59739	1.83956	13.089	0.0025127	0.0464426
mrp-4	WBGene00003410	-1.65216	4.91023	13.9615	0.00196931	0.0403442
mrpl-45	WBGene00022493	-1.05844	4.57562	21.7036	0.000304884	0.0121319
mrt-1	WBGene00045237	1.21582	4.03324	15.4178	0.00133439	0.0319839
mus-101	WBGene00009507	1.24319	6.63002	45.3007	6.57e-06	0.000943666
myo-1	WBGene00002348	-1.38106	10.8116	21.6567	0.00030794	0.0121583
myo-2	WBGene00003514	-1.41212	11.0941	15.0471	0.00147046	0.0337536
myo-5	WBGene00019064	-1.12234	9.56714	12.7991	0.00272965	0.0488681
NA	WBGene00016086	3.70882	2.82064	24.9384	0.000157861	0.00777001
NA	WBGene00235306	2.48074	4.20045	18.733	0.000590399	0.0188257
nac-1	WBGene00003517	-2.19105	4.81048	31.2827	5.03e-05	0.00346025
nas-29	WBGene00003547	2.0832	2.58866	18.9655	0.000559416	0.0182647
nas-33	WBGene00003551	-1.71132	2.29438	16.0179	0.00114335	0.0289684
ncam-1	WBGene00017184	-1.10098	7.45921	18.1985	0.000669332	0.0202805
ncx-2	WBGene00003567	-1.31908	9.97416	46.3217	5.77e-06	0.000897004
ndx-8	WBGene00003585	-1.3011	2.06066	15.8184	0.00120316	0.0298013
nep-1	WBGene00013926	3.03133	6.67004	49.7071	3.83e-06	0.000706175
nep-12	WBGene00017842	1.61474	4.08299	23.7159	0.000201068	0.00935603
nhr-15	WBGene00003614	1.26302	3.81058	15.5767	0.00128046	0.0312236
nhr-21	WBGene00003620	1.33742	6.32657	19.8254	0.000459818	0.0160099
nhr-41	WBGene00022423	1.3856	5.05153	37.3683	1.94e-05	0.0018026
nhr-65	WBGene00003655	-1.03449	3.63697	14.6637	0.0016281	0.0357035
nhr-7	WBGene00003606	-1.71125	5.49013	15.8278	0.00120027	0.0297761
nkb-3	WBGene00010117	-1.13734	7.80551	25.2416	0.000148846	0.00747792
nlt-1	WBGene00003773	-1.48972	7.11314	27.1524	0.000103822	0.00568409
noca-1	WBGene00010549	2.03677	2.92852	34.8283	2.85e-05	0.00230672
nstp-2	WBGene00017480	-1.27226	5.54754	16.9	0.000916327	0.0247409
ntp-1	WBGene00016380	1.18539	4.26445	14.5428	0.0016817	0.036626
nyn-1	WBGene00011959	1.19517	4.56697	33.0862	3.75e-05	0.0028197
oac-15	WBGene00008676	4.35099	-1.64521	18.8974	0.000568287	0.0183938
oac-29	WBGene00018295	3.17773	2.78451	17.2931	0.000832014	0.0232979
oac-56	WBGene00013450	8.82401	-1.03756	18.854	0.000667981	0.0202805
oig-3	WBGene00003861	-1.35961	6.12147	17.8762	0.000722697	0.0211589
orc-5	WBGene00013857	1.52289	4.05877	55.1971	2.05e-06	0.000493428
pals-1	WBGene00008858	3.36367	1.86075	13.2788	0.00238129	0.0449671
pals-11	WBGene00044708	9.68985	2.78789	45.2882	9.36e-06	0.00114701
pals-12	WBGene00044709	6.68946	3.24277	57.5522	1.59e-06	0.000445702
pals-14	WBGene00009061	6.52719	6.32604	97.8386	5.51e-08	6.73e-05
pals-15	WBGene00044707	3.01396	2.66921	14.6573	0.00163087	0.035715
pals-2	WBGene00007656	7.37783	3.75297	94.6096	6.87e-08	7.04e-05
pals-26	WBGene00007131	4.91779	4.98951	110.169	2.5e-08	4.94e-05
pals-27	WBGene00007132	6.08421	4.60968	92.5632	7.92e-08	7.04e-05
pals-28	WBGene00007134	6.59798	2.9625	18.8933	0.000568832	0.0183938
pals-29	WBGene00012091	9.09786	3.62468	54.9213	2.11e-06	0.000498932
pals-3	WBGene00007657	11.4557	2.84547	65.9607	1.11e-06	0.000347339
pals-30	WBGene00013294	5.74751	2.15831	29.1775	7.22e-05	0.00444121
pals-31	WBGene00018614	3.75741	3.41605	28.2757	8.47e-05	0.00501608
pals-32	WBGene00016281	5.78694	4.8162	125.978	1.02e-08	2.69e-05
pals-33	WBGene00021081	6.96955	5.26888	162.315	1.79e-09	9.45e-06
pals-36	WBGene00044787	4.28587	1.54595	35.6356	2.52e-05	0.00212466
pals-38	WBGene00008302	5.21057	4.76806	108.334	2.8e-08	4.94e-05
pals-39	WBGene00008301	4.26465	5.40506	87.0892	1.18e-07	8.6e-05
pals-4	WBGene00007658	6.89466	3.28953	42.6814	9.24e-06	0.00114701
pals-5	WBGene00007659	7.89047	4.59839	61.378	1.08e-06	0.000347339
pals-6	WBGene00007660	5.4141	5.15137	50.2935	3.57e-06	0.000674718
pals-7	WBGene00007661	7.50678	1.24	32.5925	4.06e-05	0.00296914
pals-8	WBGene00007662	10.935	2.01538	54.6243	3.29e-06	0.00063722
pals-9	WBGene00044237	7.71771	2.02021	44.1534	7.61e-06	0.000998727
parp-1	WBGene00004049	1.5063	4.74439	42.5555	9.39e-06	0.00114701
pepm-1	WBGene00009807	-2.80582	1.0128	17.8923	0.000719929	0.0211281
pgl-1	WBGene00003992	1.68132	6.77024	26.6175	0.000114637	0.00612827
pgl-3	WBGene00003994	4.06613	6.5913	120.383	1.38e-08	3.13e-05
pgp-10	WBGene00004004	-1.43002	6.41644	27.9032	9.05e-05	0.00522707
pgp-14	WBGene00004008	-2.04584	6.81162	13.9765	0.00196126	0.0402831
pgp-9	WBGene00004003	-1.44041	5.53297	13.8843	0.00201159	0.0406853
phb-2	WBGene00004015	-1.16943	7.29742	34.4139	3.04e-05	0.00237534
pho-14	WBGene00020471	-3.11353	2.97838	14.0032	0.00194691	0.0401113
pid-2	WBGene00021676	3.5966	5.55065	52.9063	2.64e-06	0.000559621
polh-1	WBGene00018721	1.72964	4.6789	42.7586	9.14e-06	0.00114701
polk-1	WBGene00017696	1.66833	4.67341	41.0461	1.15e-05	0.00133489
pot-1	WBGene00015105	1.06126	3.69255	13.2103	0.0024278	0.0455629
pps-1	WBGene00004091	1.34866	6.65215	18.2014	0.000668876	0.0202805
ppt-1	WBGene00004092	1.31346	3.55407	17.3211	0.000826368	0.0232217
pqn-31	WBGene00004119	-2.4547	5.67685	44.546	7.23e-06	0.000987209
pqn-37	WBGene00004124	-2.05438	3.87385	22.2556	0.000271344	0.0113372
pqn-94	WBGene00004173	-2.23212	7.31158	30.6266	5.62e-05	0.00375044
prx-11	WBGene00004196	-1.76765	3.90506	40.0949	1.31e-05	0.00143258
pst-1	WBGene00004206	1.0675	4.69047	18.2367	0.000663303	0.020219
ptc-3	WBGene00004210	1.35383	7.4275	16.9176	0.000912345	0.024719
ptr-12	WBGene00004226	-1.74917	5.48482	25.8635	0.000132124	0.00687554
ptr-17	WBGene00004231	2.93718	2.52545	44.4365	7.34e-06	0.000987209
ptr-20	WBGene00004234	1.57413	3.57582	22.6599	0.000249428	0.0107322
ptr-6	WBGene00004221	2.33576	4.45502	30.407	5.84e-05	0.00381291
pxn-2	WBGene00004257	-1.58706	4.57724	23.0646	0.000229486	0.0101775
pyr-1	WBGene00004259	1.77042	8.14606	29.6116	6.69e-05	0.00416589
qua-1	WBGene00004264	3.1894	6.3296	13.9105	0.00199711	0.0406235
R02F2.4	WBGene00019833	4.62203	4.04313	87.9912	1.1e-07	8.6e-05
R03D7.5	WBGene00010991	4.71463	0.521205	14.945	0.00151069	0.0340699
R05D7.5	WBGene00011030	1.08942	4.67218	21.6841	0.000306153	0.012152
R05G6.5	WBGene00019899	1.88259	2.06037	22.1429	0.000277836	0.0115476
R05G6.9	WBGene00019901	3.55549	1.47879	15.6784	0.00124727	0.0307021
R05H10.1	WBGene00011042	-2.59057	4.80371	45.0979	6.74e-06	0.000946977
R07B1.13	WBGene00138711	4.47073	1.10868	32.4597	4.15e-05	0.00300616
R07B1.5	WBGene00011077	2.55645	-0.158865	14.7303	0.00159938	0.0352685
R07C12.1	WBGene00019931	3.75103	3.11598	16.7415	0.000953039	0.025342
R07C12.3	WBGene00019933	4.79411	-0.446583	20.8657	0.00036519	0.0137723
R07C3.16	WBGene00019928	5.88768	-0.222734	39.314	1.47e-05	0.00152156
R09D1.12	WBGene00011168	4.06669	1.99184	14.695	0.00161451	0.0355186
R11E3.2	WBGene00020004	2.17508	1.62582	22.4395	0.000261118	0.0110274
R74.10	WBGene00206525	-1.35618	2.42942	15.7449	0.00122611	0.0302751
rnf-1	WBGene00004380	1.29074	4.98434	17.8157	0.000733248	0.0213611
rnh-1.3	WBGene00007303	4.86933	3.79707	57.4704	1.61e-06	0.000445702
rrf-2	WBGene00004509	2.59508	6.85451	80.248	2e-07	0.000113339
sago-2	WBGene00018921	1.43	3.37694	17.9048	0.000717778	0.0211181
sas-6	WBGene00012888	1.57284	4.74595	45.4861	6.41e-06	0.00093441
scav-4	WBGene00008692	-1.2561	3.75954	13.2039	0.00243222	0.045592
scl-6	WBGene00008028	-2.75821	2.17512	13.8005	0.00205865	0.0411134
sdz-6	WBGene00008068	8.71725	-0.820966	28.3391	0.000327499	0.0127018
2023-09-01	WBGene00004775	1.21839	6.13237	19.6192	0.000481726	0.0163464
set-21	WBGene00021282	2.066	3.26008	28.9578	7.5e-05	0.00452822
skpo-1	WBGene00009897	2.3398	1.30613	21.4467	0.000322077	0.0125334
skpo-3	WBGene00017968	-1.35701	6.53582	14.0592	0.00191731	0.0398229
skr-5	WBGene00004811	1.52526	3.41939	12.8112	0.00272015	0.0488681
slcf-2	WBGene00006865	1.41663	3.46774	32.2616	4.28e-05	0.00307679
sld-2	WBGene00020466	1.27734	3.26481	17.1926	0.000852697	0.0235448
snf-3	WBGene00004902	-1.2209	6.85498	15.3532	0.00135704	0.0322541
snpc-1.2	WBGene00012715	2.63506	4.77064	45.1334	6.71e-06	0.000946977
spat-2	WBGene00012970	-1.67429	4.0035	19.6974	0.000473281	0.0161251
spdl-1	WBGene00015515	1.54741	4.38378	16.0157	0.00114399	0.0289684
spin-1	WBGene00007549	-1.29812	5.18088	19.7898	0.000463519	0.0160977
spp-13	WBGene00004998	4.1602	3.145	27.2621	0.000101748	0.00564846
spp-15	WBGene00005000	1.3471	5.12715	17.9122	0.00071651	0.0211181
spp-17	WBGene00005002	-2.8011	4.11362	22.1175	0.000279326	0.0115491
sqst-4	WBGene00012516	5.22021	-1.85957	13.3661	0.00257267	0.0471666
sqv-4	WBGene00005022	1.62157	5.7297	22.7103	0.000246843	0.0106498
srd-4	WBGene00005082	8.37899	2.33349	56.6199	1.76e-06	0.000462019
srg-31	WBGene00005188	7.03532	4.67062	33.3021	3.62e-05	0.00274992
srh-16	WBGene00005241	8.29974	2.70503	78.3208	2.34e-07	0.000119612
srh-195	WBGene00005408	5.98929	-0.503392	13.8406	0.00226416	0.0433632
sri-5	WBGene00005517	4.49986	1.27325	90.6144	9.11e-08	7.61e-05
sri-68	WBGene00005580	7.03467	0.307497	16.0484	0.00128734	0.0312387
sri-70	WBGene00005582	3.09359	2.10825	23.0447	0.000230421	0.0101905
srr-10	WBGene00005661	6.31852	2.15385	25.3994	0.000144385	0.00729579
srv-1	WBGene00005712	-1.24024	4.17357	22.2749	0.000270248	0.0113212
srw-85	WBGene00005832	5.60743	5.05354	102.337	4.09e-08	5.91e-05
sul-3	WBGene00006310	-1.38283	3.86212	21.7644	0.000300968	0.0120365
sur-5	WBGene00006351	-1.32809	6.80369	35.1017	2.73e-05	0.00223425
sws-1	WBGene00012698	1.84318	1.44288	20.3915	0.000405273	0.0147243
syp-1	WBGene00006375	2.36844	6.60292	54.5487	2.2e-06	0.000506644
T01D1.4	WBGene00020149	2.81346	4.42276	14.7965	0.00157142	0.0349923
T03D8.6	WBGene00011393	1.42506	5.42126	13.9292	0.00198691	0.0406
T04C12.9	WBGene00050889	6.21375	0.0309663	13.0534	0.00280237	0.0497688
T04H1.5	WBGene00011451	1.03792	4.05844	15.9568	0.00116129	0.0292663
T05A8.1	WBGene00020227	6.61604	0.569093	48.0535	4.66e-06	0.000804928
T05A8.2	WBGene00020228	6.02757	0.31432	15.8971	0.00117915	0.029558
T05C1.5	WBGene00020252	-3.80733	-0.256854	13.0808	0.00251852	0.0464718
T05C3.2	WBGene00020254	-1.23041	1.91119	13.8858	0.00201077	0.0406853
T05H4.4	WBGene00020267	-3.19255	0.994245	38.5061	1.65e-05	0.00160273
T07D10.8	WBGene00045509	1.47985	3.75256	19.1603	0.000534858	0.0176548
T07E3.2	WBGene00020313	6.40014	1.06422	14.1148	0.00210533	0.0416268
T08E11.1	WBGene00020357	4.73692	4.24889	57.5868	1.59e-06	0.000445702
T08E11.8	WBGene00020364	3.43381	3.03697	22.6132	0.000251855	0.0107782
T09F5.12	WBGene00014836	2.09819	5.86966	18.7706	0.000585257	0.0188257
T10E9.8	WBGene00020418	2.46808	1.76384	16.7069	0.000961268	0.0254367
T10H10.2	WBGene00020426	1.59695	4.49432	20.5964	0.000387367	0.0143362
T13C5.2	WBGene00020483	4.63768	-1.02218	14.0064	0.00194525	0.0401113
T13F3.6	WBGene00011753	-2.49888	3.22196	14.9582	0.00150541	0.0340667
T14E8.4	WBGene00043981	1.8118	2.79321	18.3516	0.000645567	0.019941
T15B7.15	WBGene00020527	3.50945	1.7942	102.46	4.06e-08	5.91e-05
T19C9.8	WBGene00011844	4.07235	3.10657	25.9252	0.000130584	0.00684254
T19D7.6	WBGene00020574	2.4895	1.6716	23.0087	0.000232128	0.0102375
T20B5.2	WBGene00020595	-1.20844	4.34611	13.6698	0.00213455	0.0419954
T20D4.7	WBGene00020613	3.92064	1.4619	14.9034	0.00152741	0.0343008
T21D12.12	WBGene00020651	-1.43111	4.578	15.4137	0.00133581	0.0319839
T22B11.4	WBGene00020677	-1.15939	4.98058	12.952	0.00261268	0.0476251
T22C1.12	WBGene00011921	6.56223	-0.15423	21.0887	0.00097224	0.0256809
T22F3.10	WBGene00020699	3.47657	3.07489	20.6815	0.0003802	0.01417
T23E1.1	WBGene00020728	3.20402	-0.0802732	19.7301	0.000469794	0.0161251
T24A6.7	WBGene00020747	7.6337	2.15771	18.621	0.000703748	0.0209517
T24D5.5	WBGene00011993	6.09818	-1.33502	13.345	0.00258749	0.0473289
T24E12.5	WBGene00020774	3.49463	2.69691	37.7473	1.84e-05	0.00174099
T25D10.4	WBGene00020801	1.48413	4.46287	13.8589	0.00202573	0.040712
T26H5.10	WBGene00044783	3.96942	1.25572	30.1946	6.05e-05	0.00387568
T26H5.14	WBGene00235133	4.13564	3.26277	49.5151	3.91e-06	0.000710012
T26H5.8	WBGene00012070	3.40463	4.11874	39.0302	1.53e-05	0.00155367
T26H5.9	WBGene00044206	2.40394	5.96645	13.4849	0.00224739	0.0432507
T27E7.9	WBGene00012093	7.67199	-0.974098	14.8964	0.00171829	0.0372187
T28A8.3	WBGene00012109	1.45247	3.83917	22.7947	0.000242577	0.0105808
T28A8.4	WBGene00012110	1.91161	4.08875	53.1058	2.58e-06	0.000554596
T28A8.5	WBGene00012111	2.66062	3.83546	60.2467	1.21e-06	0.000368254
T28A8.6	WBGene00012112	1.5106	4.70151	35.8424	2.44e-05	0.00210088
T28A8.8	WBGene00194852	2.20877	1.57243	24.8733	0.000159877	0.00779695
T28H10.2	WBGene00012143	-1.7268	3.81677	16.9385	0.000907648	0.0246998
T28H10.3	WBGene00012144	2.36168	8.31761	32.4848	4.13e-05	0.00300616
tag-244	WBGene00044073	1.2263	4.29535	13.5862	0.00218476	0.042509
tag-290	WBGene00009386	-1.933	3.7368	16.9602	0.000902812	0.0246712
tag-63	WBGene00006440	1.06821	4.29943	23.3141	0.000218093	0.00986931
tba-9	WBGene00006535	-1.13104	4.42013	16.6552	0.000973728	0.0256809
tbb-6	WBGene00006539	3.99389	4.68389	30.1201	6.13e-05	0.003908
tcab-1	WBGene00013669	1.01906	3.34464	16.7712	0.000946033	0.0252865
timm-17B.1	WBGene00017119	-1.09909	6.48374	32.9442	3.83e-05	0.00283116
tin-44	WBGene00020383	-1.35176	5.43688	22.631	0.000250927	0.0107675
tipn-1	WBGene00017738	2.73227	4.20174	81.7577	1.77e-07	0.000111537
tnc-2	WBGene00006583	-1.45857	7.74774	29.8314	6.44e-05	0.00404212
tni-4	WBGene00006586	-1.25258	8.69937	22.7477	0.000244943	0.0105966
tnt-4	WBGene00006589	-1.62381	8.01341	23.4798	0.00021088	0.00964882
tofu-7	WBGene00022737	1.13711	3.10196	13.6832	0.00212657	0.0419423
tomm-70	WBGene00022722	-1.05912	6.02391	27.2389	0.000102184	0.00565289
trpl-5	WBGene00004149	3.77022	2.23872	21.8187	0.000297516	0.0119895
try-5	WBGene00006623	4.80093	2.85392	57.7571	1.56e-06	0.000445702
ttr-21	WBGene00008628	-1.39186	5.50535	13.888	0.00200954	0.0406853
ttr-8	WBGene00020049	-1.96074	4.58319	15.546	0.00129071	0.0312387
tufm-1	WBGene00007000	-1.11901	7.45135	18.2417	0.000662534	0.020219
tyr-4	WBGene00016419	-1.3468	6.62481	18.381	0.00064111	0.0198807
ucr-2.3	WBGene00020757	1.99555	6.35257	45.5175	6.39e-06	0.00093441
ugt-19	WBGene00019515	-1.72042	2.67857	16.5185	0.00100754	0.0263536
ugt-43	WBGene00008485	2.89506	1.70418	18.0297	0.000696703	0.0208315
ugt-46	WBGene00015141	-1.34488	6.29366	18.9131	0.000566235	0.0183847
ugt-58	WBGene00009450	-1.29365	6.274	20.2976	0.000413787	0.0149651
ugt-60	WBGene00007402	-1.12685	3.92382	13.7941	0.00206226	0.0411337
ugt-62	WBGene00010904	-2.20345	5.14933	46.9717	5.33e-06	0.000890088
unc-59	WBGene00006793	1.32579	4.96764	13.4779	0.0022518	0.0432831
unc-71	WBGene00006804	1.43096	5.74454	18.733	0.000590397	0.0188257
upp-1	WBGene00022817	-2.0416	6.87949	93.3407	7.5e-08	7.04e-05
vab-2	WBGene00006869	1.29013	3.53051	13.9084	0.0019983	0.0406235
ver-1	WBGene00006894	4.19187	1.97943	27.6546	9.47e-05	0.00537043
vwa-8	WBGene00008694	-1.48261	7.31403	23.8135	0.000197164	0.00923414
W02A2.9	WBGene00044280	1.42999	5.32189	15.0463	0.00147076	0.0337536
W02B8.2	WBGene00012198	2.4243	5.51554	17.3396	0.000822651	0.0231994
W02F12.8	WBGene00175027	2.5004	2.21185	14.2334	0.00182834	0.0389122
W02H5.11	WBGene00194896	6.39865	-0.279534	19.8829	0.000533018	0.0176307
W03C9.2	WBGene00012220	1.24998	3.0486	14.7665	0.00158402	0.0351578
W03D2.6	WBGene00020981	2.62963	4.79527	18.5126	0.000621599	0.0195428
W03F8.6	WBGene00020995	-2.27809	5.2771	23.7165	0.000201046	0.00935603
W03H9.2	WBGene00012228	1.9234	1.67955	16.1391	0.00110863	0.0284358
W04A8.1	WBGene00012236	1.73157	4.09773	21.663	0.000307527	0.0121583
W06B4.1	WBGene00021056	2.36925	3.56998	31.902	4.54e-05	0.00320576
W07A12.4	WBGene00012322	1.22899	3.56848	15.3402	0.00136163	0.0322916
W07B8.4	WBGene00021072	4.16834	2.97129	22.1199	0.000279181	0.0115491
W07E6.3	WBGene00021075	-1.44272	3.6082	17.7269	0.000749046	0.0216653
W08E3.4	WBGene00012345	3.40445	0.468849	25.848	0.000132513	0.00687554
W09D6.1	WBGene00012356	1.02036	3.73054	16.7353	0.000954496	0.025342
W10C8.4	WBGene00021127	-1.58952	4.54473	26.3217	0.000121163	0.0064338
WBGene00004049	WBGene00004049	1.5063	4.74439	42.5555	9.39e-06	0.00114701
WBGene00004054	WBGene00004054	2.75752	0.608227	17.9741	0.000705998	0.0209517
WBGene00004093	WBGene00004093	1.02853	4.53223	26.8486	0.000109814	0.00593032
WBGene00008301	WBGene00008301	4.26465	5.40506	87.0892	1.18e-07	8.6e-05
WBGene00009182	WBGene00009182	2.64499	3.21819	37.2407	1.98e-05	0.0018261
WBGene00015223	WBGene00015223	5.54947	4.28427	32.9648	3.82e-05	0.00283116
WBGene00015223	WBGene00015224	5.0384	2.24378	39.4879	1.43e-05	0.00149438
WBGene00018039	WBGene00018039	4.5298	1.51089	29.0974	7.32e-05	0.00448668
WBGene00018921	WBGene00018921	1.43	3.37694	17.9048	0.000717778	0.0211181
WBGene00021445	WBGene00021445	1.96742	2.83625	22.5735	0.000253938	0.0108224
WBGene00021446	WBGene00021446	1.73318	4.09336	20.5496	0.000391375	0.0144186
WBGene00138721	WBGene00138721	4.26974	3.89383	35.7874	2.46e-05	0.00210088
WBGene00194892	WBGene00194892	1.17417	3.54211	13.878	0.00201506	0.0407037
WBGene00194916	WBGene00194916	3.88668	0.52858	18.5033	0.000622955	0.0195433
WBGene00202499	WBGene00202499	8.80723	1.30046	30.4362	7.44e-05	0.00452822
WBGene00202499	WBGene00235307	5.44789	0.670111	21.5686	0.000313789	0.0123013
wht-3	WBGene00007631	5.11657	2.62847	44.0806	7.68e-06	0.000999878
wht-7	WBGene00021535	1.17998	4.57781	21.0248	0.000352767	0.0133673
xtr-2	WBGene00006966	4.21522	1.04152	19.7015	0.000472847	0.0161251
Y102A5C.6	WBGene00014955	-1.50464	2.33585	13.5816	0.00218756	0.0425115
Y105C5A.1269	WBGene00194645	5.43857	1.91871	54.273	2.27e-06	0.00051174
Y105C5A.1270	WBGene00194646	5.4143	1.95254	25.6948	0.000136438	0.00703721
Y105C5A.9	WBGene00013634	3.81819	0.872165	35.9744	2.39e-05	0.00210088
Y105C5B.20	WBGene00013659	5.13569	1.24312	17.0618	0.000880498	0.0241487
Y105E8B.7	WBGene00013692	-1.41853	4.46471	17.2241	0.000846161	0.0234781
Y106G6H.1	WBGene00013716	-1.13944	4.56269	16.2221	0.00108557	0.0279895
Y14H12B.2	WBGene00021192	1.53328	4.20987	53.5751	2.45e-06	0.000540824
Y17D7C.2	WBGene00012456	2.23075	2.4243	14.0393	0.00192777	0.039905
Y18H1A.11	WBGene00021215	1.92058	2.36368	27.1964	0.000102985	0.00567741
Y2H9A.6	WBGene00086568	5.3849	4.02741	79.515	2.12e-07	0.000116061
Y34B4A.10	WBGene00021326	2.81524	3.55978	21.8846	0.000293393	0.0119748
Y34F4.1	WBGene00021336	2.94752	3.88566	24.6835	0.000165921	0.0080315
Y34F4.4	WBGene00021339	2.35087	2.5085	12.8149	0.0027173	0.0488681
Y37H2B.1	WBGene00012572	4.17364	1.31315	20.8916	0.000363133	0.0137273
Y38C1AA.9	WBGene00021400	-1.49797	4.49321	34.8456	2.84e-05	0.00230672
Y38H6C.8	WBGene00012621	2.81779	1.35299	14.4992	0.00170155	0.036957
Y39B6A.21	WBGene00012680	-2.56176	1.82985	15.0588	0.00146592	0.0337536
Y39B6A.43	WBGene00012701	1.09703	4.49155	24.9315	0.000158072	0.00777001
Y39E4B.14	WBGene00014884	2.72977	2.57919	14.2073	0.00184136	0.0389804
Y39E4B.5	WBGene00012716	5.06176	4.19788	47.3752	5.07e-06	0.000855896
Y39G8B.5	WBGene00012726	4.80638	2.03478	86.9383	1.19e-07	8.6e-05
Y39H10B.2	WBGene00044527	2.06754	3.90907	17.6535	0.000762408	0.0219289
Y39H10B.3	WBGene00194902	7.84157	2.98608	92.4524	7.99e-08	7.04e-05
Y41C4A.8	WBGene00012755	1.04339	4.20848	18.3544	0.000645136	0.019941
Y43D4A.5	WBGene00012791	2.04929	1.36793	20.7112	0.000377735	0.0141113
Y43F8B.15	WBGene00045415	3.74135	2.87062	15.2103	0.00140871	0.0327948
Y43F8B.25	WBGene00195177	3.70585	0.720005	19.055	0.000547975	0.0179756
Y43F8B.9	WBGene00012819	2.38958	3.73346	13.9626	0.00196876	0.0403442
Y43F8C.3	WBGene00012825	1.05011	7.18967	17.9151	0.000716013	0.0211181
Y44A6D.1	WBGene00012852	6.56969	-0.896446	18.3002	0.000756636	0.021842
Y45F10A.7	WBGene00012869	-1.16835	4.47787	28.7009	7.85e-05	0.0047028
Y45F10C.6	WBGene00044256	3.57657	0.515526	20.5145	0.000394414	0.0144622
Y47G6A.25	WBGene00021649	2.95473	3.85081	65.7987	7e-07	0.000252737
Y47G6A.3	WBGene00021633	6.57423	0.686578	30.1921	6.05e-05	0.00387568
Y47G6A.31	WBGene00044436	3.76263	0.278795	18.1032	0.000684627	0.0205479
Y47G6A.32	WBGene00044437	2.25543	1.04052	24.3258	0.000178031	0.00846286
Y47G6A.33	WBGene00045399	-2.48535	1.51029	23.1564	0.000225217	0.0100847
Y47G7B.2	WBGene00021654	3.34597	2.90425	41.8148	1.04e-05	0.0012384
Y48A6B.9	WBGene00012970	-1.67429	4.0035	19.6974	0.000473281	0.0161251
Y48A6C.1	WBGene00012974	1.60095	2.9098	16.9234	0.000911053	0.024719
Y48A6C.2	WBGene00012975	1.21402	2.60087	13.7005	0.00211641	0.0417939
Y48C3A.3	WBGene00012987	-1.03109	6.02567	14.2761	0.00180727	0.0386192
Y48G10A.2	WBGene00013019	1.48635	4.41817	29.3356	7.02e-05	0.00435382
Y48G1BM.6	WBGene00021671	-1.98771	1.05986	12.8187	0.00271432	0.0488681
Y50D4B.6	WBGene00021745	-1.59307	2.21389	30.2224	6.02e-05	0.00387568
Y51A2D.18	WBGene00013083	-1.49333	4.37486	16.5787	0.000992491	0.026089
Y51A2D.21	WBGene00044210	-1.69774	2.87719	16.9346	0.000908527	0.0246998
Y51H7BR.7	WBGene00021778	-1.56593	1.31791	12.7345	0.00278089	0.0495535
Y51H7C.3	WBGene00021781	3.2696	2.92218	65.2979	7.34e-07	0.000259126
Y52B11A.19	WBGene00206530	5.25883	2.82533	63.7123	8.55e-07	0.000295169
Y52B11A.8	WBGene00013127	-1.96452	3.34548	15.0452	0.00147119	0.0337536
Y53F4B.11	WBGene00013158	5.06868	1.29949	29.9029	6.36e-05	0.00400841
Y53F4B.18	WBGene00013164	-1.27038	5.17838	19.7146	0.000471449	0.0161251
Y53G8AR.7	WBGene00021814	-1.26222	3.71676	23.4099	0.000213888	0.00975739
Y54G11A.4	WBGene00013215	1.51033	4.23445	17.8631	0.000724976	0.0211589
Y54G2A.13	WBGene00021878	8.31701	0.136337	27.4166	0.000123759	0.00654974
Y54G2A.37	WBGene00023484	3.68445	1.89067	19.2592	0.00052287	0.0174038
Y54G2A.44	WBGene00044487	2.22579	1.73934	20.4371	0.000401204	0.0146099
Y54G9A.5	WBGene00013208	3.34701	3.86532	57.1873	1.66e-06	0.000445702
Y54H5A.5	WBGene00050920	5.41707	5.77199	139.209	5.14e-09	2.04e-05
Y57A10A.7	WBGene00013252	1.34572	2.1471	14.5458	0.00168036	0.036626
Y57G11A.4	WBGene00013292	-1.12987	4.72181	12.8827	0.002665	0.0484122
Y59A8B.12	WBGene00013349	2.24149	2.55654	19.6182	0.000481836	0.0163464
Y59H11AR.4	WBGene00022012	2.63429	2.59847	34.6587	2.92e-05	0.00231363
Y61A9LA.7	WBGene00022018	2.54383	1.33905	17.4259	0.000805558	0.02282
Y61B8B.2	WBGene00013372	6.82273	0.365816	18.9486	0.000561605	0.0182717
Y62E10A.19	WBGene00013385	2.09923	3.55484	19.754	0.000467269	0.0161163
Y62F5A.9	WBGene00013387	1.85834	3.47468	57.3305	1.63e-06	0.000445702
Y65B4A.2	WBGene00022026	1.00392	5.49434	21.0839	0.000348275	0.0132286
Y65B4BL.7	WBGene00022039	1.76936	2.73053	13.1302	0.00248346	0.0462316
Y68A4A.13	WBGene00044212	5.89408	5.16543	20.048	0.000437428	0.0153838
Y69A2AR.32	WBGene00022101	2.06524	3.589	32.2299	4.3e-05	0.00307881
Y6E2A.5	WBGene00012399	3.33109	4.22676	68.2842	5.56e-07	0.000221474
Y6E2A.7	WBGene00012400	6.49751	2.04341	66.213	6.74e-07	0.000248717
Y6G8.5	WBGene00044207	4.32243	1.43974	18.799	0.000581414	0.0187624
Y71F9B.1	WBGene00022125	-1.62359	3.3722	12.9105	0.00264387	0.0480833
Y71F9B.9	WBGene00022130	1.16314	3.74388	15.0201	0.00148097	0.033881
Y71G12A.4	WBGene00022140	4.91124	2.71338	49.3173	4.01e-06	0.000714698
Y71G12B.17	WBGene00022155	2.38819	3.14836	35.9092	2.41e-05	0.00210088
Y71H2AM.25	WBGene00044760	4.15833	0.983175	30.5085	5.74e-05	0.00376314
Y73F4A.2	WBGene00013515	-1.85719	8.0426	36.8653	2.09e-05	0.00189727
Y73F4A.3	WBGene00013516	-1.59983	5.3683	18.7355	0.000590066	0.0188257
Y75B8A.19	WBGene00013554	-1.07097	3.40457	18.7533	0.000587619	0.0188257
Y75B8A.3	WBGene00013540	-2.21813	4.68839	14.6934	0.0016152	0.0355186
Y75B8A.39	WBGene00023483	6.05026	1.4709	21.8636	0.000294703	0.0119895
Y80D3A.9	WBGene00013587	-1.89163	3.22242	52.3004	2.83e-06	0.000576306
Y82E9BL.19	WBGene00194735	5.9855	0.545866	13.9589	0.00219402	0.0425328
Y94H6A.2	WBGene00022375	3.72814	2.01077	16.7852	0.000942749	0.0252412
Y9C9A.1	WBGene00021176	2.99716	4.14134	18.1353	0.000679431	0.0204306
ZC116.1	WBGene00013853	-2.42549	6.07803	44.1529	7.61e-06	0.000998727
ZC116.5	WBGene00119204	-2.90205	0.984524	30.5751	5.67e-05	0.0037597
ZC15.1	WBGene00013830	-1.87363	0.770398	13.8993	0.00200332	0.0406736
ZC155.4	WBGene00022532	1.67076	2.83804	17.2086	0.000849362	0.0234936
ZC196.2	WBGene00022546	2.98101	2.84577	16.2266	0.00108435	0.0279895
ZC196.3	WBGene00022547	4.35462	3.16878	15.4787	0.00131342	0.0315957
ZC196.4	WBGene00022548	3.24517	2.34355	36.3724	2.25e-05	0.00200764
ZC21.3	WBGene00022505	-2.14871	6.30381	24.5055	0.000171825	0.00829201
ZC239.14	WBGene00022572	3.99894	1.85474	25.8928	0.000131389	0.00686205
ZC239.22	WBGene00194717	3.06362	0.991055	17.902	0.000718257	0.0211181
ZC412.10	WBGene00050943	3.31326	1.19291	52.1765	2.87e-06	0.000577092
ZC434.8	WBGene00013894	1.46978	6.11058	24.4318	0.00017434	0.00836254
ZC449.7	WBGene00045365	-1.62508	2.40173	18.4872	0.000625308	0.0195433
zen-4	WBGene00006974	1.29904	6.13638	38.2412	1.71e-05	0.00164494
zhp-2	WBGene00008387	3.96548	3.59853	73.3961	3.53e-07	0.000162513
zip-6	WBGene00011130	4.33385	0.311743	30.8994	5.37e-05	0.00365831
ZK1098.6	WBGene00014223	2.13093	0.439201	14.367	0.00176332	0.0379868
ZK218.3	WBGene00013937	5.83421	-0.969351	18.4891	0.000625028	0.0195433
ZK228.3	WBGene00013946	-2.36129	2.50884	15.9491	0.00116358	0.0292776
ZK250.2	WBGene00022685	4.38312	-0.335495	17.2225	0.000846484	0.0234781
ZK355.3	WBGene00022713	5.19566	2.93149	30.5358	5.71e-05	0.00376124
ZK355.8	WBGene00086560	5.88136	2.94566	25.452	0.000142934	0.00725034
ZK593.3	WBGene00014003	-1.55469	4.36435	18.4237	0.000634706	0.0197593
ZK622.4	WBGene00022782	-1.95151	4.62887	35.5805	2.54e-05	0.00213123
ZK637.18	WBGene00194716	3.50163	-0.212051	17.4597	0.000798983	0.0227328
ZK643.2	WBGene00014034	1.63415	3.01335	19.2902	0.00051917	0.01739
ZK666.11	WBGene00014049	5.32511	-1.55033	25.3847	0.000370924	0.0138895
ZK795.2	WBGene00014082	5.41717	0.623753	26.5439	0.000116223	0.00619221
ZK892.6	WBGene00014130	6.71342	1.55475	19.6977	0.000554827	0.0181629
ZK896.1	WBGene00014132	3.63154	2.54403	17.1522	0.000861178	0.0237377
ZK909.6	WBGene00014150	2.02222	3.50727	46.8799	5.39e-06	0.000890886
ZK930.2	WBGene00014152	1.61725	1.33223	15.3042	0.0013745	0.0324746
zmp-3	WBGene00016283	-2.05367	4.88373	15.49	0.00130958	0.0315957
