# Supplementary material for: Decreased SynMuv B gene activity in response to viral infection leads to activation of the antiviral RNAi pathway in C. elegans
Source: PLoS Biol. 2025 Jan 29;23(1):e3002748. doi: 10.1371/journal.pbio.3002748 (PMC11778786; doi:10.1371/journal.pbio.3002748)
Supplement: S4 Data — Shown here are the lists of significant gene expression changes via mRNA seq that are observed in the lin-15(n744) synMuv B mutant animals at the L1-stage. The data shown here was obtained from the NCBI geo collection, GSM4697102 (lin-15B(n744) starved L1-rep1), GSM4697105 (lin-15B(n744) starved L1-rep2)]. (XLS) [file pbio.3002748.s021.xls]

## Sheet: mRNA_Seq_lin_15B_n744vsN2_L1
name	logFC	logCPM	F	PValue	FDR
21ur-14767	4.4579	6.93706	68.0723	5.67e-07	0.000107128
abhd-3.2	-2.84447	3.96024	25.2068	0.000149851	0.00920333
AC8.9	1.51271	4.74439	70.9226	4.38e-07	8.92e-05
acs-5	-1.17193	6.56694	20.6184	0.000385502	0.0193079
amt-4	-1.95669	5.09298	26.1127	0.00012603	0.00797202
ani-3	1.27117	3.94246	39.9573	1.34e-05	0.00140826
apc-10	2.18342	2.11324	35.5013	2.57e-05	0.00230336
B0205.1	1.02035	5.16325	37.3236	1.95e-05	0.00186914
B0391.10	3.15589	3.18921	140.526	4.82e-09	2.2e-06
B0507.15	4.22973	4.28427	44.5534	7.23e-06	0.000869303
B0507.17	3.4479	2.24378	37.2316	1.98e-05	0.00188328
B0507.6	4.22973	4.28427	44.5534	7.23e-06	0.000869303
B0507.7	3.4479	2.24378	37.2316	1.98e-05	0.00188328
B0507.8	4.21899	6.27465	44.5825	7.2e-06	0.000869303
B0507.9	4.26215	1.68737	53.5549	2.46e-06	0.000361377
bath-19	2.29078	1.8187	45.8376	6.14e-06	0.000777067
best-7	-2.20178	3.37791	17.9483	0.000710349	0.0292182
bre-2	1.9133	5.25216	32.3304	4.23e-05	0.00343045
btb-4	1.23484	2.05012	21.5316	0.00031628	0.0165184
C03B8.3	2.39708	1.2335	46.7193	5.5e-06	0.000708989
C03G6.5	1.2117	5.98653	24.5426	0.000170576	0.0102975
C05C10.7	2.13908	2.2477	35.3002	2.65e-05	0.00233419
C05D12.3	-1.42429	5.98841	21.5767	0.000313244	0.0164138
C07A4.2	-1.97659	3.50302	15.391	0.00134373	0.0454424
C08E3.15	6.43595	-1.23028	29.0888	0.000296306	0.0157413
C08F11.6	3.59113	1.37907	43.8167	7.95e-06	0.000935192
C08F11.7	5.13856	3.35987	57.2933	1.64e-06	0.000268072
C09F12.2	-4.22908	3.53511	15.8629	0.00118951	0.0418157
C09G1.5	-1.76386	3.73308	18.6293	0.00060485	0.0263824
C14B1.7	1.35993	4.85551	70.9645	4.37e-07	8.92e-05
C15C6.2	4.10912	1.03425	41.759	1.05e-05	0.00114452
C16C10.13	3.5848	1.38985	42.6178	9.31e-06	0.00104877
C17H1.1	2.1996	0.852089	26.1604	0.000124899	0.00796397
C17H1.2	2.93571	2.05488	23.4957	0.000210203	0.012005
C18D1.2	-2.90056	1.17565	17.3186	0.00082687	0.0326297
C18D4.12	3.75029	2.98364	54.2916	2.27e-06	0.000345798
C18D4.4	3.1371	2.4691	23.4491	0.000212196	0.0120132
C24H12.2	1.68448	1.27773	15.3642	0.00135314	0.0456132
C25F9.13	3.46999	-0.952101	21.1075	0.000411256	0.0201766
C27A7.1	-1.38995	5.18445	15.0986	0.00145064	0.047883
C27C7.1	-7.89074	1.23107	108.12	5.46e-08	1.63e-05
C29A12.1	4.92353	4.18342	256.372	7.13e-11	9.83e-08
C33D9.10	2.70033	2.28875	23.6719	0.000202855	0.0117118
C33G3.4	-1.15132	4.65428	27.5428	9.67e-05	0.00643718
C42C1.8	3.10186	3.57641	102.567	4.03e-08	1.34e-05
C44B7.11	-1.34361	5.1188	33.5422	3.48e-05	0.00291134
C44B7.12	1.57075	4.65404	32.0791	4.41e-05	0.0035545
C48D1.9	3.06615	-0.190446	20.1437	0.000428189	0.0206127
C49A9.10	1.07228	2.46924	16.0099	0.00114566	0.0409382
C52D10.10	3.22111	0.165674	18.305	0.00065269	0.0276678
C53A5.9	3.65801	3.53207	35.2683	2.66e-05	0.00233419
C53D5.5	-1.4875	4.58508	17.5851	0.000775096	0.0313135
CD4.10	2.75812	2.41949	42.6899	9.22e-06	0.00104877
CD4.8	1.80374	4.06328	54.8662	2.13e-06	0.000334274
cec-7	2.36611	4.56857	136.746	5.81e-09	2.43e-06
ceh-92	1.18536	3.29867	16.3432	0.00105288	0.0386959
clec-150	-1.33111	5.38099	18.2849	0.000655792	0.0276678
clec-165	-2.12246	2.09975	18.6078	0.000607901	0.0264429
clec-198	1.70879	2.67764	17.5308	0.000785342	0.0314871
clec-26	-2.53992	2.54361	25.4841	0.000142054	0.00884465
clec-31	-3.99033	0.507375	16.0039	0.00114741	0.0409382
clec-51	-3.28417	4.01673	22.3758	0.000264607	0.014437
clec-67	-1.32924	4.97879	18.1012	0.000684955	0.0284687
cnc-11	3.17855	3.96545	19.7616	0.000466469	0.022042
col-45	3.07364	1.89674	30.6142	5.63e-05	0.00419947
cpb-1	4.5865	3.40257	111.249	2.35e-08	8.28e-06
cpg-2	5.44042	3.60352	184.207	7.39e-10	6.18e-07
cya-2	4.09715	0.077566	47.5559	4.96e-06	0.000655749
cyp-13A1	-1.5833	2.30511	35.6463	2.51e-05	0.00226584
cyp-29A2	1.13784	4.52307	17.5507	0.000781562	0.0314148
D1081.7	1.06817	6.20005	33.1272	3.72e-05	0.00307844
daao-1	-2.10223	2.92507	18.1806	0.000672177	0.0281587
ddn-1	4.4579	6.93706	68.0723	5.67e-07	0.000107128
ddo-2	-1.75657	5.93072	20.4891	0.000396625	0.0197405
dmsr-6	1.73167	4.98381	94.3674	6.98e-08	1.98e-05
dnsn-1	1.83996	4.27697	70.0067	4.76e-07	9.44e-05
dod-22	-2.29993	2.65455	20.0639	0.000435883	0.0209079
dod-23	3.20174	1.48662	20.4559	0.000399547	0.0198238
dpf-6	-3.25258	5.54084	23.7773	0.000198604	0.0115081
droe-8	4.24843	4.27503	62.1501	9.97e-07	0.000168333
dsb-1	2.95706	2.33039	55.495	1.99e-06	0.00031704
duo-1	1.54238	4.90291	52.7975	2.68e-06	0.000382792
E02H9.3	4.74661	4.88179	254.888	7.43e-11	9.83e-08
E04F6.8	1.21181	6.15817	16.3443	0.00105261	0.0386959
egg-2	3.22121	3.15396	63.2334	8.96e-07	0.00015296
elo-6	-2.22229	7.36037	17.2746	0.00083578	0.0328457
enu-3.1	3.68956	4.07817	179.481	8.87e-10	7.04e-07
enu-3.2	4.72442	3.19634	192.415	5.44e-10	5.09e-07
enu-3.3	3.53122	1.98491	70.6933	4.47e-07	8.99e-05
enu-3.5	4.29091	4.38586	246.44	9.45e-11	1.15e-07
enu-3.6	3.0305	1.10016	53.5645	2.46e-06	0.000361377
eol-1	3.88866	5.18607	95.9916	6.24e-08	1.8e-05
eri-3	1.10632	4.5384	40.2383	1.29e-05	0.00138155
exo-3	2.93182	4.26999	170.856	1.25e-09	8.27e-07
F01D5.5	-1.48317	5.54783	17.7212	0.000750075	0.0304576
F07E5.9	3.12679	4.37498	50.3675	3.54e-06	0.000480229
F08F1.9	4.12122	-0.277987	42.3291	9.68e-06	0.00108234
F08F3.4	-1.41961	5.97116	21.372	0.000327287	0.0169262
F09E5.16	-1.44424	4.13414	18.7051	0.000594248	0.026208
F10C1.8	-1.37653	2.84528	16.8306	0.000932207	0.0352396
F10C1.9	-1.96542	4.37547	31.3348	4.99e-05	0.00388428
F15B9.6	2.41109	2.60698	27.529	9.69e-05	0.00643718
F15D4.5	3.06333	2.11079	24.8264	0.000161346	0.00981491
F15H10.10	6.71888	2.4326	64.4766	7.94e-07	0.000140138
F15H10.12	7.16039	-0.175659	33.2718	0.000121646	0.00781933
F15H10.6	6.59467	1.53176	69.8084	4.84e-07	9.49e-05
F15H10.9	7.83985	0.501477	39.355	8.92e-05	0.00602431
F18A11.2	3.5972	5.27794	87.2978	1.16e-07	2.88e-05
F19C7.2	-2.07583	4.40961	19.0677	0.000546376	0.0245746
F20E11.17	5.03978	4.22059	44.2451	7.52e-06	0.000891119
F23B2.10	3.39014	2.11794	26.4752	0.000117725	0.00762904
F23H12.10	3.28907	0.518332	33.8434	3.32e-05	0.00280519
F26D11.13	2.62588	1.73602	17.2132	0.000848416	0.0330966
F26F2.3	1.46198	1.95879	15.8847	0.00118288	0.0417347
F26H11.4	2.80324	3.21819	76.5627	2.7e-07	6.04e-05
F28F8.7	3.72919	4.81595	168.922	1.35e-09	8.59e-07
F28F8.9	1.31406	3.52732	31.465	4.88e-05	0.00381967
F31E9.3	2.09995	3.31359	18.8391	0.000576024	0.0256178
F32E10.9	2.90598	1.71224	73.5089	3.5e-07	7.43e-05
F35E8.10	-5.42988	2.72649	15.1096	0.00144644	0.0478439
F35H10.10	1.28037	7.28994	18.6754	0.000598374	0.0262213
F36G3.2	-1.60163	4.1006	15.2462	0.00139551	0.0466453
F37B12.1	-1.78998	3.62952	18.4566	0.000629813	0.0271727
F37D6.3	5.36622	5.33228	309.84	1.83e-11	4.15e-08
F37H8.6	-2.28414	-0.101812	20.191	0.000423703	0.0205723
F40E12.2	4.70562	0.575759	55.0164	3.16e-06	0.000440082
F40G12.5	3.52116	5.08119	23.4393	0.000212617	0.0120132
F41B5.1	1.13389	2.29778	21.3345	0.000329936	0.0170078
F41E6.7	-2.10722	2.45171	24.2471	0.000180829	0.0108575
F42C5.3	4.36679	4.31605	60.3162	1.2e-06	0.000200154
F42G4.5	-1.93283	3.61549	15.8599	0.00119045	0.0418157
F46C5.10	-1.3951	3.95958	17.5663	0.000778625	0.0313762
F46F11.7	3.5341	4.30549	68.4414	5.48e-07	0.00010517
F48C1.9	-4.87648	-0.0810551	15.3378	0.00136247	0.0458305
F48G7.10	-2.15892	1.74426	18.6673	0.000599505	0.0262213
F52G3.6	1.43788	5.45134	17.1519	0.000861249	0.0335148
F53H8.3	-1.46897	3.61184	23.2844	0.000219414	0.0122814
F54C1.1	-1.71846	3.15859	16.1924	0.00109378	0.0397237
F55A3.7	1.73774	1.54638	23.2868	0.000219306	0.0122814
F55C5.6	-2.07148	0.690235	20.1538	0.000427224	0.0206127
F56A4.3	-7.3176	-0.844794	19.7443	0.000972749	0.0363396
F57G4.1	4.53544	0.15574	23.215	0.000268945	0.0145735
F57G4.11	6.18225	3.54566	93.289	7.53e-08	2.06e-05
F58A4.2	4.45057	4.30307	299.929	2.31e-11	4.59e-08
F58H7.5	4.66199	0.808738	29.4568	6.87e-05	0.00487173
F59H6.2	3.44053	1.38909	19.8328	0.000459056	0.0217565
fbxa-106	2.23251	2.78576	58.9543	1.38e-06	0.0002277
fbxa-107	1.4318	2.53518	36.6735	2.15e-05	0.00200962
fbxa-123	1.56282	2.2201	26.1693	0.00012469	0.00796397
fbxa-165	2.85763	3.07892	32.4655	4.14e-05	0.00337301
fbxa-180	3.4894	2.76743	39.568	1.41e-05	0.00147761
fbxa-182	3.29317	4.49069	30.3866	5.86e-05	0.00430233
fbxa-192	-2.87371	1.50627	46.6579	5.54e-06	0.000708989
fbxa-210	1.665	2.89159	47.3976	5.05e-06	0.000663081
fbxa-218	4.0742	0.498188	101.016	4.46e-08	1.44e-05
fbxa-43	2.6227	0.930917	20.2499	0.000418189	0.0203668
fbxa-75	6.97375	3.11216	103.418	7.21e-08	2.01e-05
fbxa-86	4.22136	0.571785	26.7887	0.000111042	0.00722544
fbxa-94	1.9016	0.609914	21.2295	0.00033748	0.0173404
fbxa-95	1.48484	2.90025	19.292	0.000518957	0.0236719
fbxb-68	4.43422	0.516711	17.0927	0.00100097	0.0370452
fipr-26	2.32191	1.12289	35.8487	2.44e-05	0.0022183
fkb-8	1.15006	4.28972	19.4513	0.000500438	0.0231887
fmil-1	1.54125	6.43238	54.5972	2.19e-06	0.000339697
frm-4	1.16593	7.57637	31.5415	4.82e-05	0.00379011
fubl-4	2.97104	4.89364	84.5276	1.43e-07	3.44e-05
gba-1	-1.43161	5.10276	15.1734	0.00142238	0.0473441
gcy-32	-1.03266	2.9616	16.7929	0.000940949	0.0354856
gcy-7	-1.74528	2.72044	27.3409	0.000100289	0.00660701
gfrp-1	1.03525	3.78508	20.7942	0.000370937	0.0187559
gla-3	2.1257	4.24833	172.979	1.15e-09	8.27e-07
glh-1	3.1011	7.72048	414.061	2.24e-12	8.87e-09
gln-5	3.65661	3.82456	234.614	1.34e-10	1.43e-07
gpa-9	2.23267	4.23975	19.4402	0.000501704	0.0231887
gpd-4	2.12089	4.39631	29.1824	7.21e-05	0.00502144
gpn-1	-1.31848	2.62889	18.4296	0.000633814	0.0271975
gpx-8	1.66997	1.50253	18.4871	0.000625324	0.0270525
gst-28	-2.34708	4.15246	16.8582	0.000925859	0.0350832
H04D03.2	2.10116	4.24157	135.59	6.16e-09	2.51e-06
H05C05.3	7.53528	0.808981	88.7951	1.85e-07	4.39e-05
H31G24.3	2.60533	0.730667	44.3162	7.45e-06	0.000889599
haf-6	1.45396	4.69881	67.4327	6.01e-07	0.000109715
haf-9	-1.99823	7.43521	15.621	0.00126589	0.0438795
him-14	3.4766	2.77215	89.1075	1.02e-07	2.64e-05
him-19	2.20294	3.42145	80.6634	1.93e-07	4.45e-05
hpo-32	3.33601	5.27135	122.612	1.22e-08	4.5e-06
hrde-1	2.25028	7.16642	102.444	4.06e-08	1.34e-05
htp-2	2.52716	2.43406	27.3574	0.0001	0.00660701
ife-5	3.43641	4.03405	374.259	4.66e-12	1.48e-08
inx-19	1.0313	2.83504	19.4173	0.000504332	0.0232095
inx-21	1.85607	4.58656	35.1824	2.7e-05	0.0023522
inx-22	4.05815	5.37336	45.2723	6.59e-06	0.000811284
K02D3.1	-1.93175	3.12214	16.0897	0.00112265	0.0404836
K02D7.1	-1.03323	8.41902	14.8811	0.00153646	0.0497845
K02E7.12	2.38223	0.997213	45.7981	6.17e-06	0.000777067
K03B4.4	-1.81453	3.93545	16.8974	0.000916926	0.0349745
K08D10.14	-1.80222	3.95696	23.6144	0.000205222	0.0117629
K08D10.9	-3.49339	1.77992	41.9026	1.03e-05	0.00113032
K09H9.7	3.00479	3.30285	139.152	5.16e-09	2.27e-06
K10G4.13	3.34903	3.61089	39.0534	1.52e-05	0.00156866
K12D12.4	1.31108	1.83439	19.1134	0.000540663	0.0244561
K12D12.5	2.23307	3.8146	64.0472	8.28e-07	0.000142879
lig-1	1.48352	6.44109	90.9104	8.91e-08	2.36e-05
lin-15A	1.39557	5.41374	37.346	1.95e-05	0.00186914
lips-5	-1.48013	2.82659	22.1067	0.000279959	0.0150166
M01D7.1	3.30985	0.922824	17.848	0.000727595	0.0298502
mab-21	-1.09803	3.756	16.7289	0.000956033	0.035884
mans-4	1.97517	2.96768	52.1403	2.88e-06	0.000405122
maph-1.2	4.08438	2.05985	136.774	5.8e-09	2.43e-06
maph-1.3	1.49607	2.77069	16.5486	0.000999975	0.0370452
math-1	5.54685	-0.102398	38.738	1.59e-05	0.00161985
math-4	-1.59063	4.82413	29.7276	6.56e-05	0.00471111
math-5	5.03216	0.292005	25.3069	0.000146982	0.00911578
mdt-28	1.27632	4.57188	21.3763	0.000326986	0.0169262
mel-28	1.16723	7.44764	46.8403	5.41e-06	0.000704471
mis-12	1.68165	3.99018	21.0157	0.000353462	0.0181029
mppa-1	-1.2936	4.55096	19.2201	0.000527581	0.0239326
mrp-8	1.49408	4.83848	37.0172	2.04e-05	0.00193231
mrps-25	-1.1067	4.82178	16.9995	0.000894113	0.0342894
msh-6	1.00625	5.67996	19.9906	0.000443084	0.0211893
mus-101	2.11315	6.63002	219.174	2.17e-10	2.16e-07
myo-3	1.61701	10.2785	20.7193	0.000377067	0.0189452
ndnf-1	-1.40629	6.01925	22.9895	0.000233045	0.0128474
nemp-1	-1.53119	4.91224	41.3262	1.11e-05	0.00120554
nhr-193	-2.93214	2.46583	52.3713	2.81e-06	0.000398134
nhx-1	-2.23641	2.11055	15.049	0.00146971	0.0483117
nlp-68	-1.15833	4.11359	14.897	0.00152999	0.0496762
nob-1	1.0844	4.47139	16.6456	0.000976055	0.0363775
noca-1	1.79519	2.92852	44.6581	7.13e-06	0.000869303
npr-8	1.14075	3.48282	23.0372	0.000230774	0.0127665
nspe-4	3.13574	1.89737	17.3118	0.000828228	0.0326297
nxf-2	1.6659	2.74451	23.1928	0.000223549	0.0124536
nyn-1	2.62983	4.56697	264.659	5.68e-11	9.01e-08
oac-22	-1.82593	0.928314	20.3674	0.000407433	0.0200895
odd-2	-1.52701	3.65194	17.3558	0.000819401	0.0325241
oxy-4	1.27269	5.1912	23.6267	0.000204712	0.0117629
pals-10	7.78312	0.0890864	46.5639	4.43e-05	0.0035545
pals-11	8.66348	2.78789	110.212	4.84e-08	1.51e-05
pals-12	8.01045	3.24277	163.2	1.72e-09	1.01e-06
pals-14	4.66712	6.32604	131.888	7.44e-09	2.95e-06
pals-15	2.57934	2.66921	19.5335	0.000491175	0.0229364
pals-2	3.07482	3.75297	53.7751	2.4e-06	0.000361377
pals-26	2.4567	4.98951	64.637	7.82e-07	0.000139549
pals-27	2.67527	4.60968	53.5546	2.46e-06	0.000361377
pals-28	4.99047	2.9625	29.992	6.27e-05	0.00452157
pals-29	6.98556	3.62468	97.6943	5.56e-08	1.63e-05
pals-3	5.1132	2.84547	69.2968	8.27e-07	0.000142879
pals-32	2.09694	4.8162	42.6219	9.31e-06	0.00104877
pals-33	3.93906	5.26888	158.052	2.15e-09	1.18e-06
pals-36	2.01657	1.54595	17.0141	0.000890891	0.0342486
pals-38	2.75401	4.76806	75.6579	2.91e-07	6.37e-05
pals-39	2.72198	5.40506	75.5971	2.93e-07	6.37e-05
pals-4	4.67257	3.28953	49.8033	3.78e-06	0.000508844
pals-5	9.05641	4.59839	187.33	6.57e-10	5.8e-07
pals-6	3.04381	5.15137	37.8092	1.82e-05	0.00177944
pals-7	3.98664	1.24	18.1362	0.000679297	0.0283076
pals-8	4.00166	2.01538	37.8626	2.45e-05	0.0022183
pals-9	6.35957	2.02021	73.4668	3.51e-07	7.43e-05
parp-1	1.51271	4.74439	70.9226	4.38e-07	8.92e-05
pept-1	-2.12965	7.27801	35.2885	2.65e-05	0.00233419
pgl-3	2.64061	6.5913	102.443	4.06e-08	1.34e-05
pitr-4	2.11582	0.574933	16.9376	0.000907864	0.0347329
pot-2	4.36441	2.15851	272.469	4.61e-11	8.13e-08
pqn-52	-1.14304	6.68827	22.6709	0.000248864	0.013672
R09H10.2	-1.71757	2.2539	33.4844	3.52e-05	0.00292287
R09H10.5	-1.77166	7.66497	17.1345	0.000864926	0.0335756
R11A5.6	2.65436	1.5317	23.4641	0.000211553	0.0120132
rnh-1.3	4.22528	3.79707	91.118	8.78e-08	2.36e-05
rnp-8	1.71302	3.93406	30.8206	5.44e-05	0.00407451
rrf-2	1.19525	6.85451	30.5198	5.72e-05	0.00424732
sago-2	2.39095	3.37694	80.7315	1.92e-07	4.45e-05
scl-3	-2.39103	6.47733	18.7532	0.000587633	0.026061
2023-09-01	2.53319	6.13237	142.471	4.39e-09	2.11e-06
set-11	1.26325	3.51345	17.1092	0.000870314	0.0337024
sgo-1	1.04521	3.35239	30.3624	5.88e-05	0.00430233
skr-18	1.0511	5.10917	53.0158	2.61e-06	0.000376887
skr-2	1.45281	5.05871	84.9559	1.38e-07	3.38e-05
slc-17.6	-1.65744	4.42858	28.0899	8.75e-05	0.00596514
smy-6	3.19731	1.52169	17.8263	0.000843326	0.032979
snpc-1.2	1.93457	4.77064	42.6871	9.23e-06	0.00104877
spe-4	-2.95345	1.20136	17.7982	0.000736336	0.0300876
spe-41	2.24125	1.56464	15.387	0.00134512	0.0454424
spin-3	-2.95693	1.93298	15.4954	0.00130774	0.0446007
sre-53	3.42483	0.222324	28.3468	0.000105384	0.006914
srg-53	4.70498	0.685763	38.1427	2.35e-05	0.0021712
sri-31	2.334	2.88009	16.6083	0.000985183	0.0366317
sri-68	5.15424	0.307497	40.9848	1.61e-05	0.00162513
sri-70	2.7277	2.10825	31.1033	5.19e-05	0.00396002
srw-85	5.51374	5.05354	234.423	1.35e-10	1.43e-07
supr-1	1.11359	4.9352	37.5048	1.9e-05	0.00184225
syp-1	4.53757	6.60292	342.259	8.92e-12	2.36e-08
syx-4	1.36485	1.92104	24.1688	0.000183661	0.0109624
T02C12.5	-1.03021	3.67172	15.0107	0.00148466	0.0487022
T04F8.8	-2.27156	5.20022	18.3688	0.000642953	0.0274413
T05A8.1	2.47338	0.569093	19.6543	0.000477915	0.0225159
T05A8.2	4.78021	0.31432	21.8638	0.000294688	0.0157413
T07D10.8	3.24406	3.75256	159.366	2.03e-09	1.15e-06
T07E3.3	-1.40306	4.19847	18.2804	0.000656495	0.0276678
T07F10.5	2.79806	1.41871	34.3346	3.07e-05	0.00263895
T07G12.8	2.07332	2.52543	68.4043	5.5e-07	0.00010517
T08B6.4	4.63854	-1.32683	31.6379	4.75e-05	0.00376732
T12B3.3	-1.30794	5.10302	20.8965	0.000362747	0.0184089
T24C4.5	2.18551	3.16421	40.1449	1.3e-05	0.00139025
T26G10.7	2.08144	1.2118	30.8653	5.4e-05	0.00407451
T28A8.3	2.02148	3.83917	72.2364	3.9e-07	8.15e-05
T28A8.4	2.26683	4.08875	124.74	1.09e-08	4.1e-06
T28A8.5	1.70427	3.83546	42.6419	9.28e-06	0.00104877
T28A8.6	1.39446	4.70151	49.2747	4.03e-06	0.000537241
T28A8.8	2.12293	1.57243	38.5055	1.65e-05	0.00165359
tag-244	-1.27161	4.29535	18.4166	0.000635766	0.0272077
tag-63	1.0113	4.29943	32.4862	4.13e-05	0.00337301
tim-1	1.14369	6.16017	24.1088	0.000185866	0.0110112
tofu-2	2.49607	5.08102	146.882	3.56e-09	1.77e-06
tofu-7	2.47796	3.10196	99.3378	4.98e-08	1.52e-05
trpl-5	2.33563	2.23872	18.5919	0.000610164	0.0264688
twk-26	-1.61418	3.08702	20.1412	0.00042843	0.0206127
ucr-2.3	4.74286	6.35257	420.115	2.01e-12	8.87e-09
usp-50	1.50463	5.64081	36.218	2.3e-05	0.00213887
vha-7	2.31698	6.70658	153.204	2.66e-09	1.41e-06
W02B12.1	-1.66364	3.93691	18.0422	0.000694637	0.0287207
W02B8.1	-1.04597	4.40897	18.2613	0.000659459	0.027699
W03B1.3	3.1361	2.29503	16.3594	0.00119322	0.0418207
W03C9.1	2.85621	-0.704545	15.5285	0.00129656	0.0444609
W03C9.2	1.2756	3.0486	24.7034	0.000165274	0.0100155
W03D8.8	-2.54475	3.34714	28.4639	8.19e-05	0.00560286
W04A8.1	2.3709	4.09773	67.4454	6e-07	0.000109715
W05F2.4	1.03388	7.86571	20.3061	0.000413013	0.0201766
W05G11.2	2.72545	1.16101	28.5362	8.08e-05	0.00555509
W06B4.1	4.16547	3.56998	164.138	1.65e-09	1.01e-06
WBGene00004049	1.51271	4.74439	70.9226	4.38e-07	8.92e-05
WBGene00004054	2.74456	0.608227	34.1994	3.14e-05	0.00268089
WBGene00004093	1.38875	4.53223	77.5011	2.5e-07	5.67e-05
WBGene00008301	2.72198	5.40506	75.5971	2.93e-07	6.37e-05
WBGene00009182	2.80324	3.21819	76.5627	2.7e-07	6.04e-05
WBGene00015975	1.03547	3.95347	18.4381	0.000632561	0.0271975
WBGene00018921	2.39095	3.37694	80.7315	1.92e-07	4.45e-05
WBGene00018921	2.39095	3.37694	80.7315	1.92e-07	4.45e-05
WBGene00044400	2.19406	5.02655	172.744	1.16e-09	8.27e-07
WBGene00044401	2.069	2.40206	35.1232	2.72e-05	0.00236071
WBGene00138721	2.75128	3.89383	30.8287	5.43e-05	0.00407451
WBGene00194892	1.84509	3.54211	55.443	2e-06	0.00031704
Y105C5A.1269	7.62605	1.91871	129.952	8.22e-09	3.18e-06
Y105C5A.1270	3.95194	1.95254	30.4415	5.8e-05	0.00428424
Y105C5A.9	2.28388	0.872165	35.3127	2.64e-05	0.00233419
Y105C5B.30	3.56875	-0.276564	18.4039	0.000739067	0.0300876
Y106G6H.1	-1.63767	4.56269	40.0096	1.33e-05	0.00140732
Y106G6H.13	2.49941	0.751034	36.0412	2.37e-05	0.0021712
Y11D7A.7	2.39352	1.16748	51.0082	3.28e-06	0.000453419
Y14H12B.2	2.13116	4.20987	170.894	1.25e-09	8.27e-07
Y2H9A.6	4.44436	4.02741	114.084	1.98e-08	7.15e-06
Y32B12B.2	1.08196	5.56202	45.7336	6.22e-06	0.000777249
Y32B12B.8	3.4311	-0.998921	17.4383	0.000922844	0.0350526
Y37E11AL.4	2.50069	0.677382	19.2804	0.000520344	0.0236719
Y37H9A.4	1.96841	2.20395	37.9891	1.77e-05	0.00177052
Y38H6C.20	-1.3159	3.39992	16.2534	0.00107702	0.0393098
Y39B6A.49	2.03045	2.6571	42.2038	9.84e-06	0.00109299
Y39H10B.3	5.06716	2.98608	146.924	3.55e-09	1.77e-06
Y41G9A.10	-1.62609	3.10299	18.8495	0.000574641	0.0256178
Y42G9A.3	-2.06132	5.48473	17.7863	0.000738435	0.0300876
Y43F8B.12	1.97718	1.34561	27.8545	9.13e-05	0.00614482
Y43F8C.13	-1.28017	4.80298	17.3279	0.000824989	0.0326297
Y45F10C.6	6.10195	0.515526	88.9082	1.03e-07	2.64e-05
Y45G5AM.7	1.31123	5.30376	37.7838	1.83e-05	0.00177944
Y47G6A.15	1.65294	1.55513	23.0454	0.000230388	0.0127665
Y47G6A.25	2.26165	3.85081	67.8938	5.76e-07	0.000107618
Y47G7B.2	1.46746	2.90425	15.4572	0.00132078	0.0449037
Y48A6B.7	-1.73939	5.1461	15.9485	0.00116377	0.0412438
Y48A6C.2	1.02026	2.60087	16.397	0.00103873	0.0383534
Y48E1B.8	3.00129	3.92414	16.6817	0.000967323	0.0362221
Y48G10A.2	1.40057	4.41817	42.6303	9.3e-06	0.00104877
Y48G9A.11	1.61199	1.89469	17.2465	0.000841536	0.032979
Y49E10.18	-2.80768	5.35417	24.2362	0.00018122	0.0108575
Y49F6B.9	-1.06341	2.54959	15.2368	0.00139896	0.0466623
Y51H4A.5	-2.65169	2.43046	17.4463	0.000801571	0.0320568
Y51H7C.12	5.36981	-0.572557	17.0466	0.000883789	0.0341409
Y52B11A.14	4.1765	1.55351	65.6396	7.11e-07	0.000128284
Y52B11A.18	4.13084	-0.902455	25.205	0.000149902	0.00920333
Y52B11A.19	3.59339	2.82533	140.408	4.85e-09	2.2e-06
Y53F4B.11	2.90408	1.29949	29.1822	7.21e-05	0.00502144
Y54F10BM.12	2.58665	2.36626	54.5408	2.2e-06	0.000339697
Y54G2A.37	2.92638	1.89067	23.941	0.000192192	0.0112599
Y54G9A.5	1.88686	3.86532	31.1056	5.19e-05	0.00396002
Y54H5A.5	6.24884	5.77199	430.634	1.68e-12	8.87e-09
Y59A8B.12	2.41688	2.55654	40.3542	1.27e-05	0.00136872
Y61A9LA.5	1.56796	2.48071	24.9962	0.000156096	0.00953207
Y61B8B.2	6.05472	0.365816	29.1849	7.21e-05	0.00502144
Y65B4BL.3	1.77135	1.49802	38.8889	1.56e-05	0.0015955
Y65B4BL.7	1.39659	2.73053	15.5038	0.00130488	0.0446007
Y69A2AR.32	1.23163	3.589	19.2873	0.000519523	0.0236719
Y6E2A.5	2.07125	4.22676	53.2086	2.56e-06	0.000372194
Y6E2A.7	3.33209	2.04341	56.5384	1.77e-06	0.000287508
Y6G8.5	2.97599	1.43974	15.5961	0.00127407	0.0438795
Y70G10A.3	-2.21907	6.18567	25.5729	0.000139656	0.00876409
Y73B3A.13	2.20386	0.342673	15.2525	0.0013932	0.0466453
Y73F4A.3	-1.24177	5.3683	14.9286	0.00151723	0.0494641
Y75B8A.39	3.7536	1.4709	20.9111	0.000361593	0.0184089
Y77E11A.12	2.19312	4.35831	99.9919	4.77e-08	1.51e-05
Y79H2A.4	1.8257	0.440201	21.6596	0.000307751	0.0162331
Y80D4G.1	2.41064	2.30883	26.4318	0.000118685	0.00766001
Y82E9BL.19	7.06284	0.545866	96.0217	1.14e-07	2.88e-05
Y82E9BR.16	1.70659	6.05936	30.2083	6.04e-05	0.00439679
Y82E9BR.2	1.92632	2.64944	23.2783	0.000219684	0.0122814
Y94H6A.2	4.00315	2.01077	31.5861	4.79e-05	0.0037809
ZC196.1	1.91287	2.59659	15.148	0.00143193	0.0475623
ZC196.4	2.18179	2.34355	29.306	7.06e-05	0.00497936
ZC434.8	5.84491	6.11058	573.417	2.06e-13	3.27e-09
ZK1225.7	1.70975	0.922263	16.2731	0.00107169	0.0392055
ZK250.14	5.25113	-0.563513	41.8566	1.44e-05	0.00148968
ZK250.15	4.39934	-0.274971	31.6977	4.7e-05	0.00374891
ZK250.2	4.53638	-0.335495	33.6162	3.44e-05	0.00289259
ZK355.3	4.00866	2.93149	50.8201	3.36e-06	0.000459443
ZK355.8	4.5495	2.94566	35.0688	2.74e-05	0.00236762
ZK550.2	-2.86704	4.56272	16.0562	0.00113225	0.0406712
ZK622.4	-1.19878	4.62887	18.2773	0.000656972	0.0276678
ZK666.11	4.94442	-1.55033	21.0942	0.000760079	0.0307852
ZK678.3	3.4641	0.0134871	23.8104	0.000197286	0.0114737
ztf-15	1.27597	3.24446	32.6053	4.05e-05	0.00333143
