# Supplementary material for: Decreased SynMuv B gene activity in response to viral infection leads to activation of the antiviral RNAi pathway in C. elegans
Source: PLoS Biol. 2025 Jan 29;23(1):e3002748. doi: 10.1371/journal.pbio.3002748 (PMC11778786; doi:10.1371/journal.pbio.3002748)
Supplement: S5 Data — (XLSX) [file pbio.3002748.s022.xlsx]

## Sheet: results - 2024-11-10T142937.560
GENE			Chr
pals-2	C17H1.3		I	13104251
pals-12	C17H1.14		I	13107492
pals-3	C17H1.4		I	13107492
pals-4	C17H1.5		I	13113487
pals-8	C17H1.9		I	13121092
pals-11	C17H1.13		I	13124168
pals-7	C17H1.8		I	13128470
pals-5	C17H1.6		I	13130813
pals-9	C17H1.10		I	13133648
pals-6	C17H1.7		I	13136390
pals-14	F22G12.1		I	13139122
fbxa-165	C08E3.8	This gene encodes a protein containing an F-box, a motif predicted to mediate protein-protein interactions either with homologs of yeast Skp-1p or with other proteins; this gene's encoded protein also contains an FTH/DUF38 motif, which may also mediate protein-protein interaction.	II	1614689
math-5	C16C4.10		II	1881611
trpl-5	T16A1.7	The protein product of this gene is predicted to contain a glutamine/asparagine (Q/N)-rich ('prion') domain, by the algorithm of Michelitsch and Weissman (as of the WS77 release of WormBase, i.e., in wormpep77).	II	2085249
T05A8.1	T05A8.1		II	2708438
T05A8.2	T05A8.2		II	2710214
ZK355.8	ZK355.8		II	2927804
dod-23	F49E12.2		II	8398161
fbxa-75	Y119D3A.1		III	1303714
pals-27	B0284.2		III	4381643
pals-28	B0284.4		III	4384787
Y75B8A.39	Y75B8A.39		III	12313186
F42C5.3	F42C5.3		IV	7286097
pals-29	T27E7.6		IV	14539685
Y105C5A.1270	Y105C5A.1270		IV	15845933
Y105C5A.1269	Y105C5A.1269		IV	15847396
Y39H10B.3	Y39H10B.3		V	3670799
pals-33	W08A12.4		V	3673380
F26D11.13	F26D11.13		V	7953162
droe-8	ZC196.6		V	8726528
B0507.6	B0507.6		V	8746158
B0507.7	B0507.7		V	8757312
ddn-1	B0507.10		V	8758820
B0507.8	B0507.8		V	8760622
F15H10.12	F15H10.12		V	10409763
F15H10.9	F15H10.9		V	10413211
F15H10.10	F15H10.10		V	10415734
pals-37	C54D10.14		V	12437440
pals-39	C54D10.7		V	12441663
Y2H9A.6	Y2H9A.6		V	13443835
eol-1	T26F2.3	eol-1 encodes a homolog of vertebrate DXO/Dom3Z, a decapping and exoribonuclease protein that functions in pre-mRNA quality control; in C. elegans, EOL-1 activity is required in the URX sensory neurons for inhibition of olfactory learning; mouse Dom3Z can functionally substitute for C. elegans EOL-1, demonstrating conservation of activity for these proteins; in adult hermaphrodites, an eol-1::gfp…	V	13979462
C53A5.9	C53A5.9		V	14556966
Y6E2A.7	Y6E2A.7		V	15719870
F20E11.17	F20E11.17		V	17468613
F57G4.1	F57G4.1		V	17623530
F57G4.11	F57G4.11		V	17625206
