# Supplementary material for: Decreased SynMuv B gene activity in response to viral infection leads to activation of the antiviral RNAi pathway in C. elegans
Source: PLoS Biol. 2025 Jan 29;23(1):e3002748. doi: 10.1371/journal.pbio.3002748 (PMC11778786; doi:10.1371/journal.pbio.3002748)
Supplement: S1 Raw Data — (XLSX) [file pbio.3002748.s023.xlsx]

## Sheet: Fig1B_raw data
pals-5p::GFP Quantification
Strain name : ERT54										Values used to generate the graph shown in Fig 1. B
										Gene	% GFP +ve	St Dev
Gene		Replicate	total animals	# GFP +ve		% GFP +ve	Average	St Dev		control	0	0
										lin-8	2.05737	2.31977
pals-5p::GFP		1	250	0		0	0	0		lin-56	5.57861	0.648262
l4440_RNAi			250	0		0
empty vector			250	0		0				lin-9	56.6123	4.27976
control		2	250	0		0				lin-13	94.9286	2.43362
			250	0		0				lin-37	6.57538	1.74922
			250	0		0				lin-52	14.6543	2.68791
										tam-1	5.90024	1.19237
lin-8		1	110	0		0	2.05737	2.31977
			150	5		3.33333				lido-2	0	0
			95	0		0				lido-8	0	0
		2	99	5		5.05051				lido-9	0	0
			101	4		3.9604				lido-11	0	0
			97	0		0				lido-12	0	0
lin-56		1	105	6		5.71429	5.57861	0.648262
			100	5		5
			96	5		5.20833
		2	150	10		6.66667
			153	9		5.88235
			100	5		5
lin-9		1	142	86		60.5634	56.6123	4.27976
			151	85		56.2914
			148	91		61.4865
		2	170	96		56.4706
			168	93		55.3571
			101	50		49.505
lin-13		1	177	160		90.3955	94.9286	2.43362
			200	190		95
			160	151		94.375
		2	171	165		96.4912
			205	199		97.0732
			186	179		96.2366
lin-37		1	100	7		7	6.57538	1.74922
			97	5		5.15464
			110	10		9.09091
		2	86	4		4.65116
			90	5		5.55556
			100	8		8
lin-52		1	100	16		16	14.6543	2.68791
			150	28		18.6667
			98	11		11.2245
		2	101	16		15.8416
			86	11		12.7907
			97	13		13.4021
tam-1		1	80	4		5	5.90024	1.19237
			86	5		5.81395
			90	6		6.66667
		2	100	5		5
			100	5		5
			101	8		7.92079
lido-2		1	100	0		0	0	0
			100	0		0
			100	0		0
		2	100	0		0
			100	0		0
			100	0		0
lido-8		1	100	0		0	0	0
			100	0		0
			100	0		0
		2	100	0		0
			100	0		0
			100	0		0
lido-9		1	100	0		0	0	0
			100	0		0
			100	0		0
		2	100	0		0
			100	0		0
			100	0		0
lido-11		1	100	0		0	0	0
			100	0		0
			100	0		0
		2	100	0		0
			100	0		0
			100	0		0
lido-12		1	100	0		0	0	0
			100	0		0
			100	0		0
		2	100	0		0
			100	0		0
			100	0		0

## Sheet: Fig1C_raw data
pals-5p::GFP Quantification
Strain name : ERT54										Values used to generate the graph shown in Fig 1. C
										Gene	% GFP +ve	St Dev
Gene		Replicate	total animals	# GFP +ve		% GFP +ve	Average	St Dev		pals-5p::GFP	0	0
pals-5p::GFP			100	0		0	0	0		lin-35; pals-5p::GFP	100	0
l4440_RNAi			100	0		0				lin-52; pals-5p::GFP	100	0
empty vector			100	0		0				lin-9; pals-5p::GFP	100	0
control			100	0		0
										isw-1	44.3304	4.66199
										mes-4	13.3584	3.2333
lin-35; pals-5p::GFP			100	100		100	100	0		eri-6	71.7818	4.46677
			100	100		100				rde-4	52.5423	6.81752
			100	100		100				rde-1	51.4838	4.31263
			100	100		100				mut-16	77.01	5.8
lin-52; pals-5p::GFP			100	100		100	100	0
			100	100		100
			100	100		100
			100	100		100
lin-9; pals-5p::GFP			100	100		100	100	0
			100	100		100
			100	100		100
			100	100		100
lin-35;ert-54	isw-1 RNAi		70	35		50	44.3304	4.66199
			65	26		40
			80	37		46.25
			56	23		41.0714
lin-35;ert-54	mes-4 RNAi		56	6		10.7143	13.3584	3.2333
			61	10		16.3934
			48	5		10.4167
			44	7		15.9091
lin-35;ert-54	eri-6		108	78		72.2222	71.7818	4.46677
			110	79		71.8182
			115	76		66.087
			100	77		77
lin-35;ert-54	rde-4 RNAi		107	53		49.5327	52.5423	6.81752
			110	51		46.3636
			117	61		52.1368
			103	64		62.1359
lin-35;ert-54	rde-1 RNAi		78	45		57.6923	51.4838	4.31263
			102	51		50
			97	49		50.5155
			88	42		47.7273
lin-35;ert-54	mut-16 RNAi		150	118		78.6667	77.005	5.82907
			98	67		68.3673
			131	105		80.1527
			120	97		80.8333

## Sheet: Fig1D_raw data
pals-5p::GFP Quantification
Strain name : ERT54										Values used to generate the graph shown in Fig 1. D
the genes targeted by RNAi below were all done in the ERT54 background										Gene	% GFP +ve	St Dev
Gene		Replicate	total animals	# GFP +ve		% GFP +ve	Average	St Dev		pals-5p::GFP	0	0
pals-5p::GFP			100	0		0	0	0		lin-13	83.8936	3.24779
l4440_RNAi			100	0		0				lin-9	77.6518	7.05722
empty vector			100	0		0
control			100	0		0				eri-6	o	0
										isw-1	o	0
lin-13 RNAi			114	99		86.8421	83.8936	3.24779		mes-4	o	0
			122	103		84.4262				rde-4	o	0
			97	78		80.4124				rde-1	o	0
										mut-16	0	0
lin-9 RNAi			110	79		71.8182	77.6518	7.05722		prg-1	o	0
			131	112		85.4962				eri-6/7; pals-5p::GFP	o	0
			156	118		75.641				eri-1; pals-5p::GFP	o	0
										rrf-3; pals-5p::GFP	o	0
eri-6 RNAi			100	0		0	0	0
			135	0		0
			120	0		0
isw-1 RNAi			100	0		0	0	0
			100	0		0
			100	0		0
mes-4 RNAi			100	0		0	0	0
			100	0		0
			100	0		0
rde-4 RNAi			100	0		0	0	0
			100	0		0
			100	0		0
			100	0		0
rde-1 RNAi			100	0		0	0	0
			100	0		0
			100	0		0
mut-16 RNAi			100	0		0	0	0
			100	0		0
			100	0		0
prg-1 RNAi			100	0		0	0	0
			100	0		0
			100	0		0
eri-6/7; pals-5p::GFP			150	0		0	0	0
			150	0		0
			150	0		0
eri-1; pals-5p::GFP			150	0		0	0	0
			150	0		0
			150	0		0
rrf-3; pals-5p::GFP			100	0		0	0	0
			100	0		0
			100	0		0

## Sheet: Fig2 B_raw data
Orsay virus related												Values used to generate the graph shown in Fig 2. B
												Name	% GFP +ve	St Dev
												pals-5p::GFP	0	0
												lin-35; pals-5p::GFP	100	0
Genotype	Virus	Bio Replicate	total animals	# GFP +ve		% GFP +ve	Average	St Dev				lin-35;ert-54	44.6667	3.05505
pals-5p::GFP			100	0		0	0	0				lin-35;ert-54	14	3.4641
			100	0		0
			100	0		0
lin-35; pals-5p::GFP			100	100		100	100	0
			100	100		100
			100	100		100
NO VIRUS			100	100		100
lin-35;ert-54	isw-1 RNAi		50	22		44	44.6667	3.05505
			50	24		48
NO VIRUS			50	21		42
lin-35;ert-54	mes-4 RNAi		50	6		12	14	3.4641
			50	9		18
NO VIRUS			50	6		12

## Sheet: Fig2 C and D_raw data
DONE WITH IMAGE J BACKGROUND SUBTRACTION
Genotype	JPEG FILE NO	Fluorescence intensity		Average	St Dev		Genotype	JPEG FILE NO	Fluorescence intensity		Average	St Dev		Genotype	JPEG FILE NO	Fluorescence intensity		Average	St Dev		Genotype	JPEG FILE NO	Fluorescence intensity		Average	St Dev		Genotype	JPEG FILE NO	Fluorescence intensity		Average	St Dev		Genotype	JPEG FILE NO	Fluorescence intensity		Average	St Dev		Genotype	JPEG FILE NO	Fluorescence intensity		Average	St Dev		Genotype
	2	47		102.75	76.7944																								6	48		69.02	13.7877		lin-35; pals-5p::GFP_NO VIRUS	1	74		65.1795	13.7838		lin-35; pals-5p::GFP_ORSAY INFECTION	5	574.825		488.51	209.656		lin-35; pals-5p::GFP_ORSAY INFECTION
pals-5p::GFP_NO VIR	2	88					pals-5p::GFP_ORSAY INFECTION	1	199		370.667	238.86		lin-35; pals-5p::GFP_NO VIRUS	3	717		403.733	319.662		lin-35; pals-5p::GFP_ORSAY VIRUS INFECTION	3	598		519.238	186.607		lin-35; pals-5p::GFP_NO VIRUS	6	55					mes-4 RNAi	1	33					isw-1 RNAi	5	641.784					mes-4 RNAi
	2	84						1	215						3	392						3	132					isw-1 RNAi	6	68						1	51						5	311.527
	2	70						1	387						3	171						3	358						6	57						1	62						5	772.043
	2	98						1	949						3	538						3	347						6	77						1	67						5	553.562
	2	94						1	349						3	143						3	624						6	73						1	72						5	468.666
	2	73						1	248						3	226						3	420						6	51						1	103						5	857.939
	2	65						1	844						3	553						2	615						6	71						1	64						7	780.52
	2	74						1	583						3	156						2	959						6	73						1	61						7	177.074
	2	71						1	137						3	105						2	363						6	81						1	68						7	818.876
	2	67						1	220						3	839						8	446						6	60						1	59						4	286.432
	2	116						1	400						2	87						5	766						6	81						1	73						4	504.003
	2	60						1	704						2	185						5	504						6	82						1	59						4	264.685
	2	521						1	172						2	169						5	871						6	61						1	71						3	513.309
	2	80						1	343						2	277						5	378						6	45						1	68						3	620.278
	2	56						1	329						2	207						5	478						6	57						1	68						3	273.138
	1	56						1	195						2	1470						6	452						6	76						1	71						3	931.807
	1	65						1	760						2	227						6	410						6	58						1	64						3	202.182
	1	71						4	343						2	298						6	513						6	49						4	52						3	278.498
	1	78						4	329						2	254						6	590						6	79						4	72						3	609.393
	1	69						4	195						2	326						6	576						6	63						4	72						3	480.134
	1	54						4	760						2	157						7	504						6	68						4	70						3	302.659
	1	94						4	159						6	978													2	90						4	55						11	679.373
	1	54						4	504						6	817													2	89						4	67						11	225.167
	1	65						4	801						6	269													2	52						4	52						11	512.686
	1	59						4	338						6	237													2	90						4	59						10	441.677
	1	83						4	175						6	781													2	60						4	55						10	508.675
	1	82						4	391						6	87													2	48						4	74						8	537.917
	1	137						4	222						6	552													2	83						4	72						8	462.103
	1	80						4	809						6	154													2	82						4	58						8	192.487
	1	58						4	727						6	319													2	84						4	62						8	360.387
	3	195						4	332						6	312													2	58						4	99
	3	128						4	265						6	229													2	90						4	48
	3	187						3	205						6	1024													3	81						4	67
	3	174						3	285						6	717													3	68						4	91
	3	165						3	516						5	167													3	63						4	36
	3	172						3	563						5	1316													3	79						4	78
	3	178						3	225						5	773													3	85						4	54
	3	184						3	201						5	1036													3	69						4	61
	3	142						3	380						5	215													3	47
	3	155						3	221						5	368													3	72
	3	327						3	181						5	253													4	66
	3	110						3	226						5	316													4	54
	3	173						3	332						5	237													4	72
	3	173						3	175						5	802													4	85
	3	70						3	527						5	118													4	72
	3	67						3	116						5	135													4	89
	3	49						3	120						5	384													4	64
	3	46						3	113						5	467													4	83
	3	49						3	119						5	152													4	43
	3	54						2	800						4	159
	3	58						2	267						4	906
	3	56						2	170						4	399
	3	61						2	179						4	460
	3	66						2	343						4	163
	3	43						2	332						4	288
	3	138						2	1145						4	275
	3	78						2	284						4	323
	3	53						2	307						4	243
	3	45						2	258						4	171
								2	266						4	125
[truncated: 4 more columns]

## Sheet: Fig3A_raw data
Figure 3A. Number of intestinal nuclei in indicated genotypes. Each entry represents individual animal.
FAS207: ges-1p::npp-9::mCherry::BLRP::3xFLAG; his72p::birA::GFP
	FAS207 Ctrl	FAS207 Orsay	FAS207; lin-15b(mg818) Ctrl	FAS207; lin-15b(mg818) Orsay
	31	34	27	34
	31	34	27	24
	34	34	27	24
	34	34	30	25
	34	35	30	27
	34	35	25	27
	34	35	25	27
	34	32	25	31
	34	32	26	30
	34	32	26	33
	34	30	26	23
	34	30	28	23
	32	29	28	28
	32	29	34	29
	32	29	34	29
	32	29	34	29
	30	29	23	32
	30	31	23	21
	30	33	32	21
	30	28	32	26
	36	28	29
	36
	36
	35
	35
	35
Mean	33.1923	31.5238	28.1429	27.15
Std dev	1.95998	2.50238	3.46822	3.80132

## Sheet: Fig3B_raw data
Figure 3B. Number of intestinal nuclei in indicated genotypes. Each entry represents individual animal.
JJ2284: ges-1p::npp-9::mCherry::BLRP::3xflag
	JJ2284 Ctrl	JJ2284 Orsay	JJ2284; lin-15b(mg818) Ctrl	JJ2284; lin-15b(mg818) Orsay
	32	34	28	32
	32	34	28	32
	32	34	28	32
	33	34	28	33
	33	34	31	33
	34	34	31	33
	34	34	31	25
	34	34	25	28
	34	34	25	28
	34	34	33	28
	34	34	34	28
	34	34	29	28
	34	34	29	26
	34	34	29	30
	34	35	26	31
	34	35	32	31
	34	32	32	31
	34	32	27	27
	34	32	30	24
	34	32		24
	34	32		23
	35	32
	36	32
	36
Mean	33.875	33.4783	29.2632	28.9048
Std dev	0.991814	1.03877	2.57859	3.22343

## Sheet: Fig 4
Genotype	total no	No rolling	% Rolling	Average	Stdev
	250	250	100	100	0
rol-6 (gf) high copy transgene	250	250	100
	250	250	100
	250	250	100
	250	250	100
rol-6 (gf) high copy transgene in lin-35 null	150	6	4	8.01974	2.07959
	117	10	8.54701
	105	9	8.57143
	100	9	9
	100	8	8
	100	10	10
rol-6 (gf) high copy transgene_ORSAY INFECTION	100	65	65	59.3333	5.50757
	100	54	54
	100	59	59
	SIGNIFICANCE TESTS				TTEST
	rol-6 (gf) high copy transgene in lin-35 null				6.08477e-15
	rol-6 (gf) high copy transgene_ORSAY INFECTION				2.22419e-06

## Sheet: Fig 5B
Quantification of the Number of Multivulva Animals in a lin-8 null mutant under Orsay Virus Infection
Genotype	Status	Replicate	Total No	No of Muv Animals	% Muv
lin-8(n2731)	no virus	-	400	0	0
lin-15ab(n765)	no virus	-	100	100	100
lin-8(n2731)	ORSAY Infection	rep1	400	49	12.25
		rep2	200	29	14.5
		rep3	250	31	12.4
N2 (wild type)	ORSAY Infection		500	0	0

## Sheet: Fig 5C
Figure 5C. RT-qPCR for Orsay RNA1
241022	Biological Replicate 1								Averages across biological replicates
Well	Fluor	Target	Content	Sample	Cq	delta Cq	2^(-delta Cq)			Raw data						Normalized to mean of WT inf
A01	SYBR	eft-2	WT	1	14.17				Genotype	WT	WT inf	eri-1 inf	mut-16 inf	lin-35 inf	lin-15b inf	WT	WT inf	eri-1 inf	mut-16 inf	lin-35 inf	lin-15b inf
A02	SYBR	eft-2	WT inf	1	14.19				Biological Replicate 1 Technical Replicate 1		0.108287	0.0341858	1.43822	0.00432129	5.54151e-05		0.918843	0.290076	12.2037	0.0366673	0.000470212
A03	SYBR	eft-2	eri-1 inf	1	14.27				Biological Replicate 1 Technical Replicate 2		0.148545	0.0655036	1.72089	0.00391617	0.000104994		1.26044	0.555816	14.6022	0.0332297	0.000890901
A04	SYBR	eft-2	mut-16 inf	1	14.06				Biological Replicate 2 Technical Replicate 1		0.0965025	0.0399468	0.892369	0.000836179	0.00103161		0.81885	0.338959	7.572	0.00709521	0.00875347
A05	SYBR	eft-2	lin-35 inf	1	14.8				Biological Replicate 2 Technical Replicate 2		0.118071	0.0456219	0.599701	0.00105446	0.00237635		1.00186	0.387115	5.08863	0.00894735	0.0201639
A06	SYBR	eft-2	lin-15b inf	1	14.27				Mean		0.117851	0.0463145	1.1628	0.00253202	0.00089209		1	0.392991	9.86664	0.0214849	0.00756963
A07	SYBR	eft-2	WT	2	14.26				Std dev		0.0222815	0.0136181	0.509097	0.00184178	0.00108659		0.189065	0.115553	4.31982	0.015628	0.00922
A08	SYBR	eft-2	WT inf	2	14.12											p-value		0.001545	0.00634902	4.8493e-05	4.41639e-05
A09	SYBR	eft-2	eri-1 inf	2	14.27
A10	SYBR	eft-2	mut-16 inf	2	14.52
A11	SYBR	eft-2	lin-35 inf	2	14.45
A12	SYBR	eft-2	lin-15b inf	2	14.43
B01	SYBR	Orsay RNA1	WT	1	NA
B02	SYBR	Orsay RNA1	WT inf	1	17.3971	3.20707	0.108287
B03	SYBR	Orsay RNA1	eri-1 inf	1	19.1405	4.87046	0.0341858
B04	SYBR	Orsay RNA1	mut-16 inf	1	13.5357	-0.524286	1.43822
B05	SYBR	Orsay RNA1	lin-35 inf	1	22.6543	7.85432	0.00432129
B06	SYBR	Orsay RNA1	lin-15b inf	1	28.4094	14.1394	5.54151e-05
B07	SYBR	Orsay RNA1	WT	2	NA
B08	SYBR	Orsay RNA1	WT inf	2	16.871	2.75103	0.148545
B09	SYBR	Orsay RNA1	eri-1 inf	2	18.2023	3.93228	0.0655036
B10	SYBR	Orsay RNA1	mut-16 inf	2	13.7368	-0.783157	1.72089
B11	SYBR	Orsay RNA1	lin-35 inf	2	22.4463	7.99634	0.00391617
B12	SYBR	Orsay RNA1	lin-15b inf	2	27.6474	13.2174	0.000104994
241024	Biological Replicate 2
Well	Fluor	Target	Content	Sample	Cq	delta Cq	2^(-delta Cq)
A01	SYBR	eft-2	WT	1	14.81
A02	SYBR	eft-2	WT inf	1	14.38
A03	SYBR	eft-2	eri-1 inf	1	14.67
A04	SYBR	eft-2	mut-16 inf	1	14.76
A05	SYBR	eft-2	lin-35 inf	1	15.01
A06	SYBR	eft-2	lin-15b inf	1	14.89
A07	SYBR	eft-2	WT	2	15.06
A08	SYBR	eft-2	WT inf	2	14.54
A09	SYBR	eft-2	eri-1 inf	2	14.74
A10	SYBR	eft-2	mut-16 inf	2	15.01
A11	SYBR	eft-2	lin-35 inf	2	14.61
A12	SYBR	eft-2	lin-15b inf	2	14.99
B01	SYBR	Orsay RNA1	WT	1	NA
B02	SYBR	Orsay RNA 1	WT inf	1	17.7533	3.37329	0.0965025
B03	SYBR	Orsay RNA1	eri-1 inf	1	19.3158	4.64578	0.0399468
B04	SYBR	Orsay RNA1	mut-16 inf	1	14.9243	0.164287	0.892369
B05	SYBR	Orsay RNA1	lin-35 inf	1	25.2339	10.2239	0.000836179
B06	SYBR	Orsay RNA1	lin-15b inf	1	24.8109	9.92089	0.00103161
B07	SYBR	Orsay RNA1	WT	2	NA
B08	SYBR	Orsay RNA1	WT inf	2	17.6223	3.08227	0.118071
B09	SYBR	Orsay RNA1	eri-1 inf	2	19.1941	4.45413	0.0456219
B10	SYBR	Orsay RNA1	mut-16 inf	2	15.7477	0.737685	0.599701
B11	SYBR	Orsay RNA1	lin-35 inf	2	24.4993	9.88929	0.00105446
B12	SYBR	Orsay RNA1	lin-15b inf	2	23.707	8.71704	0.00237635

[truncated: 5 more sheets: S2 FigB, S5-S6 Figs, S7 Fig, Fig6_S9_S10_rawdata, S11-S14]
